# Supplementary material for: Modulation of nucleotide metabolism by picornaviruses
Source: PLoS Pathog. 2024 Mar 8;20(3):e1012036. doi: 10.1371/journal.ppat.1012036 (PMC10923435; doi:10.1371/journal.ppat.1012036)
Supplement: S1 Data — (ZIP) [file ppat.1012036.s012.zip]

Archive with 1 entries (1 files):
- Used research data.xlsx
