# Supplementary material for: Modulation of nucleotide metabolism by picornaviruses
Source: PLoS Pathog. 2024 Mar 8;20(3):e1012036. doi: 10.1371/journal.ppat.1012036 (PMC10923435; doi:10.1371/journal.ppat.1012036)
Supplement: S1 Data — (ZIP) [file ppat.1012036.s012.zip › Used research data.xlsx]

## Sheet: metabol. data F1, F2, F4, S2-4
file	sample.id	time	treatment	replicate	pathway	metabolite	label	normalization	corrected	area	type
MB002_CL001	0h Hela mock 1 13C glucose	0h	mock	1	Amino acids (13C)	PHE	0	total	TRUE	1.26467e+08	area
MB002_CL002	0h Hela mock 2 13c glucose	0h	mock	2	Amino acids (13C)	PHE	0	total	TRUE	1.27657e+08	area
MB002_CL003	0h Hela mock 3 13c glucose	0h	mock	3	Amino acids (13C)	PHE	0	total	TRUE	1.30728e+08	area
MB002_CL004	2h Hela mock 1 13c glucose	2h	mock	1	Amino acids (13C)	PHE	0	total	TRUE	1.52748e+08	area
MB002_CL005	2h Hela mock 2 13c glucose	2h	mock	2	Amino acids (13C)	PHE	0	total	TRUE	1.42471e+08	area
MB002_CL006	2h Hela mock 3 13c glucose	2h	mock	3	Amino acids (13C)	PHE	0	total	TRUE	1.41567e+08	area
MB002_CL007	2h Hela CVB3 1 13c glucose	2h	CVB3	1	Amino acids (13C)	PHE	0	total	TRUE	1.48572e+08	area
MB002_CL008	2h Hela CVB3 2 13c glucose	2h	CVB3	2	Amino acids (13C)	PHE	0	total	TRUE	1.52334e+08	area
MB002_CL009	2h Hela CVB3 3 13c glucose	2h	CVB3	3	Amino acids (13C)	PHE	0	total	TRUE	1.43901e+08	area
MB002_CL010	4h Hela mock 1 13c glucose	4h	mock	1	Amino acids (13C)	PHE	0	total	TRUE	1.5803e+08	area
MB002_CL011	4h Hela mock 2 13c glucose	4h	mock	2	Amino acids (13C)	PHE	0	total	TRUE	1.50997e+08	area
MB002_CL012	4h Hela mock 3 13c glucose	4h	mock	3	Amino acids (13C)	PHE	0	total	TRUE	1.58321e+08	area
MB002_CL013	4h Hela CVB3 1 13c glucose	4h	CVB3	1	Amino acids (13C)	PHE	0	total	TRUE	1.51458e+08	area
MB002_CL014	4h Hela CVB3 2 13c glucose	4h	CVB3	2	Amino acids (13C)	PHE	0	total	TRUE	1.70143e+08	area
MB002_CL015	4h Hela CVB3 3 13c glucose	4h	CVB3	3	Amino acids (13C)	PHE	0	total	TRUE	1.52485e+08	area
MB002_CL016	6h Hela mock 1 13c glucose	6h	mock	1	Amino acids (13C)	PHE	0	total	TRUE	1.56265e+08	area
MB002_CL017	6h Hela mock 2 13c glucose	6h	mock	2	Amino acids (13C)	PHE	0	total	TRUE	1.56075e+08	area
MB002_CL018	6h Hela mock 3 13c glucose	6h	mock	3	Amino acids (13C)	PHE	0	total	TRUE	1.61074e+08	area
MB002_CL019	6h Hela CVB3 1 13c glucose	6h	CVB3	1	Amino acids (13C)	PHE	0	total	TRUE	1.3869e+08	area
MB002_CL020	6h Hela CVB3 2 13c glucose	6h	CVB3	2	Amino acids (13C)	PHE	0	total	TRUE	1.40607e+08	area
MB002_CL021	6h Hela CVB3 3 13c glucose	6h	CVB3	3	Amino acids (13C)	PHE	0	total	TRUE	1.30187e+08	area
MB002_CL022	8h Hela mock 1 13c glucose	8h	mock	1	Amino acids (13C)	PHE	0	total	TRUE	1.65666e+08	area
MB002_CL023	8h Hela mock 2 13c glucose	8h	mock	2	Amino acids (13C)	PHE	0	total	TRUE	1.61817e+08	area
MB002_CL024	8h Hela mock 3 13c glucose	8h	mock	3	Amino acids (13C)	PHE	0	total	TRUE	1.61099e+08	area
MB002_CL025	8h Hela CVB3 1 13c glucose	8h	CVB3	1	Amino acids (13C)	PHE	0	total	TRUE	1.274e+08	area
MB002_CL026	8h Hela CVB3 2 13c glucose	8h	CVB3	2	Amino acids (13C)	PHE	0	total	TRUE	1.28351e+08	area
MB002_CL027	8h Hela CVB3 3 13c glucose	8h	CVB3	3	Amino acids (13C)	PHE	0	total	TRUE	1.27397e+08	area
MB002_CL028	10h Hela mock 1 13c glucose	10h	mock	1	Amino acids (13C)	PHE	0	total	TRUE	1.69926e+08	area
MB002_CL029	10h Hela mock 2 13c glucose	10h	mock	2	Amino acids (13C)	PHE	0	total	TRUE	1.7334e+08	area
MB002_CL030	10h Hela mock 3 13c glucose	10h	mock	3	Amino acids (13C)	PHE	0	total	TRUE	1.62216e+08	area
MB002_CL031	10h Hela CVB3 1 13c glucose	10h	CVB3	1	Amino acids (13C)	PHE	0	total	TRUE	1.07929e+08	area
MB002_CL032	10h Hela CVB3 2 13c glucose	10h	CVB3	2	Amino acids (13C)	PHE	0	total	TRUE	1.17286e+08	area
MB002_CL033	10h Hela CVB3 3 13c glucose	10h	CVB3	3	Amino acids (13C)	PHE	0	total	TRUE	1.08946e+08	area
MB002_CL001	0h Hela mock 1 13C glucose	0h	mock	1	Amino acids (13C)	PHE	1	total	TRUE	0	area
MB002_CL002	0h Hela mock 2 13c glucose	0h	mock	2	Amino acids (13C)	PHE	1	total	TRUE	97709.8	area
MB002_CL003	0h Hela mock 3 13c glucose	0h	mock	3	Amino acids (13C)	PHE	1	total	TRUE	29974.7	area
MB002_CL004	2h Hela mock 1 13c glucose	2h	mock	1	Amino acids (13C)	PHE	1	total	TRUE	0	area
MB002_CL005	2h Hela mock 2 13c glucose	2h	mock	2	Amino acids (13C)	PHE	1	total	TRUE	0	area
MB002_CL006	2h Hela mock 3 13c glucose	2h	mock	3	Amino acids (13C)	PHE	1	total	TRUE	0	area
MB002_CL007	2h Hela CVB3 1 13c glucose	2h	CVB3	1	Amino acids (13C)	PHE	1	total	TRUE	0	area
MB002_CL008	2h Hela CVB3 2 13c glucose	2h	CVB3	2	Amino acids (13C)	PHE	1	total	TRUE	0	area
MB002_CL009	2h Hela CVB3 3 13c glucose	2h	CVB3	3	Amino acids (13C)	PHE	1	total	TRUE	0	area
MB002_CL010	4h Hela mock 1 13c glucose	4h	mock	1	Amino acids (13C)	PHE	1	total	TRUE	0	area
MB002_CL011	4h Hela mock 2 13c glucose	4h	mock	2	Amino acids (13C)	PHE	1	total	TRUE	0	area
MB002_CL012	4h Hela mock 3 13c glucose	4h	mock	3	Amino acids (13C)	PHE	1	total	TRUE	0	area
MB002_CL013	4h Hela CVB3 1 13c glucose	4h	CVB3	1	Amino acids (13C)	PHE	1	total	TRUE	0	area
MB002_CL014	4h Hela CVB3 2 13c glucose	4h	CVB3	2	Amino acids (13C)	PHE	1	total	TRUE	0	area
MB002_CL015	4h Hela CVB3 3 13c glucose	4h	CVB3	3	Amino acids (13C)	PHE	1	total	TRUE	0	area
MB002_CL016	6h Hela mock 1 13c glucose	6h	mock	1	Amino acids (13C)	PHE	1	total	TRUE	0	area
MB002_CL017	6h Hela mock 2 13c glucose	6h	mock	2	Amino acids (13C)	PHE	1	total	TRUE	0	area
MB002_CL018	6h Hela mock 3 13c glucose	6h	mock	3	Amino acids (13C)	PHE	1	total	TRUE	70728.8	area
MB002_CL019	6h Hela CVB3 1 13c glucose	6h	CVB3	1	Amino acids (13C)	PHE	1	total	TRUE	0	area
MB002_CL020	6h Hela CVB3 2 13c glucose	6h	CVB3	2	Amino acids (13C)	PHE	1	total	TRUE	65001.1	area
MB002_CL021	6h Hela CVB3 3 13c glucose	6h	CVB3	3	Amino acids (13C)	PHE	1	total	TRUE	0	area
MB002_CL022	8h Hela mock 1 13c glucose	8h	mock	1	Amino acids (13C)	PHE	1	total	TRUE	0	area
MB002_CL023	8h Hela mock 2 13c glucose	8h	mock	2	Amino acids (13C)	PHE	1	total	TRUE	0	area
MB002_CL024	8h Hela mock 3 13c glucose	8h	mock	3	Amino acids (13C)	PHE	1	total	TRUE	0	area
MB002_CL025	8h Hela CVB3 1 13c glucose	8h	CVB3	1	Amino acids (13C)	PHE	1	total	TRUE	32620.8	area
MB002_CL026	8h Hela CVB3 2 13c glucose	8h	CVB3	2	Amino acids (13C)	PHE	1	total	TRUE	0	area
MB002_CL027	8h Hela CVB3 3 13c glucose	8h	CVB3	3	Amino acids (13C)	PHE	1	total	TRUE	171073	area
MB002_CL028	10h Hela mock 1 13c glucose	10h	mock	1	Amino acids (13C)	PHE	1	total	TRUE	0	area
MB002_CL029	10h Hela mock 2 13c glucose	10h	mock	2	Amino acids (13C)	PHE	1	total	TRUE	0	area
MB002_CL030	10h Hela mock 3 13c glucose	10h	mock	3	Amino acids (13C)	PHE	1	total	TRUE	0	area
MB002_CL031	10h Hela CVB3 1 13c glucose	10h	CVB3	1	Amino acids (13C)	PHE	1	total	TRUE	0	area
MB002_CL032	10h Hela CVB3 2 13c glucose	10h	CVB3	2	Amino acids (13C)	PHE	1	total	TRUE	0	area
MB002_CL033	10h Hela CVB3 3 13c glucose	10h	CVB3	3	Amino acids (13C)	PHE	1	total	TRUE	18357.3	area
MB002_CL001	0h Hela mock 1 13C glucose	0h	mock	1	Amino acids (13C)	PHE	2	total	TRUE	25324.4	area
MB002_CL002	0h Hela mock 2 13c glucose	0h	mock	2	Amino acids (13C)	PHE	2	total	TRUE	0	area
MB002_CL003	0h Hela mock 3 13c glucose	0h	mock	3	Amino acids (13C)	PHE	2	total	TRUE	0	area
MB002_CL004	2h Hela mock 1 13c glucose	2h	mock	1	Amino acids (13C)	PHE	2	total	TRUE	0	area
MB002_CL005	2h Hela mock 2 13c glucose	2h	mock	2	Amino acids (13C)	PHE	2	total	TRUE	0	area
MB002_CL006	2h Hela mock 3 13c glucose	2h	mock	3	Amino acids (13C)	PHE	2	total	TRUE	0	area
MB002_CL007	2h Hela CVB3 1 13c glucose	2h	CVB3	1	Amino acids (13C)	PHE	2	total	TRUE	86789.8	area
MB002_CL008	2h Hela CVB3 2 13c glucose	2h	CVB3	2	Amino acids (13C)	PHE	2	total	TRUE	0	area
MB002_CL009	2h Hela CVB3 3 13c glucose	2h	CVB3	3	Amino acids (13C)	PHE	2	total	TRUE	0	area
MB002_CL010	4h Hela mock 1 13c glucose	4h	mock	1	Amino acids (13C)	PHE	2	total	TRUE	0	area
MB002_CL011	4h Hela mock 2 13c glucose	4h	mock	2	Amino acids (13C)	PHE	2	total	TRUE	0	area
MB002_CL012	4h Hela mock 3 13c glucose	4h	mock	3	Amino acids (13C)	PHE	2	total	TRUE	0	area
MB002_CL013	4h Hela CVB3 1 13c glucose	4h	CVB3	1	Amino acids (13C)	PHE	2	total	TRUE	9089.27	area
MB002_CL014	4h Hela CVB3 2 13c glucose	4h	CVB3	2	Amino acids (13C)	PHE	2	total	TRUE	0	area
MB002_CL015	4h Hela CVB3 3 13c glucose	4h	CVB3	3	Amino acids (13C)	PHE	2	total	TRUE	10202.6	area
MB002_CL016	6h Hela mock 1 13c glucose	6h	mock	1	Amino acids (13C)	PHE	2	total	TRUE	25832.1	area
MB002_CL017	6h Hela mock 2 13c glucose	6h	mock	2	Amino acids (13C)	PHE	2	total	TRUE	6761.31	area
MB002_CL018	6h Hela mock 3 13c glucose	6h	mock	3	Amino acids (13C)	PHE	2	total	TRUE	0	area
MB002_CL019	6h Hela CVB3 1 13c glucose	6h	CVB3	1	Amino acids (13C)	PHE	2	total	TRUE	16567	area
MB002_CL020	6h Hela CVB3 2 13c glucose	6h	CVB3	2	Amino acids (13C)	PHE	2	total	TRUE	0	area
MB002_CL021	6h Hela CVB3 3 13c glucose	6h	CVB3	3	Amino acids (13C)	PHE	2	total	TRUE	0	area
MB002_CL022	8h Hela mock 1 13c glucose	8h	mock	1	Amino acids (13C)	PHE	2	total	TRUE	0	area
MB002_CL023	8h Hela mock 2 13c glucose	8h	mock	2	Amino acids (13C)	PHE	2	total	TRUE	17903.1	area
MB002_CL024	8h Hela mock 3 13c glucose	8h	mock	3	Amino acids (13C)	PHE	2	total	TRUE	0	area
MB002_CL025	8h Hela CVB3 1 13c glucose	8h	CVB3	1	Amino acids (13C)	PHE	2	total	TRUE	0	area
MB002_CL026	8h Hela CVB3 2 13c glucose	8h	CVB3	2	Amino acids (13C)	PHE	2	total	TRUE	0	area
MB002_CL027	8h Hela CVB3 3 13c glucose	8h	CVB3	3	Amino acids (13C)	PHE	2	total	TRUE	21271.2	area
MB002_CL028	10h Hela mock 1 13c glucose	10h	mock	1	Amino acids (13C)	PHE	2	total	TRUE	0	area
MB002_CL029	10h Hela mock 2 13c glucose	10h	mock	2	Amino acids (13C)	PHE	2	total	TRUE	0	area
MB002_CL030	10h Hela mock 3 13c glucose	10h	mock	3	Amino acids (13C)	PHE	2	total	TRUE	0	area
MB002_CL031	10h Hela CVB3 1 13c glucose	10h	CVB3	1	Amino acids (13C)	PHE	2	total	TRUE	0	area
MB002_CL032	10h Hela CVB3 2 13c glucose	10h	CVB3	2	Amino acids (13C)	PHE	2	total	TRUE	4774.31	area
MB002_CL033	10h Hela CVB3 3 13c glucose	10h	CVB3	3	Amino acids (13C)	PHE	2	total	TRUE	16451.9	area
MB002_CL001	0h Hela mock 1 13C glucose	0h	mock	1	Amino acids (13C)	PHE	3	total	TRUE	0	area
MB002_CL002	0h Hela mock 2 13c glucose	0h	mock	2	Amino acids (13C)	PHE	3	total	TRUE	0	area
MB002_CL003	0h Hela mock 3 13c glucose	0h	mock	3	Amino acids (13C)	PHE	3	total	TRUE	0	area
MB002_CL004	2h Hela mock 1 13c glucose	2h	mock	1	Amino acids (13C)	PHE	3	total	TRUE	0	area
MB002_CL005	2h Hela mock 2 13c glucose	2h	mock	2	Amino acids (13C)	PHE	3	total	TRUE	0	area
MB002_CL006	2h Hela mock 3 13c glucose	2h	mock	3	Amino acids (13C)	PHE	3	total	TRUE	0	area
MB002_CL007	2h Hela CVB3 1 13c glucose	2h	CVB3	1	Amino acids (13C)	PHE	3	total	TRUE	0	area
MB002_CL008	2h Hela CVB3 2 13c glucose	2h	CVB3	2	Amino acids (13C)	PHE	3	total	TRUE	0	area
MB002_CL009	2h Hela CVB3 3 13c glucose	2h	CVB3	3	Amino acids (13C)	PHE	3	total	TRUE	0	area
MB002_CL010	4h Hela mock 1 13c glucose	4h	mock	1	Amino acids (13C)	PHE	3	total	TRUE	0	area
MB002_CL011	4h Hela mock 2 13c glucose	4h	mock	2	Amino acids (13C)	PHE	3	total	TRUE	0	area
MB002_CL012	4h Hela mock 3 13c glucose	4h	mock	3	Amino acids (13C)	PHE	3	total	TRUE	0	area
MB002_CL013	4h Hela CVB3 1 13c glucose	4h	CVB3	1	Amino acids (13C)	PHE	3	total	TRUE	0	area
MB002_CL014	4h Hela CVB3 2 13c glucose	4h	CVB3	2	Amino acids (13C)	PHE	3	total	TRUE	0	area
MB002_CL015	4h Hela CVB3 3 13c glucose	4h	CVB3	3	Amino acids (13C)	PHE	3	total	TRUE	0	area
MB002_CL016	6h Hela mock 1 13c glucose	6h	mock	1	Amino acids (13C)	PHE	3	total	TRUE	0	area
MB002_CL017	6h Hela mock 2 13c glucose	6h	mock	2	Amino acids (13C)	PHE	3	total	TRUE	0	area
MB002_CL018	6h Hela mock 3 13c glucose	6h	mock	3	Amino acids (13C)	PHE	3	total	TRUE	0	area
MB002_CL019	6h Hela CVB3 1 13c glucose	6h	CVB3	1	Amino acids (13C)	PHE	3	total	TRUE	0	area
MB002_CL020	6h Hela CVB3 2 13c glucose	6h	CVB3	2	Amino acids (13C)	PHE	3	total	TRUE	0	area
MB002_CL021	6h Hela CVB3 3 13c glucose	6h	CVB3	3	Amino acids (13C)	PHE	3	total	TRUE	0	area
MB002_CL022	8h Hela mock 1 13c glucose	8h	mock	1	Amino acids (13C)	PHE	3	total	TRUE	0	area
MB002_CL023	8h Hela mock 2 13c glucose	8h	mock	2	Amino acids (13C)	PHE	3	total	TRUE	0	area
MB002_CL024	8h Hela mock 3 13c glucose	8h	mock	3	Amino acids (13C)	PHE	3	total	TRUE	0	area
MB002_CL025	8h Hela CVB3 1 13c glucose	8h	CVB3	1	Amino acids (13C)	PHE	3	total	TRUE	0	area
MB002_CL026	8h Hela CVB3 2 13c glucose	8h	CVB3	2	Amino acids (13C)	PHE	3	total	TRUE	0	area
MB002_CL027	8h Hela CVB3 3 13c glucose	8h	CVB3	3	Amino acids (13C)	PHE	3	total	TRUE	0	area
MB002_CL028	10h Hela mock 1 13c glucose	10h	mock	1	Amino acids (13C)	PHE	3	total	TRUE	0	area
MB002_CL029	10h Hela mock 2 13c glucose	10h	mock	2	Amino acids (13C)	PHE	3	total	TRUE	0	area
MB002_CL030	10h Hela mock 3 13c glucose	10h	mock	3	Amino acids (13C)	PHE	3	total	TRUE	0	area
MB002_CL031	10h Hela CVB3 1 13c glucose	10h	CVB3	1	Amino acids (13C)	PHE	3	total	TRUE	0	area
MB002_CL032	10h Hela CVB3 2 13c glucose	10h	CVB3	2	Amino acids (13C)	PHE	3	total	TRUE	0	area
MB002_CL033	10h Hela CVB3 3 13c glucose	10h	CVB3	3	Amino acids (13C)	PHE	3	total	TRUE	0	area
MB002_CL001	0h Hela mock 1 13C glucose	0h	mock	1	Amino acids (13C)	PHE	4	total	TRUE	0	area
MB002_CL002	0h Hela mock 2 13c glucose	0h	mock	2	Amino acids (13C)	PHE	4	total	TRUE	1517.37	area
MB002_CL003	0h Hela mock 3 13c glucose	0h	mock	3	Amino acids (13C)	PHE	4	total	TRUE	0	area
MB002_CL004	2h Hela mock 1 13c glucose	2h	mock	1	Amino acids (13C)	PHE	4	total	TRUE	5986.59	area
MB002_CL005	2h Hela mock 2 13c glucose	2h	mock	2	Amino acids (13C)	PHE	4	total	TRUE	8076.16	area
MB002_CL006	2h Hela mock 3 13c glucose	2h	mock	3	Amino acids (13C)	PHE	4	total	TRUE	5584.1	area
MB002_CL007	2h Hela CVB3 1 13c glucose	2h	CVB3	1	Amino acids (13C)	PHE	4	total	TRUE	3588	area
MB002_CL008	2h Hela CVB3 2 13c glucose	2h	CVB3	2	Amino acids (13C)	PHE	4	total	TRUE	5803.26	area
MB002_CL009	2h Hela CVB3 3 13c glucose	2h	CVB3	3	Amino acids (13C)	PHE	4	total	TRUE	5231.58	area
MB002_CL010	4h Hela mock 1 13c glucose	4h	mock	1	Amino acids (13C)	PHE	4	total	TRUE	8833.12	area
MB002_CL011	4h Hela mock 2 13c glucose	4h	mock	2	Amino acids (13C)	PHE	4	total	TRUE	6627.8	area
MB002_CL012	4h Hela mock 3 13c glucose	4h	mock	3	Amino acids (13C)	PHE	4	total	TRUE	0	area
MB002_CL013	4h Hela CVB3 1 13c glucose	4h	CVB3	1	Amino acids (13C)	PHE	4	total	TRUE	0	area
MB002_CL014	4h Hela CVB3 2 13c glucose	4h	CVB3	2	Amino acids (13C)	PHE	4	total	TRUE	6735.11	area
MB002_CL015	4h Hela CVB3 3 13c glucose	4h	CVB3	3	Amino acids (13C)	PHE	4	total	TRUE	5744.14	area
MB002_CL016	6h Hela mock 1 13c glucose	6h	mock	1	Amino acids (13C)	PHE	4	total	TRUE	3712.7	area
MB002_CL017	6h Hela mock 2 13c glucose	6h	mock	2	Amino acids (13C)	PHE	4	total	TRUE	3776.29	area
MB002_CL018	6h Hela mock 3 13c glucose	6h	mock	3	Amino acids (13C)	PHE	4	total	TRUE	9519.49	area
MB002_CL019	6h Hela CVB3 1 13c glucose	6h	CVB3	1	Amino acids (13C)	PHE	4	total	TRUE	292.878	area
MB002_CL020	6h Hela CVB3 2 13c glucose	6h	CVB3	2	Amino acids (13C)	PHE	4	total	TRUE	6371.74	area
MB002_CL021	6h Hela CVB3 3 13c glucose	6h	CVB3	3	Amino acids (13C)	PHE	4	total	TRUE	3425.35	area
MB002_CL022	8h Hela mock 1 13c glucose	8h	mock	1	Amino acids (13C)	PHE	4	total	TRUE	7800.14	area
MB002_CL023	8h Hela mock 2 13c glucose	8h	mock	2	Amino acids (13C)	PHE	4	total	TRUE	6280.26	area
MB002_CL024	8h Hela mock 3 13c glucose	8h	mock	3	Amino acids (13C)	PHE	4	total	TRUE	5313.77	area
MB002_CL025	8h Hela CVB3 1 13c glucose	8h	CVB3	1	Amino acids (13C)	PHE	4	total	TRUE	0	area
MB002_CL026	8h Hela CVB3 2 13c glucose	8h	CVB3	2	Amino acids (13C)	PHE	4	total	TRUE	0	area
MB002_CL027	8h Hela CVB3 3 13c glucose	8h	CVB3	3	Amino acids (13C)	PHE	4	total	TRUE	1283.14	area
MB002_CL028	10h Hela mock 1 13c glucose	10h	mock	1	Amino acids (13C)	PHE	4	total	TRUE	11608.6	area
MB002_CL029	10h Hela mock 2 13c glucose	10h	mock	2	Amino acids (13C)	PHE	4	total	TRUE	7487.76	area
MB002_CL030	10h Hela mock 3 13c glucose	10h	mock	3	Amino acids (13C)	PHE	4	total	TRUE	5753.09	area
MB002_CL031	10h Hela CVB3 1 13c glucose	10h	CVB3	1	Amino acids (13C)	PHE	4	total	TRUE	554.247	area
MB002_CL032	10h Hela CVB3 2 13c glucose	10h	CVB3	2	Amino acids (13C)	PHE	4	total	TRUE	3190.36	area
MB002_CL033	10h Hela CVB3 3 13c glucose	10h	CVB3	3	Amino acids (13C)	PHE	4	total	TRUE	3393.98	area
MB002_CL001	0h Hela mock 1 13C glucose	0h	mock	1	Amino acids (13C)	PHE	5	total	TRUE	0	area
MB002_CL002	0h Hela mock 2 13c glucose	0h	mock	2	Amino acids (13C)	PHE	5	total	TRUE	0	area
MB002_CL003	0h Hela mock 3 13c glucose	0h	mock	3	Amino acids (13C)	PHE	5	total	TRUE	4231.69	area
MB002_CL004	2h Hela mock 1 13c glucose	2h	mock	1	Amino acids (13C)	PHE	5	total	TRUE	0	area
MB002_CL005	2h Hela mock 2 13c glucose	2h	mock	2	Amino acids (13C)	PHE	5	total	TRUE	609.028	area
MB002_CL006	2h Hela mock 3 13c glucose	2h	mock	3	Amino acids (13C)	PHE	5	total	TRUE	3483.42	area
MB002_CL007	2h Hela CVB3 1 13c glucose	2h	CVB3	1	Amino acids (13C)	PHE	5	total	TRUE	0	area
MB002_CL008	2h Hela CVB3 2 13c glucose	2h	CVB3	2	Amino acids (13C)	PHE	5	total	TRUE	13100.7	area
MB002_CL009	2h Hela CVB3 3 13c glucose	2h	CVB3	3	Amino acids (13C)	PHE	5	total	TRUE	12632.6	area
MB002_CL010	4h Hela mock 1 13c glucose	4h	mock	1	Amino acids (13C)	PHE	5	total	TRUE	2681.06	area
MB002_CL011	4h Hela mock 2 13c glucose	4h	mock	2	Amino acids (13C)	PHE	5	total	TRUE	4763.9	area
MB002_CL012	4h Hela mock 3 13c glucose	4h	mock	3	Amino acids (13C)	PHE	5	total	TRUE	0	area
MB002_CL013	4h Hela CVB3 1 13c glucose	4h	CVB3	1	Amino acids (13C)	PHE	5	total	TRUE	0	area
MB002_CL014	4h Hela CVB3 2 13c glucose	4h	CVB3	2	Amino acids (13C)	PHE	5	total	TRUE	355.383	area
MB002_CL015	4h Hela CVB3 3 13c glucose	4h	CVB3	3	Amino acids (13C)	PHE	5	total	TRUE	0	area
MB002_CL016	6h Hela mock 1 13c glucose	6h	mock	1	Amino acids (13C)	PHE	5	total	TRUE	0	area
MB002_CL017	6h Hela mock 2 13c glucose	6h	mock	2	Amino acids (13C)	PHE	5	total	TRUE	405.557	area
MB002_CL018	6h Hela mock 3 13c glucose	6h	mock	3	Amino acids (13C)	PHE	5	total	TRUE	0	area
MB002_CL019	6h Hela CVB3 1 13c glucose	6h	CVB3	1	Amino acids (13C)	PHE	5	total	TRUE	0	area
MB002_CL020	6h Hela CVB3 2 13c glucose	6h	CVB3	2	Amino acids (13C)	PHE	5	total	TRUE	13676.1	area
MB002_CL021	6h Hela CVB3 3 13c glucose	6h	CVB3	3	Amino acids (13C)	PHE	5	total	TRUE	4875.46	area
MB002_CL022	8h Hela mock 1 13c glucose	8h	mock	1	Amino acids (13C)	PHE	5	total	TRUE	0	area
MB002_CL023	8h Hela mock 2 13c glucose	8h	mock	2	Amino acids (13C)	PHE	5	total	TRUE	0	area
MB002_CL024	8h Hela mock 3 13c glucose	8h	mock	3	Amino acids (13C)	PHE	5	total	TRUE	1311.35	area
MB002_CL025	8h Hela CVB3 1 13c glucose	8h	CVB3	1	Amino acids (13C)	PHE	5	total	TRUE	0	area
MB002_CL026	8h Hela CVB3 2 13c glucose	8h	CVB3	2	Amino acids (13C)	PHE	5	total	TRUE	2519.8	area
MB002_CL027	8h Hela CVB3 3 13c glucose	8h	CVB3	3	Amino acids (13C)	PHE	5	total	TRUE	9039.59	area
MB002_CL028	10h Hela mock 1 13c glucose	10h	mock	1	Amino acids (13C)	PHE	5	total	TRUE	3187.52	area
MB002_CL029	10h Hela mock 2 13c glucose	10h	mock	2	Amino acids (13C)	PHE	5	total	TRUE	0	area
MB002_CL030	10h Hela mock 3 13c glucose	10h	mock	3	Amino acids (13C)	PHE	5	total	TRUE	8832	area
MB002_CL031	10h Hela CVB3 1 13c glucose	10h	CVB3	1	Amino acids (13C)	PHE	5	total	TRUE	0	area
MB002_CL032	10h Hela CVB3 2 13c glucose	10h	CVB3	2	Amino acids (13C)	PHE	5	total	TRUE	135.474	area
MB002_CL033	10h Hela CVB3 3 13c glucose	10h	CVB3	3	Amino acids (13C)	PHE	5	total	TRUE	0	area
MB002_CL001	0h Hela mock 1 13C glucose	0h	mock	1	Amino acids (13C)	PHE	6	total	TRUE	304.791	area
MB002_CL002	0h Hela mock 2 13c glucose	0h	mock	2	Amino acids (13C)	PHE	6	total	TRUE	1173.65	area
MB002_CL003	0h Hela mock 3 13c glucose	0h	mock	3	Amino acids (13C)	PHE	6	total	TRUE	0	area
MB002_CL004	2h Hela mock 1 13c glucose	2h	mock	1	Amino acids (13C)	PHE	6	total	TRUE	4675.98	area
MB002_CL005	2h Hela mock 2 13c glucose	2h	mock	2	Amino acids (13C)	PHE	6	total	TRUE	1732.84	area
MB002_CL006	2h Hela mock 3 13c glucose	2h	mock	3	Amino acids (13C)	PHE	6	total	TRUE	4465.36	area
MB002_CL007	2h Hela CVB3 1 13c glucose	2h	CVB3	1	Amino acids (13C)	PHE	6	total	TRUE	558.583	area
MB002_CL008	2h Hela CVB3 2 13c glucose	2h	CVB3	2	Amino acids (13C)	PHE	6	total	TRUE	0	area
MB002_CL009	2h Hela CVB3 3 13c glucose	2h	CVB3	3	Amino acids (13C)	PHE	6	total	TRUE	0	area
MB002_CL010	4h Hela mock 1 13c glucose	4h	mock	1	Amino acids (13C)	PHE	6	total	TRUE	2757.17	area
MB002_CL011	4h Hela mock 2 13c glucose	4h	mock	2	Amino acids (13C)	PHE	6	total	TRUE	0	area
MB002_CL012	4h Hela mock 3 13c glucose	4h	mock	3	Amino acids (13C)	PHE	6	total	TRUE	0	area
MB002_CL013	4h Hela CVB3 1 13c glucose	4h	CVB3	1	Amino acids (13C)	PHE	6	total	TRUE	1944.45	area
MB002_CL014	4h Hela CVB3 2 13c glucose	4h	CVB3	2	Amino acids (13C)	PHE	6	total	TRUE	0	area
MB002_CL015	4h Hela CVB3 3 13c glucose	4h	CVB3	3	Amino acids (13C)	PHE	6	total	TRUE	0	area
MB002_CL016	6h Hela mock 1 13c glucose	6h	mock	1	Amino acids (13C)	PHE	6	total	TRUE	0	area
MB002_CL017	6h Hela mock 2 13c glucose	6h	mock	2	Amino acids (13C)	PHE	6	total	TRUE	0	area
MB002_CL018	6h Hela mock 3 13c glucose	6h	mock	3	Amino acids (13C)	PHE	6	total	TRUE	1621.29	area
MB002_CL019	6h Hela CVB3 1 13c glucose	6h	CVB3	1	Amino acids (13C)	PHE	6	total	TRUE	0	area
MB002_CL020	6h Hela CVB3 2 13c glucose	6h	CVB3	2	Amino acids (13C)	PHE	6	total	TRUE	0	area
MB002_CL021	6h Hela CVB3 3 13c glucose	6h	CVB3	3	Amino acids (13C)	PHE	6	total	TRUE	0	area
MB002_CL022	8h Hela mock 1 13c glucose	8h	mock	1	Amino acids (13C)	PHE	6	total	TRUE	2213.63	area
MB002_CL023	8h Hela mock 2 13c glucose	8h	mock	2	Amino acids (13C)	PHE	6	total	TRUE	2131.44	area
MB002_CL024	8h Hela mock 3 13c glucose	8h	mock	3	Amino acids (13C)	PHE	6	total	TRUE	1964.3	area
MB002_CL025	8h Hela CVB3 1 13c glucose	8h	CVB3	1	Amino acids (13C)	PHE	6	total	TRUE	2851.27	area
MB002_CL026	8h Hela CVB3 2 13c glucose	8h	CVB3	2	Amino acids (13C)	PHE	6	total	TRUE	408.581	area
MB002_CL027	8h Hela CVB3 3 13c glucose	8h	CVB3	3	Amino acids (13C)	PHE	6	total	TRUE	0	area
MB002_CL028	10h Hela mock 1 13c glucose	10h	mock	1	Amino acids (13C)	PHE	6	total	TRUE	3470.63	area
MB002_CL029	10h Hela mock 2 13c glucose	10h	mock	2	Amino acids (13C)	PHE	6	total	TRUE	0	area
MB002_CL030	10h Hela mock 3 13c glucose	10h	mock	3	Amino acids (13C)	PHE	6	total	TRUE	0	area
MB002_CL031	10h Hela CVB3 1 13c glucose	10h	CVB3	1	Amino acids (13C)	PHE	6	total	TRUE	0	area
MB002_CL032	10h Hela CVB3 2 13c glucose	10h	CVB3	2	Amino acids (13C)	PHE	6	total	TRUE	1035.17	area
MB002_CL033	10h Hela CVB3 3 13c glucose	10h	CVB3	3	Amino acids (13C)	PHE	6	total	TRUE	1344.78	area
MB002_CL001	0h Hela mock 1 13C glucose	0h	mock	1	Amino acids (13C)	PHE	7	total	TRUE	0	area
MB002_CL002	0h Hela mock 2 13c glucose	0h	mock	2	Amino acids (13C)	PHE	7	total	TRUE	0	area
MB002_CL003	0h Hela mock 3 13c glucose	0h	mock	3	Amino acids (13C)	PHE	7	total	TRUE	866.912	area
MB002_CL004	2h Hela mock 1 13c glucose	2h	mock	1	Amino acids (13C)	PHE	7	total	TRUE	586.792	area
MB002_CL005	2h Hela mock 2 13c glucose	2h	mock	2	Amino acids (13C)	PHE	7	total	TRUE	4852.93	area
MB002_CL006	2h Hela mock 3 13c glucose	2h	mock	3	Amino acids (13C)	PHE	7	total	TRUE	3430.1	area
MB002_CL007	2h Hela CVB3 1 13c glucose	2h	CVB3	1	Amino acids (13C)	PHE	7	total	TRUE	0	area
MB002_CL008	2h Hela CVB3 2 13c glucose	2h	CVB3	2	Amino acids (13C)	PHE	7	total	TRUE	4286.98	area
MB002_CL009	2h Hela CVB3 3 13c glucose	2h	CVB3	3	Amino acids (13C)	PHE	7	total	TRUE	0	area
MB002_CL010	4h Hela mock 1 13c glucose	4h	mock	1	Amino acids (13C)	PHE	7	total	TRUE	935.782	area
MB002_CL011	4h Hela mock 2 13c glucose	4h	mock	2	Amino acids (13C)	PHE	7	total	TRUE	1638.13	area
MB002_CL012	4h Hela mock 3 13c glucose	4h	mock	3	Amino acids (13C)	PHE	7	total	TRUE	1266.91	area
MB002_CL013	4h Hela CVB3 1 13c glucose	4h	CVB3	1	Amino acids (13C)	PHE	7	total	TRUE	2177.75	area
MB002_CL014	4h Hela CVB3 2 13c glucose	4h	CVB3	2	Amino acids (13C)	PHE	7	total	TRUE	3840.38	area
MB002_CL015	4h Hela CVB3 3 13c glucose	4h	CVB3	3	Amino acids (13C)	PHE	7	total	TRUE	1516.36	area
MB002_CL016	6h Hela mock 1 13c glucose	6h	mock	1	Amino acids (13C)	PHE	7	total	TRUE	1151.81	area
MB002_CL017	6h Hela mock 2 13c glucose	6h	mock	2	Amino acids (13C)	PHE	7	total	TRUE	1556.78	area
MB002_CL018	6h Hela mock 3 13c glucose	6h	mock	3	Amino acids (13C)	PHE	7	total	TRUE	336.437	area
MB002_CL019	6h Hela CVB3 1 13c glucose	6h	CVB3	1	Amino acids (13C)	PHE	7	total	TRUE	0	area
MB002_CL020	6h Hela CVB3 2 13c glucose	6h	CVB3	2	Amino acids (13C)	PHE	7	total	TRUE	0	area
MB002_CL021	6h Hela CVB3 3 13c glucose	6h	CVB3	3	Amino acids (13C)	PHE	7	total	TRUE	1406.66	area
MB002_CL022	8h Hela mock 1 13c glucose	8h	mock	1	Amino acids (13C)	PHE	7	total	TRUE	6325.84	area
MB002_CL023	8h Hela mock 2 13c glucose	8h	mock	2	Amino acids (13C)	PHE	7	total	TRUE	6251.1	area
MB002_CL024	8h Hela mock 3 13c glucose	8h	mock	3	Amino acids (13C)	PHE	7	total	TRUE	859.903	area
MB002_CL025	8h Hela CVB3 1 13c glucose	8h	CVB3	1	Amino acids (13C)	PHE	7	total	TRUE	0	area
MB002_CL026	8h Hela CVB3 2 13c glucose	8h	CVB3	2	Amino acids (13C)	PHE	7	total	TRUE	0	area
MB002_CL027	8h Hela CVB3 3 13c glucose	8h	CVB3	3	Amino acids (13C)	PHE	7	total	TRUE	1037.75	area
MB002_CL028	10h Hela mock 1 13c glucose	10h	mock	1	Amino acids (13C)	PHE	7	total	TRUE	2599.3	area
MB002_CL029	10h Hela mock 2 13c glucose	10h	mock	2	Amino acids (13C)	PHE	7	total	TRUE	1548.14	area
MB002_CL030	10h Hela mock 3 13c glucose	10h	mock	3	Amino acids (13C)	PHE	7	total	TRUE	5616.31	area
MB002_CL031	10h Hela CVB3 1 13c glucose	10h	CVB3	1	Amino acids (13C)	PHE	7	total	TRUE	0	area
MB002_CL032	10h Hela CVB3 2 13c glucose	10h	CVB3	2	Amino acids (13C)	PHE	7	total	TRUE	0	area
MB002_CL033	10h Hela CVB3 3 13c glucose	10h	CVB3	3	Amino acids (13C)	PHE	7	total	TRUE	0	area
MB002_CL001	0h Hela mock 1 13C glucose	0h	mock	1	Amino acids (13C)	PHE	8	total	TRUE	0	area
MB002_CL002	0h Hela mock 2 13c glucose	0h	mock	2	Amino acids (13C)	PHE	8	total	TRUE	0	area
MB002_CL003	0h Hela mock 3 13c glucose	0h	mock	3	Amino acids (13C)	PHE	8	total	TRUE	0	area
MB002_CL004	2h Hela mock 1 13c glucose	2h	mock	1	Amino acids (13C)	PHE	8	total	TRUE	0	area
MB002_CL005	2h Hela mock 2 13c glucose	2h	mock	2	Amino acids (13C)	PHE	8	total	TRUE	0	area
MB002_CL006	2h Hela mock 3 13c glucose	2h	mock	3	Amino acids (13C)	PHE	8	total	TRUE	0	area
MB002_CL007	2h Hela CVB3 1 13c glucose	2h	CVB3	1	Amino acids (13C)	PHE	8	total	TRUE	0	area
MB002_CL008	2h Hela CVB3 2 13c glucose	2h	CVB3	2	Amino acids (13C)	PHE	8	total	TRUE	0	area
MB002_CL009	2h Hela CVB3 3 13c glucose	2h	CVB3	3	Amino acids (13C)	PHE	8	total	TRUE	0	area
MB002_CL010	4h Hela mock 1 13c glucose	4h	mock	1	Amino acids (13C)	PHE	8	total	TRUE	0	area
MB002_CL011	4h Hela mock 2 13c glucose	4h	mock	2	Amino acids (13C)	PHE	8	total	TRUE	0	area
MB002_CL012	4h Hela mock 3 13c glucose	4h	mock	3	Amino acids (13C)	PHE	8	total	TRUE	0	area
MB002_CL013	4h Hela CVB3 1 13c glucose	4h	CVB3	1	Amino acids (13C)	PHE	8	total	TRUE	0	area
MB002_CL014	4h Hela CVB3 2 13c glucose	4h	CVB3	2	Amino acids (13C)	PHE	8	total	TRUE	0	area
MB002_CL015	4h Hela CVB3 3 13c glucose	4h	CVB3	3	Amino acids (13C)	PHE	8	total	TRUE	0	area
MB002_CL016	6h Hela mock 1 13c glucose	6h	mock	1	Amino acids (13C)	PHE	8	total	TRUE	0	area
MB002_CL017	6h Hela mock 2 13c glucose	6h	mock	2	Amino acids (13C)	PHE	8	total	TRUE	0	area
MB002_CL018	6h Hela mock 3 13c glucose	6h	mock	3	Amino acids (13C)	PHE	8	total	TRUE	0	area
MB002_CL019	6h Hela CVB3 1 13c glucose	6h	CVB3	1	Amino acids (13C)	PHE	8	total	TRUE	0	area
MB002_CL020	6h Hela CVB3 2 13c glucose	6h	CVB3	2	Amino acids (13C)	PHE	8	total	TRUE	0	area
MB002_CL021	6h Hela CVB3 3 13c glucose	6h	CVB3	3	Amino acids (13C)	PHE	8	total	TRUE	0	area
MB002_CL022	8h Hela mock 1 13c glucose	8h	mock	1	Amino acids (13C)	PHE	8	total	TRUE	0	area
MB002_CL023	8h Hela mock 2 13c glucose	8h	mock	2	Amino acids (13C)	PHE	8	total	TRUE	0	area
MB002_CL024	8h Hela mock 3 13c glucose	8h	mock	3	Amino acids (13C)	PHE	8	total	TRUE	0	area
MB002_CL025	8h Hela CVB3 1 13c glucose	8h	CVB3	1	Amino acids (13C)	PHE	8	total	TRUE	0	area
MB002_CL026	8h Hela CVB3 2 13c glucose	8h	CVB3	2	Amino acids (13C)	PHE	8	total	TRUE	0	area
MB002_CL027	8h Hela CVB3 3 13c glucose	8h	CVB3	3	Amino acids (13C)	PHE	8	total	TRUE	0	area
MB002_CL028	10h Hela mock 1 13c glucose	10h	mock	1	Amino acids (13C)	PHE	8	total	TRUE	0	area
MB002_CL029	10h Hela mock 2 13c glucose	10h	mock	2	Amino acids (13C)	PHE	8	total	TRUE	0	area
MB002_CL030	10h Hela mock 3 13c glucose	10h	mock	3	Amino acids (13C)	PHE	8	total	TRUE	0	area
MB002_CL031	10h Hela CVB3 1 13c glucose	10h	CVB3	1	Amino acids (13C)	PHE	8	total	TRUE	0	area
MB002_CL032	10h Hela CVB3 2 13c glucose	10h	CVB3	2	Amino acids (13C)	PHE	8	total	TRUE	0	area
MB002_CL033	10h Hela CVB3 3 13c glucose	10h	CVB3	3	Amino acids (13C)	PHE	8	total	TRUE	0	area
MB002_CL001	0h Hela mock 1 13C glucose	0h	mock	1	Amino acids (13C)	PHE	9	total	TRUE	0	area
MB002_CL002	0h Hela mock 2 13c glucose	0h	mock	2	Amino acids (13C)	PHE	9	total	TRUE	0	area
MB002_CL003	0h Hela mock 3 13c glucose	0h	mock	3	Amino acids (13C)	PHE	9	total	TRUE	0	area
MB002_CL004	2h Hela mock 1 13c glucose	2h	mock	1	Amino acids (13C)	PHE	9	total	TRUE	0	area
MB002_CL005	2h Hela mock 2 13c glucose	2h	mock	2	Amino acids (13C)	PHE	9	total	TRUE	0	area
MB002_CL006	2h Hela mock 3 13c glucose	2h	mock	3	Amino acids (13C)	PHE	9	total	TRUE	0	area
MB002_CL007	2h Hela CVB3 1 13c glucose	2h	CVB3	1	Amino acids (13C)	PHE	9	total	TRUE	0	area
MB002_CL008	2h Hela CVB3 2 13c glucose	2h	CVB3	2	Amino acids (13C)	PHE	9	total	TRUE	0	area
MB002_CL009	2h Hela CVB3 3 13c glucose	2h	CVB3	3	Amino acids (13C)	PHE	9	total	TRUE	0	area
MB002_CL010	4h Hela mock 1 13c glucose	4h	mock	1	Amino acids (13C)	PHE	9	total	TRUE	0	area
MB002_CL011	4h Hela mock 2 13c glucose	4h	mock	2	Amino acids (13C)	PHE	9	total	TRUE	0	area
MB002_CL012	4h Hela mock 3 13c glucose	4h	mock	3	Amino acids (13C)	PHE	9	total	TRUE	0	area
MB002_CL013	4h Hela CVB3 1 13c glucose	4h	CVB3	1	Amino acids (13C)	PHE	9	total	TRUE	0	area
MB002_CL014	4h Hela CVB3 2 13c glucose	4h	CVB3	2	Amino acids (13C)	PHE	9	total	TRUE	0	area
MB002_CL015	4h Hela CVB3 3 13c glucose	4h	CVB3	3	Amino acids (13C)	PHE	9	total	TRUE	0	area
MB002_CL016	6h Hela mock 1 13c glucose	6h	mock	1	Amino acids (13C)	PHE	9	total	TRUE	0	area
MB002_CL017	6h Hela mock 2 13c glucose	6h	mock	2	Amino acids (13C)	PHE	9	total	TRUE	0	area
MB002_CL018	6h Hela mock 3 13c glucose	6h	mock	3	Amino acids (13C)	PHE	9	total	TRUE	0	area
MB002_CL019	6h Hela CVB3 1 13c glucose	6h	CVB3	1	Amino acids (13C)	PHE	9	total	TRUE	0	area
MB002_CL020	6h Hela CVB3 2 13c glucose	6h	CVB3	2	Amino acids (13C)	PHE	9	total	TRUE	0	area
MB002_CL021	6h Hela CVB3 3 13c glucose	6h	CVB3	3	Amino acids (13C)	PHE	9	total	TRUE	0	area
MB002_CL022	8h Hela mock 1 13c glucose	8h	mock	1	Amino acids (13C)	PHE	9	total	TRUE	4564.04	area
MB002_CL023	8h Hela mock 2 13c glucose	8h	mock	2	Amino acids (13C)	PHE	9	total	TRUE	1932.23	area
MB002_CL024	8h Hela mock 3 13c glucose	8h	mock	3	Amino acids (13C)	PHE	9	total	TRUE	2768.72	area
MB002_CL025	8h Hela CVB3 1 13c glucose	8h	CVB3	1	Amino acids (13C)	PHE	9	total	TRUE	0	area
MB002_CL026	8h Hela CVB3 2 13c glucose	8h	CVB3	2	Amino acids (13C)	PHE	9	total	TRUE	0	area
MB002_CL027	8h Hela CVB3 3 13c glucose	8h	CVB3	3	Amino acids (13C)	PHE	9	total	TRUE	0	area
MB002_CL028	10h Hela mock 1 13c glucose	10h	mock	1	Amino acids (13C)	PHE	9	total	TRUE	1436.58	area
MB002_CL029	10h Hela mock 2 13c glucose	10h	mock	2	Amino acids (13C)	PHE	9	total	TRUE	1869.03	area
MB002_CL030	10h Hela mock 3 13c glucose	10h	mock	3	Amino acids (13C)	PHE	9	total	TRUE	3029.54	area
MB002_CL031	10h Hela CVB3 1 13c glucose	10h	CVB3	1	Amino acids (13C)	PHE	9	total	TRUE	0	area
MB002_CL032	10h Hela CVB3 2 13c glucose	10h	CVB3	2	Amino acids (13C)	PHE	9	total	TRUE	0	area
MB002_CL033	10h Hela CVB3 3 13c glucose	10h	CVB3	3	Amino acids (13C)	PHE	9	total	TRUE	0	area
MB002_CL001	0h Hela mock 1 13C glucose	0h	mock	1	Amino acids (13C)	LEU	0	total	TRUE	1.73526e+08	area
MB002_CL002	0h Hela mock 2 13c glucose	0h	mock	2	Amino acids (13C)	LEU	0	total	TRUE	1.78106e+08	area
MB002_CL003	0h Hela mock 3 13c glucose	0h	mock	3	Amino acids (13C)	LEU	0	total	TRUE	1.7902e+08	area
MB002_CL004	2h Hela mock 1 13c glucose	2h	mock	1	Amino acids (13C)	LEU	0	total	TRUE	2.06384e+08	area
MB002_CL005	2h Hela mock 2 13c glucose	2h	mock	2	Amino acids (13C)	LEU	0	total	TRUE	1.9324e+08	area
MB002_CL006	2h Hela mock 3 13c glucose	2h	mock	3	Amino acids (13C)	LEU	0	total	TRUE	1.93693e+08	area
MB002_CL007	2h Hela CVB3 1 13c glucose	2h	CVB3	1	Amino acids (13C)	LEU	0	total	TRUE	1.91233e+08	area
MB002_CL008	2h Hela CVB3 2 13c glucose	2h	CVB3	2	Amino acids (13C)	LEU	0	total	TRUE	1.96355e+08	area
MB002_CL009	2h Hela CVB3 3 13c glucose	2h	CVB3	3	Amino acids (13C)	LEU	0	total	TRUE	1.97176e+08	area
MB002_CL010	4h Hela mock 1 13c glucose	4h	mock	1	Amino acids (13C)	LEU	0	total	TRUE	2.07044e+08	area
MB002_CL011	4h Hela mock 2 13c glucose	4h	mock	2	Amino acids (13C)	LEU	0	total	TRUE	1.96641e+08	area
MB002_CL012	4h Hela mock 3 13c glucose	4h	mock	3	Amino acids (13C)	LEU	0	total	TRUE	2.00701e+08	area
MB002_CL013	4h Hela CVB3 1 13c glucose	4h	CVB3	1	Amino acids (13C)	LEU	0	total	TRUE	2.03246e+08	area
MB002_CL014	4h Hela CVB3 2 13c glucose	4h	CVB3	2	Amino acids (13C)	LEU	0	total	TRUE	1.97759e+08	area
MB002_CL015	4h Hela CVB3 3 13c glucose	4h	CVB3	3	Amino acids (13C)	LEU	0	total	TRUE	2.0017e+08	area
MB002_CL016	6h Hela mock 1 13c glucose	6h	mock	1	Amino acids (13C)	LEU	0	total	TRUE	1.93798e+08	area
MB002_CL017	6h Hela mock 2 13c glucose	6h	mock	2	Amino acids (13C)	LEU	0	total	TRUE	1.98135e+08	area
MB002_CL018	6h Hela mock 3 13c glucose	6h	mock	3	Amino acids (13C)	LEU	0	total	TRUE	1.95882e+08	area
MB002_CL019	6h Hela CVB3 1 13c glucose	6h	CVB3	1	Amino acids (13C)	LEU	0	total	TRUE	1.82061e+08	area
MB002_CL020	6h Hela CVB3 2 13c glucose	6h	CVB3	2	Amino acids (13C)	LEU	0	total	TRUE	1.82565e+08	area
MB002_CL021	6h Hela CVB3 3 13c glucose	6h	CVB3	3	Amino acids (13C)	LEU	0	total	TRUE	1.84633e+08	area
MB002_CL022	8h Hela mock 1 13c glucose	8h	mock	1	Amino acids (13C)	LEU	0	total	TRUE	2.07628e+08	area
MB002_CL023	8h Hela mock 2 13c glucose	8h	mock	2	Amino acids (13C)	LEU	0	total	TRUE	2.00205e+08	area
MB002_CL024	8h Hela mock 3 13c glucose	8h	mock	3	Amino acids (13C)	LEU	0	total	TRUE	1.98349e+08	area
MB002_CL025	8h Hela CVB3 1 13c glucose	8h	CVB3	1	Amino acids (13C)	LEU	0	total	TRUE	1.76264e+08	area
MB002_CL026	8h Hela CVB3 2 13c glucose	8h	CVB3	2	Amino acids (13C)	LEU	0	total	TRUE	1.82157e+08	area
MB002_CL027	8h Hela CVB3 3 13c glucose	8h	CVB3	3	Amino acids (13C)	LEU	0	total	TRUE	1.69366e+08	area
MB002_CL028	10h Hela mock 1 13c glucose	10h	mock	1	Amino acids (13C)	LEU	0	total	TRUE	2.02143e+08	area
MB002_CL029	10h Hela mock 2 13c glucose	10h	mock	2	Amino acids (13C)	LEU	0	total	TRUE	1.96956e+08	area
MB002_CL030	10h Hela mock 3 13c glucose	10h	mock	3	Amino acids (13C)	LEU	0	total	TRUE	1.88071e+08	area
MB002_CL031	10h Hela CVB3 1 13c glucose	10h	CVB3	1	Amino acids (13C)	LEU	0	total	TRUE	1.74047e+08	area
MB002_CL032	10h Hela CVB3 2 13c glucose	10h	CVB3	2	Amino acids (13C)	LEU	0	total	TRUE	1.71578e+08	area
MB002_CL033	10h Hela CVB3 3 13c glucose	10h	CVB3	3	Amino acids (13C)	LEU	0	total	TRUE	1.64604e+08	area
MB002_CL001	0h Hela mock 1 13C glucose	0h	mock	1	Amino acids (13C)	LEU	1	total	TRUE	0	area
MB002_CL002	0h Hela mock 2 13c glucose	0h	mock	2	Amino acids (13C)	LEU	1	total	TRUE	21121.9	area
MB002_CL003	0h Hela mock 3 13c glucose	0h	mock	3	Amino acids (13C)	LEU	1	total	TRUE	58359.4	area
MB002_CL004	2h Hela mock 1 13c glucose	2h	mock	1	Amino acids (13C)	LEU	1	total	TRUE	38778.6	area
MB002_CL005	2h Hela mock 2 13c glucose	2h	mock	2	Amino acids (13C)	LEU	1	total	TRUE	150354	area
MB002_CL006	2h Hela mock 3 13c glucose	2h	mock	3	Amino acids (13C)	LEU	1	total	TRUE	131595	area
MB002_CL007	2h Hela CVB3 1 13c glucose	2h	CVB3	1	Amino acids (13C)	LEU	1	total	TRUE	410326	area
MB002_CL008	2h Hela CVB3 2 13c glucose	2h	CVB3	2	Amino acids (13C)	LEU	1	total	TRUE	68481.1	area
MB002_CL009	2h Hela CVB3 3 13c glucose	2h	CVB3	3	Amino acids (13C)	LEU	1	total	TRUE	64283.1	area
MB002_CL010	4h Hela mock 1 13c glucose	4h	mock	1	Amino acids (13C)	LEU	1	total	TRUE	81340.7	area
MB002_CL011	4h Hela mock 2 13c glucose	4h	mock	2	Amino acids (13C)	LEU	1	total	TRUE	151443	area
MB002_CL012	4h Hela mock 3 13c glucose	4h	mock	3	Amino acids (13C)	LEU	1	total	TRUE	102455	area
MB002_CL013	4h Hela CVB3 1 13c glucose	4h	CVB3	1	Amino acids (13C)	LEU	1	total	TRUE	123834	area
MB002_CL014	4h Hela CVB3 2 13c glucose	4h	CVB3	2	Amino acids (13C)	LEU	1	total	TRUE	12967.3	area
MB002_CL015	4h Hela CVB3 3 13c glucose	4h	CVB3	3	Amino acids (13C)	LEU	1	total	TRUE	34750.9	area
MB002_CL016	6h Hela mock 1 13c glucose	6h	mock	1	Amino acids (13C)	LEU	1	total	TRUE	109874	area
MB002_CL017	6h Hela mock 2 13c glucose	6h	mock	2	Amino acids (13C)	LEU	1	total	TRUE	0	area
MB002_CL018	6h Hela mock 3 13c glucose	6h	mock	3	Amino acids (13C)	LEU	1	total	TRUE	132314	area
MB002_CL019	6h Hela CVB3 1 13c glucose	6h	CVB3	1	Amino acids (13C)	LEU	1	total	TRUE	44828.8	area
MB002_CL020	6h Hela CVB3 2 13c glucose	6h	CVB3	2	Amino acids (13C)	LEU	1	total	TRUE	49743.7	area
MB002_CL021	6h Hela CVB3 3 13c glucose	6h	CVB3	3	Amino acids (13C)	LEU	1	total	TRUE	56478.6	area
MB002_CL022	8h Hela mock 1 13c glucose	8h	mock	1	Amino acids (13C)	LEU	1	total	TRUE	19117.5	area
MB002_CL023	8h Hela mock 2 13c glucose	8h	mock	2	Amino acids (13C)	LEU	1	total	TRUE	62941.9	area
MB002_CL024	8h Hela mock 3 13c glucose	8h	mock	3	Amino acids (13C)	LEU	1	total	TRUE	102832	area
MB002_CL025	8h Hela CVB3 1 13c glucose	8h	CVB3	1	Amino acids (13C)	LEU	1	total	TRUE	35658.5	area
MB002_CL026	8h Hela CVB3 2 13c glucose	8h	CVB3	2	Amino acids (13C)	LEU	1	total	TRUE	8303.24	area
MB002_CL027	8h Hela CVB3 3 13c glucose	8h	CVB3	3	Amino acids (13C)	LEU	1	total	TRUE	0	area
MB002_CL028	10h Hela mock 1 13c glucose	10h	mock	1	Amino acids (13C)	LEU	1	total	TRUE	54845	area
MB002_CL029	10h Hela mock 2 13c glucose	10h	mock	2	Amino acids (13C)	LEU	1	total	TRUE	96266.9	area
MB002_CL030	10h Hela mock 3 13c glucose	10h	mock	3	Amino acids (13C)	LEU	1	total	TRUE	80680.1	area
MB002_CL031	10h Hela CVB3 1 13c glucose	10h	CVB3	1	Amino acids (13C)	LEU	1	total	TRUE	85120.9	area
MB002_CL032	10h Hela CVB3 2 13c glucose	10h	CVB3	2	Amino acids (13C)	LEU	1	total	TRUE	443546	area
MB002_CL033	10h Hela CVB3 3 13c glucose	10h	CVB3	3	Amino acids (13C)	LEU	1	total	TRUE	36061.9	area
MB002_CL001	0h Hela mock 1 13C glucose	0h	mock	1	Amino acids (13C)	LEU	2	total	TRUE	0	area
MB002_CL002	0h Hela mock 2 13c glucose	0h	mock	2	Amino acids (13C)	LEU	2	total	TRUE	0	area
MB002_CL003	0h Hela mock 3 13c glucose	0h	mock	3	Amino acids (13C)	LEU	2	total	TRUE	3653.75	area
MB002_CL004	2h Hela mock 1 13c glucose	2h	mock	1	Amino acids (13C)	LEU	2	total	TRUE	0	area
MB002_CL005	2h Hela mock 2 13c glucose	2h	mock	2	Amino acids (13C)	LEU	2	total	TRUE	2797.26	area
MB002_CL006	2h Hela mock 3 13c glucose	2h	mock	3	Amino acids (13C)	LEU	2	total	TRUE	29324	area
MB002_CL007	2h Hela CVB3 1 13c glucose	2h	CVB3	1	Amino acids (13C)	LEU	2	total	TRUE	0	area
MB002_CL008	2h Hela CVB3 2 13c glucose	2h	CVB3	2	Amino acids (13C)	LEU	2	total	TRUE	0	area
MB002_CL009	2h Hela CVB3 3 13c glucose	2h	CVB3	3	Amino acids (13C)	LEU	2	total	TRUE	0	area
MB002_CL010	4h Hela mock 1 13c glucose	4h	mock	1	Amino acids (13C)	LEU	2	total	TRUE	0	area
MB002_CL011	4h Hela mock 2 13c glucose	4h	mock	2	Amino acids (13C)	LEU	2	total	TRUE	1469.77	area
MB002_CL012	4h Hela mock 3 13c glucose	4h	mock	3	Amino acids (13C)	LEU	2	total	TRUE	0	area
MB002_CL013	4h Hela CVB3 1 13c glucose	4h	CVB3	1	Amino acids (13C)	LEU	2	total	TRUE	0	area
MB002_CL014	4h Hela CVB3 2 13c glucose	4h	CVB3	2	Amino acids (13C)	LEU	2	total	TRUE	0	area
MB002_CL015	4h Hela CVB3 3 13c glucose	4h	CVB3	3	Amino acids (13C)	LEU	2	total	TRUE	0	area
MB002_CL016	6h Hela mock 1 13c glucose	6h	mock	1	Amino acids (13C)	LEU	2	total	TRUE	0	area
MB002_CL017	6h Hela mock 2 13c glucose	6h	mock	2	Amino acids (13C)	LEU	2	total	TRUE	0	area
MB002_CL018	6h Hela mock 3 13c glucose	6h	mock	3	Amino acids (13C)	LEU	2	total	TRUE	0	area
MB002_CL019	6h Hela CVB3 1 13c glucose	6h	CVB3	1	Amino acids (13C)	LEU	2	total	TRUE	11009.4	area
MB002_CL020	6h Hela CVB3 2 13c glucose	6h	CVB3	2	Amino acids (13C)	LEU	2	total	TRUE	8461.48	area
MB002_CL021	6h Hela CVB3 3 13c glucose	6h	CVB3	3	Amino acids (13C)	LEU	2	total	TRUE	0	area
MB002_CL022	8h Hela mock 1 13c glucose	8h	mock	1	Amino acids (13C)	LEU	2	total	TRUE	0	area
MB002_CL023	8h Hela mock 2 13c glucose	8h	mock	2	Amino acids (13C)	LEU	2	total	TRUE	0	area
MB002_CL024	8h Hela mock 3 13c glucose	8h	mock	3	Amino acids (13C)	LEU	2	total	TRUE	0	area
MB002_CL025	8h Hela CVB3 1 13c glucose	8h	CVB3	1	Amino acids (13C)	LEU	2	total	TRUE	12071.4	area
MB002_CL026	8h Hela CVB3 2 13c glucose	8h	CVB3	2	Amino acids (13C)	LEU	2	total	TRUE	0	area
MB002_CL027	8h Hela CVB3 3 13c glucose	8h	CVB3	3	Amino acids (13C)	LEU	2	total	TRUE	0	area
MB002_CL028	10h Hela mock 1 13c glucose	10h	mock	1	Amino acids (13C)	LEU	2	total	TRUE	0	area
MB002_CL029	10h Hela mock 2 13c glucose	10h	mock	2	Amino acids (13C)	LEU	2	total	TRUE	0	area
MB002_CL030	10h Hela mock 3 13c glucose	10h	mock	3	Amino acids (13C)	LEU	2	total	TRUE	0	area
MB002_CL031	10h Hela CVB3 1 13c glucose	10h	CVB3	1	Amino acids (13C)	LEU	2	total	TRUE	0	area
MB002_CL032	10h Hela CVB3 2 13c glucose	10h	CVB3	2	Amino acids (13C)	LEU	2	total	TRUE	0	area
MB002_CL033	10h Hela CVB3 3 13c glucose	10h	CVB3	3	Amino acids (13C)	LEU	2	total	TRUE	0	area
MB002_CL001	0h Hela mock 1 13C glucose	0h	mock	1	Amino acids (13C)	LEU	3	total	TRUE	3364.01	area
MB002_CL002	0h Hela mock 2 13c glucose	0h	mock	2	Amino acids (13C)	LEU	3	total	TRUE	0	area
MB002_CL003	0h Hela mock 3 13c glucose	0h	mock	3	Amino acids (13C)	LEU	3	total	TRUE	0	area
MB002_CL004	2h Hela mock 1 13c glucose	2h	mock	1	Amino acids (13C)	LEU	3	total	TRUE	0	area
MB002_CL005	2h Hela mock 2 13c glucose	2h	mock	2	Amino acids (13C)	LEU	3	total	TRUE	1127.51	area
MB002_CL006	2h Hela mock 3 13c glucose	2h	mock	3	Amino acids (13C)	LEU	3	total	TRUE	0	area
MB002_CL007	2h Hela CVB3 1 13c glucose	2h	CVB3	1	Amino acids (13C)	LEU	3	total	TRUE	4433.88	area
MB002_CL008	2h Hela CVB3 2 13c glucose	2h	CVB3	2	Amino acids (13C)	LEU	3	total	TRUE	0	area
MB002_CL009	2h Hela CVB3 3 13c glucose	2h	CVB3	3	Amino acids (13C)	LEU	3	total	TRUE	4290.84	area
MB002_CL010	4h Hela mock 1 13c glucose	4h	mock	1	Amino acids (13C)	LEU	3	total	TRUE	7403.22	area
MB002_CL011	4h Hela mock 2 13c glucose	4h	mock	2	Amino acids (13C)	LEU	3	total	TRUE	0	area
MB002_CL012	4h Hela mock 3 13c glucose	4h	mock	3	Amino acids (13C)	LEU	3	total	TRUE	1609.1	area
MB002_CL013	4h Hela CVB3 1 13c glucose	4h	CVB3	1	Amino acids (13C)	LEU	3	total	TRUE	1921.4	area
MB002_CL014	4h Hela CVB3 2 13c glucose	4h	CVB3	2	Amino acids (13C)	LEU	3	total	TRUE	0	area
MB002_CL015	4h Hela CVB3 3 13c glucose	4h	CVB3	3	Amino acids (13C)	LEU	3	total	TRUE	0	area
MB002_CL016	6h Hela mock 1 13c glucose	6h	mock	1	Amino acids (13C)	LEU	3	total	TRUE	1913.72	area
MB002_CL017	6h Hela mock 2 13c glucose	6h	mock	2	Amino acids (13C)	LEU	3	total	TRUE	3728.37	area
MB002_CL018	6h Hela mock 3 13c glucose	6h	mock	3	Amino acids (13C)	LEU	3	total	TRUE	0	area
MB002_CL019	6h Hela CVB3 1 13c glucose	6h	CVB3	1	Amino acids (13C)	LEU	3	total	TRUE	0	area
MB002_CL020	6h Hela CVB3 2 13c glucose	6h	CVB3	2	Amino acids (13C)	LEU	3	total	TRUE	0	area
MB002_CL021	6h Hela CVB3 3 13c glucose	6h	CVB3	3	Amino acids (13C)	LEU	3	total	TRUE	0	area
MB002_CL022	8h Hela mock 1 13c glucose	8h	mock	1	Amino acids (13C)	LEU	3	total	TRUE	6624.2	area
MB002_CL023	8h Hela mock 2 13c glucose	8h	mock	2	Amino acids (13C)	LEU	3	total	TRUE	0	area
MB002_CL024	8h Hela mock 3 13c glucose	8h	mock	3	Amino acids (13C)	LEU	3	total	TRUE	4456.61	area
MB002_CL025	8h Hela CVB3 1 13c glucose	8h	CVB3	1	Amino acids (13C)	LEU	3	total	TRUE	0	area
MB002_CL026	8h Hela CVB3 2 13c glucose	8h	CVB3	2	Amino acids (13C)	LEU	3	total	TRUE	0	area
MB002_CL027	8h Hela CVB3 3 13c glucose	8h	CVB3	3	Amino acids (13C)	LEU	3	total	TRUE	0	area
MB002_CL028	10h Hela mock 1 13c glucose	10h	mock	1	Amino acids (13C)	LEU	3	total	TRUE	6488.93	area
MB002_CL029	10h Hela mock 2 13c glucose	10h	mock	2	Amino acids (13C)	LEU	3	total	TRUE	10709.9	area
MB002_CL030	10h Hela mock 3 13c glucose	10h	mock	3	Amino acids (13C)	LEU	3	total	TRUE	6051.62	area
MB002_CL031	10h Hela CVB3 1 13c glucose	10h	CVB3	1	Amino acids (13C)	LEU	3	total	TRUE	1567.19	area
MB002_CL032	10h Hela CVB3 2 13c glucose	10h	CVB3	2	Amino acids (13C)	LEU	3	total	TRUE	15.8421	area
MB002_CL033	10h Hela CVB3 3 13c glucose	10h	CVB3	3	Amino acids (13C)	LEU	3	total	TRUE	2721.13	area
MB002_CL001	0h Hela mock 1 13C glucose	0h	mock	1	Amino acids (13C)	LEU	4	total	TRUE	1103.42	area
MB002_CL002	0h Hela mock 2 13c glucose	0h	mock	2	Amino acids (13C)	LEU	4	total	TRUE	1720.85	area
MB002_CL003	0h Hela mock 3 13c glucose	0h	mock	3	Amino acids (13C)	LEU	4	total	TRUE	0	area
MB002_CL004	2h Hela mock 1 13c glucose	2h	mock	1	Amino acids (13C)	LEU	4	total	TRUE	2420.94	area
MB002_CL005	2h Hela mock 2 13c glucose	2h	mock	2	Amino acids (13C)	LEU	4	total	TRUE	2238.99	area
MB002_CL006	2h Hela mock 3 13c glucose	2h	mock	3	Amino acids (13C)	LEU	4	total	TRUE	6946.19	area
MB002_CL007	2h Hela CVB3 1 13c glucose	2h	CVB3	1	Amino acids (13C)	LEU	4	total	TRUE	522.988	area
MB002_CL008	2h Hela CVB3 2 13c glucose	2h	CVB3	2	Amino acids (13C)	LEU	4	total	TRUE	0	area
MB002_CL009	2h Hela CVB3 3 13c glucose	2h	CVB3	3	Amino acids (13C)	LEU	4	total	TRUE	0	area
MB002_CL010	4h Hela mock 1 13c glucose	4h	mock	1	Amino acids (13C)	LEU	4	total	TRUE	5177.06	area
MB002_CL011	4h Hela mock 2 13c glucose	4h	mock	2	Amino acids (13C)	LEU	4	total	TRUE	3885.14	area
MB002_CL012	4h Hela mock 3 13c glucose	4h	mock	3	Amino acids (13C)	LEU	4	total	TRUE	1189.54	area
MB002_CL013	4h Hela CVB3 1 13c glucose	4h	CVB3	1	Amino acids (13C)	LEU	4	total	TRUE	2396.99	area
MB002_CL014	4h Hela CVB3 2 13c glucose	4h	CVB3	2	Amino acids (13C)	LEU	4	total	TRUE	0	area
MB002_CL015	4h Hela CVB3 3 13c glucose	4h	CVB3	3	Amino acids (13C)	LEU	4	total	TRUE	540.893	area
MB002_CL016	6h Hela mock 1 13c glucose	6h	mock	1	Amino acids (13C)	LEU	4	total	TRUE	514.264	area
MB002_CL017	6h Hela mock 2 13c glucose	6h	mock	2	Amino acids (13C)	LEU	4	total	TRUE	0	area
MB002_CL018	6h Hela mock 3 13c glucose	6h	mock	3	Amino acids (13C)	LEU	4	total	TRUE	1502.23	area
MB002_CL019	6h Hela CVB3 1 13c glucose	6h	CVB3	1	Amino acids (13C)	LEU	4	total	TRUE	1203.17	area
MB002_CL020	6h Hela CVB3 2 13c glucose	6h	CVB3	2	Amino acids (13C)	LEU	4	total	TRUE	0	area
MB002_CL021	6h Hela CVB3 3 13c glucose	6h	CVB3	3	Amino acids (13C)	LEU	4	total	TRUE	1002.31	area
MB002_CL022	8h Hela mock 1 13c glucose	8h	mock	1	Amino acids (13C)	LEU	4	total	TRUE	8644.21	area
MB002_CL023	8h Hela mock 2 13c glucose	8h	mock	2	Amino acids (13C)	LEU	4	total	TRUE	993.187	area
MB002_CL024	8h Hela mock 3 13c glucose	8h	mock	3	Amino acids (13C)	LEU	4	total	TRUE	0	area
MB002_CL025	8h Hela CVB3 1 13c glucose	8h	CVB3	1	Amino acids (13C)	LEU	4	total	TRUE	0	area
MB002_CL026	8h Hela CVB3 2 13c glucose	8h	CVB3	2	Amino acids (13C)	LEU	4	total	TRUE	0	area
MB002_CL027	8h Hela CVB3 3 13c glucose	8h	CVB3	3	Amino acids (13C)	LEU	4	total	TRUE	0	area
MB002_CL028	10h Hela mock 1 13c glucose	10h	mock	1	Amino acids (13C)	LEU	4	total	TRUE	5149.56	area
MB002_CL029	10h Hela mock 2 13c glucose	10h	mock	2	Amino acids (13C)	LEU	4	total	TRUE	2018.66	area
MB002_CL030	10h Hela mock 3 13c glucose	10h	mock	3	Amino acids (13C)	LEU	4	total	TRUE	7300.56	area
MB002_CL031	10h Hela CVB3 1 13c glucose	10h	CVB3	1	Amino acids (13C)	LEU	4	total	TRUE	0	area
MB002_CL032	10h Hela CVB3 2 13c glucose	10h	CVB3	2	Amino acids (13C)	LEU	4	total	TRUE	330.885	area
MB002_CL033	10h Hela CVB3 3 13c glucose	10h	CVB3	3	Amino acids (13C)	LEU	4	total	TRUE	2391.62	area
MB002_CL001	0h Hela mock 1 13C glucose	0h	mock	1	Amino acids (13C)	LEU	5	total	TRUE	0	area
MB002_CL002	0h Hela mock 2 13c glucose	0h	mock	2	Amino acids (13C)	LEU	5	total	TRUE	974.715	area
MB002_CL003	0h Hela mock 3 13c glucose	0h	mock	3	Amino acids (13C)	LEU	5	total	TRUE	2306.83	area
MB002_CL004	2h Hela mock 1 13c glucose	2h	mock	1	Amino acids (13C)	LEU	5	total	TRUE	7107.14	area
MB002_CL005	2h Hela mock 2 13c glucose	2h	mock	2	Amino acids (13C)	LEU	5	total	TRUE	451.886	area
MB002_CL006	2h Hela mock 3 13c glucose	2h	mock	3	Amino acids (13C)	LEU	5	total	TRUE	3048.98	area
MB002_CL007	2h Hela CVB3 1 13c glucose	2h	CVB3	1	Amino acids (13C)	LEU	5	total	TRUE	0	area
MB002_CL008	2h Hela CVB3 2 13c glucose	2h	CVB3	2	Amino acids (13C)	LEU	5	total	TRUE	5597.1	area
MB002_CL009	2h Hela CVB3 3 13c glucose	2h	CVB3	3	Amino acids (13C)	LEU	5	total	TRUE	1274.62	area
MB002_CL010	4h Hela mock 1 13c glucose	4h	mock	1	Amino acids (13C)	LEU	5	total	TRUE	5751.89	area
MB002_CL011	4h Hela mock 2 13c glucose	4h	mock	2	Amino acids (13C)	LEU	5	total	TRUE	0	area
MB002_CL012	4h Hela mock 3 13c glucose	4h	mock	3	Amino acids (13C)	LEU	5	total	TRUE	6883.27	area
MB002_CL013	4h Hela CVB3 1 13c glucose	4h	CVB3	1	Amino acids (13C)	LEU	5	total	TRUE	4139.42	area
MB002_CL014	4h Hela CVB3 2 13c glucose	4h	CVB3	2	Amino acids (13C)	LEU	5	total	TRUE	0	area
MB002_CL015	4h Hela CVB3 3 13c glucose	4h	CVB3	3	Amino acids (13C)	LEU	5	total	TRUE	90.449	area
MB002_CL016	6h Hela mock 1 13c glucose	6h	mock	1	Amino acids (13C)	LEU	5	total	TRUE	2702.08	area
MB002_CL017	6h Hela mock 2 13c glucose	6h	mock	2	Amino acids (13C)	LEU	5	total	TRUE	6692.77	area
MB002_CL018	6h Hela mock 3 13c glucose	6h	mock	3	Amino acids (13C)	LEU	5	total	TRUE	2567.05	area
MB002_CL019	6h Hela CVB3 1 13c glucose	6h	CVB3	1	Amino acids (13C)	LEU	5	total	TRUE	2377.87	area
MB002_CL020	6h Hela CVB3 2 13c glucose	6h	CVB3	2	Amino acids (13C)	LEU	5	total	TRUE	0	area
MB002_CL021	6h Hela CVB3 3 13c glucose	6h	CVB3	3	Amino acids (13C)	LEU	5	total	TRUE	549.313	area
MB002_CL022	8h Hela mock 1 13c glucose	8h	mock	1	Amino acids (13C)	LEU	5	total	TRUE	6502.76	area
MB002_CL023	8h Hela mock 2 13c glucose	8h	mock	2	Amino acids (13C)	LEU	5	total	TRUE	8924.51	area
MB002_CL024	8h Hela mock 3 13c glucose	8h	mock	3	Amino acids (13C)	LEU	5	total	TRUE	4724.79	area
MB002_CL025	8h Hela CVB3 1 13c glucose	8h	CVB3	1	Amino acids (13C)	LEU	5	total	TRUE	506.745	area
MB002_CL026	8h Hela CVB3 2 13c glucose	8h	CVB3	2	Amino acids (13C)	LEU	5	total	TRUE	0	area
MB002_CL027	8h Hela CVB3 3 13c glucose	8h	CVB3	3	Amino acids (13C)	LEU	5	total	TRUE	0	area
MB002_CL028	10h Hela mock 1 13c glucose	10h	mock	1	Amino acids (13C)	LEU	5	total	TRUE	5457.23	area
MB002_CL029	10h Hela mock 2 13c glucose	10h	mock	2	Amino acids (13C)	LEU	5	total	TRUE	0	area
MB002_CL030	10h Hela mock 3 13c glucose	10h	mock	3	Amino acids (13C)	LEU	5	total	TRUE	0	area
MB002_CL031	10h Hela CVB3 1 13c glucose	10h	CVB3	1	Amino acids (13C)	LEU	5	total	TRUE	879.513	area
MB002_CL032	10h Hela CVB3 2 13c glucose	10h	CVB3	2	Amino acids (13C)	LEU	5	total	TRUE	4072.14	area
MB002_CL033	10h Hela CVB3 3 13c glucose	10h	CVB3	3	Amino acids (13C)	LEU	5	total	TRUE	4165.47	area
MB002_CL001	0h Hela mock 1 13C glucose	0h	mock	1	Amino acids (13C)	LEU	6	total	TRUE	0	area
MB002_CL002	0h Hela mock 2 13c glucose	0h	mock	2	Amino acids (13C)	LEU	6	total	TRUE	2017.89	area
MB002_CL003	0h Hela mock 3 13c glucose	0h	mock	3	Amino acids (13C)	LEU	6	total	TRUE	0	area
MB002_CL004	2h Hela mock 1 13c glucose	2h	mock	1	Amino acids (13C)	LEU	6	total	TRUE	7327.48	area
MB002_CL005	2h Hela mock 2 13c glucose	2h	mock	2	Amino acids (13C)	LEU	6	total	TRUE	0	area
MB002_CL006	2h Hela mock 3 13c glucose	2h	mock	3	Amino acids (13C)	LEU	6	total	TRUE	2026.01	area
MB002_CL007	2h Hela CVB3 1 13c glucose	2h	CVB3	1	Amino acids (13C)	LEU	6	total	TRUE	0	area
MB002_CL008	2h Hela CVB3 2 13c glucose	2h	CVB3	2	Amino acids (13C)	LEU	6	total	TRUE	307.1	area
MB002_CL009	2h Hela CVB3 3 13c glucose	2h	CVB3	3	Amino acids (13C)	LEU	6	total	TRUE	0	area
MB002_CL010	4h Hela mock 1 13c glucose	4h	mock	1	Amino acids (13C)	LEU	6	total	TRUE	162.486	area
MB002_CL011	4h Hela mock 2 13c glucose	4h	mock	2	Amino acids (13C)	LEU	6	total	TRUE	0	area
MB002_CL012	4h Hela mock 3 13c glucose	4h	mock	3	Amino acids (13C)	LEU	6	total	TRUE	1309.2	area
MB002_CL013	4h Hela CVB3 1 13c glucose	4h	CVB3	1	Amino acids (13C)	LEU	6	total	TRUE	2283.09	area
MB002_CL014	4h Hela CVB3 2 13c glucose	4h	CVB3	2	Amino acids (13C)	LEU	6	total	TRUE	7362.53	area
MB002_CL015	4h Hela CVB3 3 13c glucose	4h	CVB3	3	Amino acids (13C)	LEU	6	total	TRUE	8051.74	area
MB002_CL016	6h Hela mock 1 13c glucose	6h	mock	1	Amino acids (13C)	LEU	6	total	TRUE	2170.12	area
MB002_CL017	6h Hela mock 2 13c glucose	6h	mock	2	Amino acids (13C)	LEU	6	total	TRUE	1574.31	area
MB002_CL018	6h Hela mock 3 13c glucose	6h	mock	3	Amino acids (13C)	LEU	6	total	TRUE	1913.39	area
MB002_CL019	6h Hela CVB3 1 13c glucose	6h	CVB3	1	Amino acids (13C)	LEU	6	total	TRUE	1409.96	area
MB002_CL020	6h Hela CVB3 2 13c glucose	6h	CVB3	2	Amino acids (13C)	LEU	6	total	TRUE	1204.05	area
MB002_CL021	6h Hela CVB3 3 13c glucose	6h	CVB3	3	Amino acids (13C)	LEU	6	total	TRUE	0	area
MB002_CL022	8h Hela mock 1 13c glucose	8h	mock	1	Amino acids (13C)	LEU	6	total	TRUE	10224.6	area
MB002_CL023	8h Hela mock 2 13c glucose	8h	mock	2	Amino acids (13C)	LEU	6	total	TRUE	0	area
MB002_CL024	8h Hela mock 3 13c glucose	8h	mock	3	Amino acids (13C)	LEU	6	total	TRUE	1912.56	area
MB002_CL025	8h Hela CVB3 1 13c glucose	8h	CVB3	1	Amino acids (13C)	LEU	6	total	TRUE	1792.88	area
MB002_CL026	8h Hela CVB3 2 13c glucose	8h	CVB3	2	Amino acids (13C)	LEU	6	total	TRUE	0	area
MB002_CL027	8h Hela CVB3 3 13c glucose	8h	CVB3	3	Amino acids (13C)	LEU	6	total	TRUE	0	area
MB002_CL028	10h Hela mock 1 13c glucose	10h	mock	1	Amino acids (13C)	LEU	6	total	TRUE	10911.1	area
MB002_CL029	10h Hela mock 2 13c glucose	10h	mock	2	Amino acids (13C)	LEU	6	total	TRUE	4201.51	area
MB002_CL030	10h Hela mock 3 13c glucose	10h	mock	3	Amino acids (13C)	LEU	6	total	TRUE	1535.63	area
MB002_CL031	10h Hela CVB3 1 13c glucose	10h	CVB3	1	Amino acids (13C)	LEU	6	total	TRUE	254.692	area
MB002_CL032	10h Hela CVB3 2 13c glucose	10h	CVB3	2	Amino acids (13C)	LEU	6	total	TRUE	244.298	area
MB002_CL033	10h Hela CVB3 3 13c glucose	10h	CVB3	3	Amino acids (13C)	LEU	6	total	TRUE	0	area
MB002_CL001	0h Hela mock 1 13C glucose	0h	mock	1	Amino acids (13C)	ILE	0	total	TRUE	2.25819e+08	area
MB002_CL002	0h Hela mock 2 13c glucose	0h	mock	2	Amino acids (13C)	ILE	0	total	TRUE	2.26383e+08	area
MB002_CL003	0h Hela mock 3 13c glucose	0h	mock	3	Amino acids (13C)	ILE	0	total	TRUE	2.25107e+08	area
MB002_CL004	2h Hela mock 1 13c glucose	2h	mock	1	Amino acids (13C)	ILE	0	total	TRUE	2.43404e+08	area
MB002_CL005	2h Hela mock 2 13c glucose	2h	mock	2	Amino acids (13C)	ILE	0	total	TRUE	2.34826e+08	area
MB002_CL006	2h Hela mock 3 13c glucose	2h	mock	3	Amino acids (13C)	ILE	0	total	TRUE	2.48024e+08	area
MB002_CL007	2h Hela CVB3 1 13c glucose	2h	CVB3	1	Amino acids (13C)	ILE	0	total	TRUE	2.45177e+08	area
MB002_CL008	2h Hela CVB3 2 13c glucose	2h	CVB3	2	Amino acids (13C)	ILE	0	total	TRUE	2.42282e+08	area
MB002_CL009	2h Hela CVB3 3 13c glucose	2h	CVB3	3	Amino acids (13C)	ILE	0	total	TRUE	2.37357e+08	area
MB002_CL010	4h Hela mock 1 13c glucose	4h	mock	1	Amino acids (13C)	ILE	0	total	TRUE	2.59678e+08	area
MB002_CL011	4h Hela mock 2 13c glucose	4h	mock	2	Amino acids (13C)	ILE	0	total	TRUE	2.52734e+08	area
MB002_CL012	4h Hela mock 3 13c glucose	4h	mock	3	Amino acids (13C)	ILE	0	total	TRUE	2.55827e+08	area
MB002_CL013	4h Hela CVB3 1 13c glucose	4h	CVB3	1	Amino acids (13C)	ILE	0	total	TRUE	2.44351e+08	area
MB002_CL014	4h Hela CVB3 2 13c glucose	4h	CVB3	2	Amino acids (13C)	ILE	0	total	TRUE	2.54619e+08	area
MB002_CL015	4h Hela CVB3 3 13c glucose	4h	CVB3	3	Amino acids (13C)	ILE	0	total	TRUE	2.4993e+08	area
MB002_CL016	6h Hela mock 1 13c glucose	6h	mock	1	Amino acids (13C)	ILE	0	total	TRUE	2.50499e+08	area
MB002_CL017	6h Hela mock 2 13c glucose	6h	mock	2	Amino acids (13C)	ILE	0	total	TRUE	2.41508e+08	area
MB002_CL018	6h Hela mock 3 13c glucose	6h	mock	3	Amino acids (13C)	ILE	0	total	TRUE	2.50609e+08	area
MB002_CL019	6h Hela CVB3 1 13c glucose	6h	CVB3	1	Amino acids (13C)	ILE	0	total	TRUE	2.23454e+08	area
MB002_CL020	6h Hela CVB3 2 13c glucose	6h	CVB3	2	Amino acids (13C)	ILE	0	total	TRUE	2.2466e+08	area
MB002_CL021	6h Hela CVB3 3 13c glucose	6h	CVB3	3	Amino acids (13C)	ILE	0	total	TRUE	2.2245e+08	area
MB002_CL022	8h Hela mock 1 13c glucose	8h	mock	1	Amino acids (13C)	ILE	0	total	TRUE	2.65195e+08	area
MB002_CL023	8h Hela mock 2 13c glucose	8h	mock	2	Amino acids (13C)	ILE	0	total	TRUE	2.50802e+08	area
MB002_CL024	8h Hela mock 3 13c glucose	8h	mock	3	Amino acids (13C)	ILE	0	total	TRUE	2.49838e+08	area
MB002_CL025	8h Hela CVB3 1 13c glucose	8h	CVB3	1	Amino acids (13C)	ILE	0	total	TRUE	2.21005e+08	area
MB002_CL026	8h Hela CVB3 2 13c glucose	8h	CVB3	2	Amino acids (13C)	ILE	0	total	TRUE	2.22559e+08	area
MB002_CL027	8h Hela CVB3 3 13c glucose	8h	CVB3	3	Amino acids (13C)	ILE	0	total	TRUE	2.25316e+08	area
MB002_CL028	10h Hela mock 1 13c glucose	10h	mock	1	Amino acids (13C)	ILE	0	total	TRUE	2.57516e+08	area
MB002_CL029	10h Hela mock 2 13c glucose	10h	mock	2	Amino acids (13C)	ILE	0	total	TRUE	2.41841e+08	area
MB002_CL030	10h Hela mock 3 13c glucose	10h	mock	3	Amino acids (13C)	ILE	0	total	TRUE	2.28913e+08	area
MB002_CL031	10h Hela CVB3 1 13c glucose	10h	CVB3	1	Amino acids (13C)	ILE	0	total	TRUE	2.08244e+08	area
MB002_CL032	10h Hela CVB3 2 13c glucose	10h	CVB3	2	Amino acids (13C)	ILE	0	total	TRUE	1.98106e+08	area
MB002_CL033	10h Hela CVB3 3 13c glucose	10h	CVB3	3	Amino acids (13C)	ILE	0	total	TRUE	2.08374e+08	area
MB002_CL001	0h Hela mock 1 13C glucose	0h	mock	1	Amino acids (13C)	ILE	1	total	TRUE	0	area
MB002_CL002	0h Hela mock 2 13c glucose	0h	mock	2	Amino acids (13C)	ILE	1	total	TRUE	202774	area
MB002_CL003	0h Hela mock 3 13c glucose	0h	mock	3	Amino acids (13C)	ILE	1	total	TRUE	90367.9	area
MB002_CL004	2h Hela mock 1 13c glucose	2h	mock	1	Amino acids (13C)	ILE	1	total	TRUE	0	area
MB002_CL005	2h Hela mock 2 13c glucose	2h	mock	2	Amino acids (13C)	ILE	1	total	TRUE	108133	area
MB002_CL006	2h Hela mock 3 13c glucose	2h	mock	3	Amino acids (13C)	ILE	1	total	TRUE	42699.2	area
MB002_CL007	2h Hela CVB3 1 13c glucose	2h	CVB3	1	Amino acids (13C)	ILE	1	total	TRUE	0	area
MB002_CL008	2h Hela CVB3 2 13c glucose	2h	CVB3	2	Amino acids (13C)	ILE	1	total	TRUE	0	area
MB002_CL009	2h Hela CVB3 3 13c glucose	2h	CVB3	3	Amino acids (13C)	ILE	1	total	TRUE	0	area
MB002_CL010	4h Hela mock 1 13c glucose	4h	mock	1	Amino acids (13C)	ILE	1	total	TRUE	136075	area
MB002_CL011	4h Hela mock 2 13c glucose	4h	mock	2	Amino acids (13C)	ILE	1	total	TRUE	0	area
MB002_CL012	4h Hela mock 3 13c glucose	4h	mock	3	Amino acids (13C)	ILE	1	total	TRUE	118206	area
MB002_CL013	4h Hela CVB3 1 13c glucose	4h	CVB3	1	Amino acids (13C)	ILE	1	total	TRUE	286131	area
MB002_CL014	4h Hela CVB3 2 13c glucose	4h	CVB3	2	Amino acids (13C)	ILE	1	total	TRUE	200716	area
MB002_CL015	4h Hela CVB3 3 13c glucose	4h	CVB3	3	Amino acids (13C)	ILE	1	total	TRUE	219438	area
MB002_CL016	6h Hela mock 1 13c glucose	6h	mock	1	Amino acids (13C)	ILE	1	total	TRUE	63143.3	area
MB002_CL017	6h Hela mock 2 13c glucose	6h	mock	2	Amino acids (13C)	ILE	1	total	TRUE	157325	area
MB002_CL018	6h Hela mock 3 13c glucose	6h	mock	3	Amino acids (13C)	ILE	1	total	TRUE	87551.9	area
MB002_CL019	6h Hela CVB3 1 13c glucose	6h	CVB3	1	Amino acids (13C)	ILE	1	total	TRUE	50274.9	area
MB002_CL020	6h Hela CVB3 2 13c glucose	6h	CVB3	2	Amino acids (13C)	ILE	1	total	TRUE	152316	area
MB002_CL021	6h Hela CVB3 3 13c glucose	6h	CVB3	3	Amino acids (13C)	ILE	1	total	TRUE	226002	area
MB002_CL022	8h Hela mock 1 13c glucose	8h	mock	1	Amino acids (13C)	ILE	1	total	TRUE	86338.6	area
MB002_CL023	8h Hela mock 2 13c glucose	8h	mock	2	Amino acids (13C)	ILE	1	total	TRUE	181384	area
MB002_CL024	8h Hela mock 3 13c glucose	8h	mock	3	Amino acids (13C)	ILE	1	total	TRUE	178000	area
MB002_CL025	8h Hela CVB3 1 13c glucose	8h	CVB3	1	Amino acids (13C)	ILE	1	total	TRUE	110236	area
MB002_CL026	8h Hela CVB3 2 13c glucose	8h	CVB3	2	Amino acids (13C)	ILE	1	total	TRUE	0	area
MB002_CL027	8h Hela CVB3 3 13c glucose	8h	CVB3	3	Amino acids (13C)	ILE	1	total	TRUE	65360.8	area
MB002_CL028	10h Hela mock 1 13c glucose	10h	mock	1	Amino acids (13C)	ILE	1	total	TRUE	127905	area
MB002_CL029	10h Hela mock 2 13c glucose	10h	mock	2	Amino acids (13C)	ILE	1	total	TRUE	259620	area
MB002_CL030	10h Hela mock 3 13c glucose	10h	mock	3	Amino acids (13C)	ILE	1	total	TRUE	269617	area
MB002_CL031	10h Hela CVB3 1 13c glucose	10h	CVB3	1	Amino acids (13C)	ILE	1	total	TRUE	22207.8	area
MB002_CL032	10h Hela CVB3 2 13c glucose	10h	CVB3	2	Amino acids (13C)	ILE	1	total	TRUE	0	area
MB002_CL033	10h Hela CVB3 3 13c glucose	10h	CVB3	3	Amino acids (13C)	ILE	1	total	TRUE	0	area
MB002_CL001	0h Hela mock 1 13C glucose	0h	mock	1	Amino acids (13C)	ILE	2	total	TRUE	0	area
MB002_CL002	0h Hela mock 2 13c glucose	0h	mock	2	Amino acids (13C)	ILE	2	total	TRUE	0	area
MB002_CL003	0h Hela mock 3 13c glucose	0h	mock	3	Amino acids (13C)	ILE	2	total	TRUE	29719.4	area
MB002_CL004	2h Hela mock 1 13c glucose	2h	mock	1	Amino acids (13C)	ILE	2	total	TRUE	0	area
MB002_CL005	2h Hela mock 2 13c glucose	2h	mock	2	Amino acids (13C)	ILE	2	total	TRUE	0	area
MB002_CL006	2h Hela mock 3 13c glucose	2h	mock	3	Amino acids (13C)	ILE	2	total	TRUE	0	area
MB002_CL007	2h Hela CVB3 1 13c glucose	2h	CVB3	1	Amino acids (13C)	ILE	2	total	TRUE	2123.62	area
MB002_CL008	2h Hela CVB3 2 13c glucose	2h	CVB3	2	Amino acids (13C)	ILE	2	total	TRUE	0	area
MB002_CL009	2h Hela CVB3 3 13c glucose	2h	CVB3	3	Amino acids (13C)	ILE	2	total	TRUE	0	area
MB002_CL010	4h Hela mock 1 13c glucose	4h	mock	1	Amino acids (13C)	ILE	2	total	TRUE	0	area
MB002_CL011	4h Hela mock 2 13c glucose	4h	mock	2	Amino acids (13C)	ILE	2	total	TRUE	0	area
MB002_CL012	4h Hela mock 3 13c glucose	4h	mock	3	Amino acids (13C)	ILE	2	total	TRUE	8560.84	area
MB002_CL013	4h Hela CVB3 1 13c glucose	4h	CVB3	1	Amino acids (13C)	ILE	2	total	TRUE	4110.84	area
MB002_CL014	4h Hela CVB3 2 13c glucose	4h	CVB3	2	Amino acids (13C)	ILE	2	total	TRUE	0	area
MB002_CL015	4h Hela CVB3 3 13c glucose	4h	CVB3	3	Amino acids (13C)	ILE	2	total	TRUE	0	area
MB002_CL016	6h Hela mock 1 13c glucose	6h	mock	1	Amino acids (13C)	ILE	2	total	TRUE	0	area
MB002_CL017	6h Hela mock 2 13c glucose	6h	mock	2	Amino acids (13C)	ILE	2	total	TRUE	17503.2	area
MB002_CL018	6h Hela mock 3 13c glucose	6h	mock	3	Amino acids (13C)	ILE	2	total	TRUE	0	area
MB002_CL019	6h Hela CVB3 1 13c glucose	6h	CVB3	1	Amino acids (13C)	ILE	2	total	TRUE	0	area
MB002_CL020	6h Hela CVB3 2 13c glucose	6h	CVB3	2	Amino acids (13C)	ILE	2	total	TRUE	0	area
MB002_CL021	6h Hela CVB3 3 13c glucose	6h	CVB3	3	Amino acids (13C)	ILE	2	total	TRUE	29581.2	area
MB002_CL022	8h Hela mock 1 13c glucose	8h	mock	1	Amino acids (13C)	ILE	2	total	TRUE	4502.74	area
MB002_CL023	8h Hela mock 2 13c glucose	8h	mock	2	Amino acids (13C)	ILE	2	total	TRUE	0	area
MB002_CL024	8h Hela mock 3 13c glucose	8h	mock	3	Amino acids (13C)	ILE	2	total	TRUE	0	area
MB002_CL025	8h Hela CVB3 1 13c glucose	8h	CVB3	1	Amino acids (13C)	ILE	2	total	TRUE	0	area
MB002_CL026	8h Hela CVB3 2 13c glucose	8h	CVB3	2	Amino acids (13C)	ILE	2	total	TRUE	0	area
MB002_CL027	8h Hela CVB3 3 13c glucose	8h	CVB3	3	Amino acids (13C)	ILE	2	total	TRUE	0	area
MB002_CL028	10h Hela mock 1 13c glucose	10h	mock	1	Amino acids (13C)	ILE	2	total	TRUE	0	area
MB002_CL029	10h Hela mock 2 13c glucose	10h	mock	2	Amino acids (13C)	ILE	2	total	TRUE	0	area
MB002_CL030	10h Hela mock 3 13c glucose	10h	mock	3	Amino acids (13C)	ILE	2	total	TRUE	0	area
MB002_CL031	10h Hela CVB3 1 13c glucose	10h	CVB3	1	Amino acids (13C)	ILE	2	total	TRUE	0	area
MB002_CL032	10h Hela CVB3 2 13c glucose	10h	CVB3	2	Amino acids (13C)	ILE	2	total	TRUE	5427.53	area
MB002_CL033	10h Hela CVB3 3 13c glucose	10h	CVB3	3	Amino acids (13C)	ILE	2	total	TRUE	0	area
MB002_CL001	0h Hela mock 1 13C glucose	0h	mock	1	Amino acids (13C)	ILE	3	total	TRUE	0	area
MB002_CL002	0h Hela mock 2 13c glucose	0h	mock	2	Amino acids (13C)	ILE	3	total	TRUE	0	area
MB002_CL003	0h Hela mock 3 13c glucose	0h	mock	3	Amino acids (13C)	ILE	3	total	TRUE	4279.15	area
MB002_CL004	2h Hela mock 1 13c glucose	2h	mock	1	Amino acids (13C)	ILE	3	total	TRUE	0	area
MB002_CL005	2h Hela mock 2 13c glucose	2h	mock	2	Amino acids (13C)	ILE	3	total	TRUE	0	area
MB002_CL006	2h Hela mock 3 13c glucose	2h	mock	3	Amino acids (13C)	ILE	3	total	TRUE	0	area
MB002_CL007	2h Hela CVB3 1 13c glucose	2h	CVB3	1	Amino acids (13C)	ILE	3	total	TRUE	0	area
MB002_CL008	2h Hela CVB3 2 13c glucose	2h	CVB3	2	Amino acids (13C)	ILE	3	total	TRUE	0	area
MB002_CL009	2h Hela CVB3 3 13c glucose	2h	CVB3	3	Amino acids (13C)	ILE	3	total	TRUE	0	area
MB002_CL010	4h Hela mock 1 13c glucose	4h	mock	1	Amino acids (13C)	ILE	3	total	TRUE	265.218	area
MB002_CL011	4h Hela mock 2 13c glucose	4h	mock	2	Amino acids (13C)	ILE	3	total	TRUE	0	area
MB002_CL012	4h Hela mock 3 13c glucose	4h	mock	3	Amino acids (13C)	ILE	3	total	TRUE	0	area
MB002_CL013	4h Hela CVB3 1 13c glucose	4h	CVB3	1	Amino acids (13C)	ILE	3	total	TRUE	0	area
MB002_CL014	4h Hela CVB3 2 13c glucose	4h	CVB3	2	Amino acids (13C)	ILE	3	total	TRUE	0	area
MB002_CL015	4h Hela CVB3 3 13c glucose	4h	CVB3	3	Amino acids (13C)	ILE	3	total	TRUE	2239.41	area
MB002_CL016	6h Hela mock 1 13c glucose	6h	mock	1	Amino acids (13C)	ILE	3	total	TRUE	6863.84	area
MB002_CL017	6h Hela mock 2 13c glucose	6h	mock	2	Amino acids (13C)	ILE	3	total	TRUE	0	area
MB002_CL018	6h Hela mock 3 13c glucose	6h	mock	3	Amino acids (13C)	ILE	3	total	TRUE	1581.14	area
MB002_CL019	6h Hela CVB3 1 13c glucose	6h	CVB3	1	Amino acids (13C)	ILE	3	total	TRUE	0	area
MB002_CL020	6h Hela CVB3 2 13c glucose	6h	CVB3	2	Amino acids (13C)	ILE	3	total	TRUE	0	area
MB002_CL021	6h Hela CVB3 3 13c glucose	6h	CVB3	3	Amino acids (13C)	ILE	3	total	TRUE	0	area
MB002_CL022	8h Hela mock 1 13c glucose	8h	mock	1	Amino acids (13C)	ILE	3	total	TRUE	2880.01	area
MB002_CL023	8h Hela mock 2 13c glucose	8h	mock	2	Amino acids (13C)	ILE	3	total	TRUE	980.999	area
MB002_CL024	8h Hela mock 3 13c glucose	8h	mock	3	Amino acids (13C)	ILE	3	total	TRUE	0	area
MB002_CL025	8h Hela CVB3 1 13c glucose	8h	CVB3	1	Amino acids (13C)	ILE	3	total	TRUE	0	area
MB002_CL026	8h Hela CVB3 2 13c glucose	8h	CVB3	2	Amino acids (13C)	ILE	3	total	TRUE	0	area
MB002_CL027	8h Hela CVB3 3 13c glucose	8h	CVB3	3	Amino acids (13C)	ILE	3	total	TRUE	0	area
MB002_CL028	10h Hela mock 1 13c glucose	10h	mock	1	Amino acids (13C)	ILE	3	total	TRUE	0	area
MB002_CL029	10h Hela mock 2 13c glucose	10h	mock	2	Amino acids (13C)	ILE	3	total	TRUE	0	area
MB002_CL030	10h Hela mock 3 13c glucose	10h	mock	3	Amino acids (13C)	ILE	3	total	TRUE	0	area
MB002_CL031	10h Hela CVB3 1 13c glucose	10h	CVB3	1	Amino acids (13C)	ILE	3	total	TRUE	0	area
MB002_CL032	10h Hela CVB3 2 13c glucose	10h	CVB3	2	Amino acids (13C)	ILE	3	total	TRUE	0	area
MB002_CL033	10h Hela CVB3 3 13c glucose	10h	CVB3	3	Amino acids (13C)	ILE	3	total	TRUE	0	area
MB002_CL001	0h Hela mock 1 13C glucose	0h	mock	1	Amino acids (13C)	ILE	4	total	TRUE	691.917	area
MB002_CL002	0h Hela mock 2 13c glucose	0h	mock	2	Amino acids (13C)	ILE	4	total	TRUE	0	area
MB002_CL003	0h Hela mock 3 13c glucose	0h	mock	3	Amino acids (13C)	ILE	4	total	TRUE	0	area
MB002_CL004	2h Hela mock 1 13c glucose	2h	mock	1	Amino acids (13C)	ILE	4	total	TRUE	5759.79	area
MB002_CL005	2h Hela mock 2 13c glucose	2h	mock	2	Amino acids (13C)	ILE	4	total	TRUE	0	area
MB002_CL006	2h Hela mock 3 13c glucose	2h	mock	3	Amino acids (13C)	ILE	4	total	TRUE	6481.23	area
MB002_CL007	2h Hela CVB3 1 13c glucose	2h	CVB3	1	Amino acids (13C)	ILE	4	total	TRUE	256.27	area
MB002_CL008	2h Hela CVB3 2 13c glucose	2h	CVB3	2	Amino acids (13C)	ILE	4	total	TRUE	0	area
MB002_CL009	2h Hela CVB3 3 13c glucose	2h	CVB3	3	Amino acids (13C)	ILE	4	total	TRUE	0	area
MB002_CL010	4h Hela mock 1 13c glucose	4h	mock	1	Amino acids (13C)	ILE	4	total	TRUE	6398.65	area
MB002_CL011	4h Hela mock 2 13c glucose	4h	mock	2	Amino acids (13C)	ILE	4	total	TRUE	0	area
MB002_CL012	4h Hela mock 3 13c glucose	4h	mock	3	Amino acids (13C)	ILE	4	total	TRUE	0	area
MB002_CL013	4h Hela CVB3 1 13c glucose	4h	CVB3	1	Amino acids (13C)	ILE	4	total	TRUE	4453.51	area
MB002_CL014	4h Hela CVB3 2 13c glucose	4h	CVB3	2	Amino acids (13C)	ILE	4	total	TRUE	0	area
MB002_CL015	4h Hela CVB3 3 13c glucose	4h	CVB3	3	Amino acids (13C)	ILE	4	total	TRUE	1417.73	area
MB002_CL016	6h Hela mock 1 13c glucose	6h	mock	1	Amino acids (13C)	ILE	4	total	TRUE	2881.04	area
MB002_CL017	6h Hela mock 2 13c glucose	6h	mock	2	Amino acids (13C)	ILE	4	total	TRUE	0	area
MB002_CL018	6h Hela mock 3 13c glucose	6h	mock	3	Amino acids (13C)	ILE	4	total	TRUE	111.66	area
MB002_CL019	6h Hela CVB3 1 13c glucose	6h	CVB3	1	Amino acids (13C)	ILE	4	total	TRUE	0	area
MB002_CL020	6h Hela CVB3 2 13c glucose	6h	CVB3	2	Amino acids (13C)	ILE	4	total	TRUE	0	area
MB002_CL021	6h Hela CVB3 3 13c glucose	6h	CVB3	3	Amino acids (13C)	ILE	4	total	TRUE	0	area
MB002_CL022	8h Hela mock 1 13c glucose	8h	mock	1	Amino acids (13C)	ILE	4	total	TRUE	8879.11	area
MB002_CL023	8h Hela mock 2 13c glucose	8h	mock	2	Amino acids (13C)	ILE	4	total	TRUE	7929.39	area
MB002_CL024	8h Hela mock 3 13c glucose	8h	mock	3	Amino acids (13C)	ILE	4	total	TRUE	6759.33	area
MB002_CL025	8h Hela CVB3 1 13c glucose	8h	CVB3	1	Amino acids (13C)	ILE	4	total	TRUE	0	area
MB002_CL026	8h Hela CVB3 2 13c glucose	8h	CVB3	2	Amino acids (13C)	ILE	4	total	TRUE	0	area
MB002_CL027	8h Hela CVB3 3 13c glucose	8h	CVB3	3	Amino acids (13C)	ILE	4	total	TRUE	0	area
MB002_CL028	10h Hela mock 1 13c glucose	10h	mock	1	Amino acids (13C)	ILE	4	total	TRUE	2493.02	area
MB002_CL029	10h Hela mock 2 13c glucose	10h	mock	2	Amino acids (13C)	ILE	4	total	TRUE	2877.65	area
MB002_CL030	10h Hela mock 3 13c glucose	10h	mock	3	Amino acids (13C)	ILE	4	total	TRUE	0	area
MB002_CL031	10h Hela CVB3 1 13c glucose	10h	CVB3	1	Amino acids (13C)	ILE	4	total	TRUE	0	area
MB002_CL032	10h Hela CVB3 2 13c glucose	10h	CVB3	2	Amino acids (13C)	ILE	4	total	TRUE	0	area
MB002_CL033	10h Hela CVB3 3 13c glucose	10h	CVB3	3	Amino acids (13C)	ILE	4	total	TRUE	0	area
MB002_CL001	0h Hela mock 1 13C glucose	0h	mock	1	Amino acids (13C)	ILE	5	total	TRUE	756.72	area
MB002_CL002	0h Hela mock 2 13c glucose	0h	mock	2	Amino acids (13C)	ILE	5	total	TRUE	0	area
MB002_CL003	0h Hela mock 3 13c glucose	0h	mock	3	Amino acids (13C)	ILE	5	total	TRUE	650.526	area
MB002_CL004	2h Hela mock 1 13c glucose	2h	mock	1	Amino acids (13C)	ILE	5	total	TRUE	531.386	area
MB002_CL005	2h Hela mock 2 13c glucose	2h	mock	2	Amino acids (13C)	ILE	5	total	TRUE	2788	area
MB002_CL006	2h Hela mock 3 13c glucose	2h	mock	3	Amino acids (13C)	ILE	5	total	TRUE	0	area
MB002_CL007	2h Hela CVB3 1 13c glucose	2h	CVB3	1	Amino acids (13C)	ILE	5	total	TRUE	5017.08	area
MB002_CL008	2h Hela CVB3 2 13c glucose	2h	CVB3	2	Amino acids (13C)	ILE	5	total	TRUE	3130.97	area
MB002_CL009	2h Hela CVB3 3 13c glucose	2h	CVB3	3	Amino acids (13C)	ILE	5	total	TRUE	0	area
MB002_CL010	4h Hela mock 1 13c glucose	4h	mock	1	Amino acids (13C)	ILE	5	total	TRUE	7606.4	area
MB002_CL011	4h Hela mock 2 13c glucose	4h	mock	2	Amino acids (13C)	ILE	5	total	TRUE	2466.85	area
MB002_CL012	4h Hela mock 3 13c glucose	4h	mock	3	Amino acids (13C)	ILE	5	total	TRUE	1636.87	area
MB002_CL013	4h Hela CVB3 1 13c glucose	4h	CVB3	1	Amino acids (13C)	ILE	5	total	TRUE	0	area
MB002_CL014	4h Hela CVB3 2 13c glucose	4h	CVB3	2	Amino acids (13C)	ILE	5	total	TRUE	0	area
MB002_CL015	4h Hela CVB3 3 13c glucose	4h	CVB3	3	Amino acids (13C)	ILE	5	total	TRUE	4987.96	area
MB002_CL016	6h Hela mock 1 13c glucose	6h	mock	1	Amino acids (13C)	ILE	5	total	TRUE	582.417	area
MB002_CL017	6h Hela mock 2 13c glucose	6h	mock	2	Amino acids (13C)	ILE	5	total	TRUE	0	area
MB002_CL018	6h Hela mock 3 13c glucose	6h	mock	3	Amino acids (13C)	ILE	5	total	TRUE	2573.05	area
MB002_CL019	6h Hela CVB3 1 13c glucose	6h	CVB3	1	Amino acids (13C)	ILE	5	total	TRUE	0	area
MB002_CL020	6h Hela CVB3 2 13c glucose	6h	CVB3	2	Amino acids (13C)	ILE	5	total	TRUE	1878.71	area
MB002_CL021	6h Hela CVB3 3 13c glucose	6h	CVB3	3	Amino acids (13C)	ILE	5	total	TRUE	0	area
MB002_CL022	8h Hela mock 1 13c glucose	8h	mock	1	Amino acids (13C)	ILE	5	total	TRUE	7947.56	area
MB002_CL023	8h Hela mock 2 13c glucose	8h	mock	2	Amino acids (13C)	ILE	5	total	TRUE	13260.5	area
MB002_CL024	8h Hela mock 3 13c glucose	8h	mock	3	Amino acids (13C)	ILE	5	total	TRUE	2231.07	area
MB002_CL025	8h Hela CVB3 1 13c glucose	8h	CVB3	1	Amino acids (13C)	ILE	5	total	TRUE	0	area
MB002_CL026	8h Hela CVB3 2 13c glucose	8h	CVB3	2	Amino acids (13C)	ILE	5	total	TRUE	0	area
MB002_CL027	8h Hela CVB3 3 13c glucose	8h	CVB3	3	Amino acids (13C)	ILE	5	total	TRUE	0	area
MB002_CL028	10h Hela mock 1 13c glucose	10h	mock	1	Amino acids (13C)	ILE	5	total	TRUE	3276.6	area
MB002_CL029	10h Hela mock 2 13c glucose	10h	mock	2	Amino acids (13C)	ILE	5	total	TRUE	480.439	area
MB002_CL030	10h Hela mock 3 13c glucose	10h	mock	3	Amino acids (13C)	ILE	5	total	TRUE	4334.47	area
MB002_CL031	10h Hela CVB3 1 13c glucose	10h	CVB3	1	Amino acids (13C)	ILE	5	total	TRUE	0	area
MB002_CL032	10h Hela CVB3 2 13c glucose	10h	CVB3	2	Amino acids (13C)	ILE	5	total	TRUE	0	area
MB002_CL033	10h Hela CVB3 3 13c glucose	10h	CVB3	3	Amino acids (13C)	ILE	5	total	TRUE	0	area
MB002_CL001	0h Hela mock 1 13C glucose	0h	mock	1	Amino acids (13C)	ILE	6	total	TRUE	0	area
MB002_CL002	0h Hela mock 2 13c glucose	0h	mock	2	Amino acids (13C)	ILE	6	total	TRUE	0	area
MB002_CL003	0h Hela mock 3 13c glucose	0h	mock	3	Amino acids (13C)	ILE	6	total	TRUE	1650.78	area
MB002_CL004	2h Hela mock 1 13c glucose	2h	mock	1	Amino acids (13C)	ILE	6	total	TRUE	1241.12	area
MB002_CL005	2h Hela mock 2 13c glucose	2h	mock	2	Amino acids (13C)	ILE	6	total	TRUE	1704.49	area
MB002_CL006	2h Hela mock 3 13c glucose	2h	mock	3	Amino acids (13C)	ILE	6	total	TRUE	2557.77	area
MB002_CL007	2h Hela CVB3 1 13c glucose	2h	CVB3	1	Amino acids (13C)	ILE	6	total	TRUE	0	area
MB002_CL008	2h Hela CVB3 2 13c glucose	2h	CVB3	2	Amino acids (13C)	ILE	6	total	TRUE	3143.82	area
MB002_CL009	2h Hela CVB3 3 13c glucose	2h	CVB3	3	Amino acids (13C)	ILE	6	total	TRUE	0	area
MB002_CL010	4h Hela mock 1 13c glucose	4h	mock	1	Amino acids (13C)	ILE	6	total	TRUE	0	area
MB002_CL011	4h Hela mock 2 13c glucose	4h	mock	2	Amino acids (13C)	ILE	6	total	TRUE	4123.03	area
MB002_CL012	4h Hela mock 3 13c glucose	4h	mock	3	Amino acids (13C)	ILE	6	total	TRUE	5129.09	area
MB002_CL013	4h Hela CVB3 1 13c glucose	4h	CVB3	1	Amino acids (13C)	ILE	6	total	TRUE	1195.37	area
MB002_CL014	4h Hela CVB3 2 13c glucose	4h	CVB3	2	Amino acids (13C)	ILE	6	total	TRUE	6166.36	area
MB002_CL015	4h Hela CVB3 3 13c glucose	4h	CVB3	3	Amino acids (13C)	ILE	6	total	TRUE	0	area
MB002_CL016	6h Hela mock 1 13c glucose	6h	mock	1	Amino acids (13C)	ILE	6	total	TRUE	1712.88	area
MB002_CL017	6h Hela mock 2 13c glucose	6h	mock	2	Amino acids (13C)	ILE	6	total	TRUE	2182.54	area
MB002_CL018	6h Hela mock 3 13c glucose	6h	mock	3	Amino acids (13C)	ILE	6	total	TRUE	242.71	area
MB002_CL019	6h Hela CVB3 1 13c glucose	6h	CVB3	1	Amino acids (13C)	ILE	6	total	TRUE	0	area
MB002_CL020	6h Hela CVB3 2 13c glucose	6h	CVB3	2	Amino acids (13C)	ILE	6	total	TRUE	0	area
MB002_CL021	6h Hela CVB3 3 13c glucose	6h	CVB3	3	Amino acids (13C)	ILE	6	total	TRUE	0	area
MB002_CL022	8h Hela mock 1 13c glucose	8h	mock	1	Amino acids (13C)	ILE	6	total	TRUE	1839.75	area
MB002_CL023	8h Hela mock 2 13c glucose	8h	mock	2	Amino acids (13C)	ILE	6	total	TRUE	2517.17	area
MB002_CL024	8h Hela mock 3 13c glucose	8h	mock	3	Amino acids (13C)	ILE	6	total	TRUE	0	area
MB002_CL025	8h Hela CVB3 1 13c glucose	8h	CVB3	1	Amino acids (13C)	ILE	6	total	TRUE	0	area
MB002_CL026	8h Hela CVB3 2 13c glucose	8h	CVB3	2	Amino acids (13C)	ILE	6	total	TRUE	0	area
MB002_CL027	8h Hela CVB3 3 13c glucose	8h	CVB3	3	Amino acids (13C)	ILE	6	total	TRUE	0	area
MB002_CL028	10h Hela mock 1 13c glucose	10h	mock	1	Amino acids (13C)	ILE	6	total	TRUE	2789.35	area
MB002_CL029	10h Hela mock 2 13c glucose	10h	mock	2	Amino acids (13C)	ILE	6	total	TRUE	2490.49	area
MB002_CL030	10h Hela mock 3 13c glucose	10h	mock	3	Amino acids (13C)	ILE	6	total	TRUE	0	area
MB002_CL031	10h Hela CVB3 1 13c glucose	10h	CVB3	1	Amino acids (13C)	ILE	6	total	TRUE	0	area
MB002_CL032	10h Hela CVB3 2 13c glucose	10h	CVB3	2	Amino acids (13C)	ILE	6	total	TRUE	0	area
MB002_CL033	10h Hela CVB3 3 13c glucose	10h	CVB3	3	Amino acids (13C)	ILE	6	total	TRUE	0	area
MB002_CL001	0h Hela mock 1 13C glucose	0h	mock	1	Amino acids (13C)	MET	0	total	TRUE	4.09511e+07	area
MB002_CL002	0h Hela mock 2 13c glucose	0h	mock	2	Amino acids (13C)	MET	0	total	TRUE	4.01585e+07	area
MB002_CL003	0h Hela mock 3 13c glucose	0h	mock	3	Amino acids (13C)	MET	0	total	TRUE	3.95926e+07	area
MB002_CL004	2h Hela mock 1 13c glucose	2h	mock	1	Amino acids (13C)	MET	0	total	TRUE	4.22732e+07	area
MB002_CL005	2h Hela mock 2 13c glucose	2h	mock	2	Amino acids (13C)	MET	0	total	TRUE	4.18184e+07	area
MB002_CL006	2h Hela mock 3 13c glucose	2h	mock	3	Amino acids (13C)	MET	0	total	TRUE	4.11559e+07	area
MB002_CL007	2h Hela CVB3 1 13c glucose	2h	CVB3	1	Amino acids (13C)	MET	0	total	TRUE	4.27524e+07	area
MB002_CL008	2h Hela CVB3 2 13c glucose	2h	CVB3	2	Amino acids (13C)	MET	0	total	TRUE	4.19349e+07	area
MB002_CL009	2h Hela CVB3 3 13c glucose	2h	CVB3	3	Amino acids (13C)	MET	0	total	TRUE	4.20073e+07	area
MB002_CL010	4h Hela mock 1 13c glucose	4h	mock	1	Amino acids (13C)	MET	0	total	TRUE	4.16014e+07	area
MB002_CL011	4h Hela mock 2 13c glucose	4h	mock	2	Amino acids (13C)	MET	0	total	TRUE	4.26107e+07	area
MB002_CL012	4h Hela mock 3 13c glucose	4h	mock	3	Amino acids (13C)	MET	0	total	TRUE	4.17275e+07	area
MB002_CL013	4h Hela CVB3 1 13c glucose	4h	CVB3	1	Amino acids (13C)	MET	0	total	TRUE	4.12719e+07	area
MB002_CL014	4h Hela CVB3 2 13c glucose	4h	CVB3	2	Amino acids (13C)	MET	0	total	TRUE	4.04898e+07	area
MB002_CL015	4h Hela CVB3 3 13c glucose	4h	CVB3	3	Amino acids (13C)	MET	0	total	TRUE	4.11915e+07	area
MB002_CL016	6h Hela mock 1 13c glucose	6h	mock	1	Amino acids (13C)	MET	0	total	TRUE	3.9649e+07	area
MB002_CL017	6h Hela mock 2 13c glucose	6h	mock	2	Amino acids (13C)	MET	0	total	TRUE	4.07228e+07	area
MB002_CL018	6h Hela mock 3 13c glucose	6h	mock	3	Amino acids (13C)	MET	0	total	TRUE	4.00614e+07	area
MB002_CL019	6h Hela CVB3 1 13c glucose	6h	CVB3	1	Amino acids (13C)	MET	0	total	TRUE	3.917e+07	area
MB002_CL020	6h Hela CVB3 2 13c glucose	6h	CVB3	2	Amino acids (13C)	MET	0	total	TRUE	3.97869e+07	area
MB002_CL021	6h Hela CVB3 3 13c glucose	6h	CVB3	3	Amino acids (13C)	MET	0	total	TRUE	4.06546e+07	area
MB002_CL022	8h Hela mock 1 13c glucose	8h	mock	1	Amino acids (13C)	MET	0	total	TRUE	3.81529e+07	area
MB002_CL023	8h Hela mock 2 13c glucose	8h	mock	2	Amino acids (13C)	MET	0	total	TRUE	3.89457e+07	area
MB002_CL024	8h Hela mock 3 13c glucose	8h	mock	3	Amino acids (13C)	MET	0	total	TRUE	3.99874e+07	area
MB002_CL025	8h Hela CVB3 1 13c glucose	8h	CVB3	1	Amino acids (13C)	MET	0	total	TRUE	4.01744e+07	area
MB002_CL026	8h Hela CVB3 2 13c glucose	8h	CVB3	2	Amino acids (13C)	MET	0	total	TRUE	4.232e+07	area
MB002_CL027	8h Hela CVB3 3 13c glucose	8h	CVB3	3	Amino acids (13C)	MET	0	total	TRUE	4.32325e+07	area
MB002_CL028	10h Hela mock 1 13c glucose	10h	mock	1	Amino acids (13C)	MET	0	total	TRUE	3.76785e+07	area
MB002_CL029	10h Hela mock 2 13c glucose	10h	mock	2	Amino acids (13C)	MET	0	total	TRUE	3.8448e+07	area
MB002_CL030	10h Hela mock 3 13c glucose	10h	mock	3	Amino acids (13C)	MET	0	total	TRUE	3.53124e+07	area
MB002_CL031	10h Hela CVB3 1 13c glucose	10h	CVB3	1	Amino acids (13C)	MET	0	total	TRUE	3.79443e+07	area
MB002_CL032	10h Hela CVB3 2 13c glucose	10h	CVB3	2	Amino acids (13C)	MET	0	total	TRUE	3.62108e+07	area
MB002_CL033	10h Hela CVB3 3 13c glucose	10h	CVB3	3	Amino acids (13C)	MET	0	total	TRUE	3.76664e+07	area
MB002_CL001	0h Hela mock 1 13C glucose	0h	mock	1	Amino acids (13C)	MET	1	total	TRUE	5757.53	area
MB002_CL002	0h Hela mock 2 13c glucose	0h	mock	2	Amino acids (13C)	MET	1	total	TRUE	0	area
MB002_CL003	0h Hela mock 3 13c glucose	0h	mock	3	Amino acids (13C)	MET	1	total	TRUE	782.674	area
MB002_CL004	2h Hela mock 1 13c glucose	2h	mock	1	Amino acids (13C)	MET	1	total	TRUE	1544.05	area
MB002_CL005	2h Hela mock 2 13c glucose	2h	mock	2	Amino acids (13C)	MET	1	total	TRUE	8064.72	area
MB002_CL006	2h Hela mock 3 13c glucose	2h	mock	3	Amino acids (13C)	MET	1	total	TRUE	0	area
MB002_CL007	2h Hela CVB3 1 13c glucose	2h	CVB3	1	Amino acids (13C)	MET	1	total	TRUE	0	area
MB002_CL008	2h Hela CVB3 2 13c glucose	2h	CVB3	2	Amino acids (13C)	MET	1	total	TRUE	0	area
MB002_CL009	2h Hela CVB3 3 13c glucose	2h	CVB3	3	Amino acids (13C)	MET	1	total	TRUE	3545.28	area
MB002_CL010	4h Hela mock 1 13c glucose	4h	mock	1	Amino acids (13C)	MET	1	total	TRUE	5242.92	area
MB002_CL011	4h Hela mock 2 13c glucose	4h	mock	2	Amino acids (13C)	MET	1	total	TRUE	0	area
MB002_CL012	4h Hela mock 3 13c glucose	4h	mock	3	Amino acids (13C)	MET	1	total	TRUE	0	area
MB002_CL013	4h Hela CVB3 1 13c glucose	4h	CVB3	1	Amino acids (13C)	MET	1	total	TRUE	0	area
MB002_CL014	4h Hela CVB3 2 13c glucose	4h	CVB3	2	Amino acids (13C)	MET	1	total	TRUE	6719.07	area
MB002_CL015	4h Hela CVB3 3 13c glucose	4h	CVB3	3	Amino acids (13C)	MET	1	total	TRUE	9066.28	area
MB002_CL016	6h Hela mock 1 13c glucose	6h	mock	1	Amino acids (13C)	MET	1	total	TRUE	8666.06	area
MB002_CL017	6h Hela mock 2 13c glucose	6h	mock	2	Amino acids (13C)	MET	1	total	TRUE	245.244	area
MB002_CL018	6h Hela mock 3 13c glucose	6h	mock	3	Amino acids (13C)	MET	1	total	TRUE	24537.1	area
MB002_CL019	6h Hela CVB3 1 13c glucose	6h	CVB3	1	Amino acids (13C)	MET	1	total	TRUE	17542.8	area
MB002_CL020	6h Hela CVB3 2 13c glucose	6h	CVB3	2	Amino acids (13C)	MET	1	total	TRUE	0	area
MB002_CL021	6h Hela CVB3 3 13c glucose	6h	CVB3	3	Amino acids (13C)	MET	1	total	TRUE	0	area
MB002_CL022	8h Hela mock 1 13c glucose	8h	mock	1	Amino acids (13C)	MET	1	total	TRUE	12844.6	area
MB002_CL023	8h Hela mock 2 13c glucose	8h	mock	2	Amino acids (13C)	MET	1	total	TRUE	0	area
MB002_CL024	8h Hela mock 3 13c glucose	8h	mock	3	Amino acids (13C)	MET	1	total	TRUE	25164.6	area
MB002_CL025	8h Hela CVB3 1 13c glucose	8h	CVB3	1	Amino acids (13C)	MET	1	total	TRUE	0	area
MB002_CL026	8h Hela CVB3 2 13c glucose	8h	CVB3	2	Amino acids (13C)	MET	1	total	TRUE	24543.4	area
MB002_CL027	8h Hela CVB3 3 13c glucose	8h	CVB3	3	Amino acids (13C)	MET	1	total	TRUE	22411	area
MB002_CL028	10h Hela mock 1 13c glucose	10h	mock	1	Amino acids (13C)	MET	1	total	TRUE	0	area
MB002_CL029	10h Hela mock 2 13c glucose	10h	mock	2	Amino acids (13C)	MET	1	total	TRUE	71240.3	area
MB002_CL030	10h Hela mock 3 13c glucose	10h	mock	3	Amino acids (13C)	MET	1	total	TRUE	22933.9	area
MB002_CL031	10h Hela CVB3 1 13c glucose	10h	CVB3	1	Amino acids (13C)	MET	1	total	TRUE	672.092	area
MB002_CL032	10h Hela CVB3 2 13c glucose	10h	CVB3	2	Amino acids (13C)	MET	1	total	TRUE	0	area
MB002_CL033	10h Hela CVB3 3 13c glucose	10h	CVB3	3	Amino acids (13C)	MET	1	total	TRUE	0	area
MB002_CL001	0h Hela mock 1 13C glucose	0h	mock	1	Amino acids (13C)	MET	2	total	TRUE	1020.69	area
MB002_CL002	0h Hela mock 2 13c glucose	0h	mock	2	Amino acids (13C)	MET	2	total	TRUE	0	area
MB002_CL003	0h Hela mock 3 13c glucose	0h	mock	3	Amino acids (13C)	MET	2	total	TRUE	0	area
MB002_CL004	2h Hela mock 1 13c glucose	2h	mock	1	Amino acids (13C)	MET	2	total	TRUE	3020.84	area
MB002_CL005	2h Hela mock 2 13c glucose	2h	mock	2	Amino acids (13C)	MET	2	total	TRUE	0	area
MB002_CL006	2h Hela mock 3 13c glucose	2h	mock	3	Amino acids (13C)	MET	2	total	TRUE	4074.98	area
MB002_CL007	2h Hela CVB3 1 13c glucose	2h	CVB3	1	Amino acids (13C)	MET	2	total	TRUE	0	area
MB002_CL008	2h Hela CVB3 2 13c glucose	2h	CVB3	2	Amino acids (13C)	MET	2	total	TRUE	2871.44	area
MB002_CL009	2h Hela CVB3 3 13c glucose	2h	CVB3	3	Amino acids (13C)	MET	2	total	TRUE	6710.37	area
MB002_CL010	4h Hela mock 1 13c glucose	4h	mock	1	Amino acids (13C)	MET	2	total	TRUE	5021.1	area
MB002_CL011	4h Hela mock 2 13c glucose	4h	mock	2	Amino acids (13C)	MET	2	total	TRUE	819.011	area
MB002_CL012	4h Hela mock 3 13c glucose	4h	mock	3	Amino acids (13C)	MET	2	total	TRUE	0	area
MB002_CL013	4h Hela CVB3 1 13c glucose	4h	CVB3	1	Amino acids (13C)	MET	2	total	TRUE	0	area
MB002_CL014	4h Hela CVB3 2 13c glucose	4h	CVB3	2	Amino acids (13C)	MET	2	total	TRUE	6105.17	area
MB002_CL015	4h Hela CVB3 3 13c glucose	4h	CVB3	3	Amino acids (13C)	MET	2	total	TRUE	3130.51	area
MB002_CL016	6h Hela mock 1 13c glucose	6h	mock	1	Amino acids (13C)	MET	2	total	TRUE	1129.25	area
MB002_CL017	6h Hela mock 2 13c glucose	6h	mock	2	Amino acids (13C)	MET	2	total	TRUE	1361.97	area
MB002_CL018	6h Hela mock 3 13c glucose	6h	mock	3	Amino acids (13C)	MET	2	total	TRUE	2427.46	area
MB002_CL019	6h Hela CVB3 1 13c glucose	6h	CVB3	1	Amino acids (13C)	MET	2	total	TRUE	7418.49	area
MB002_CL020	6h Hela CVB3 2 13c glucose	6h	CVB3	2	Amino acids (13C)	MET	2	total	TRUE	5967.31	area
MB002_CL021	6h Hela CVB3 3 13c glucose	6h	CVB3	3	Amino acids (13C)	MET	2	total	TRUE	0	area
MB002_CL022	8h Hela mock 1 13c glucose	8h	mock	1	Amino acids (13C)	MET	2	total	TRUE	1745.16	area
MB002_CL023	8h Hela mock 2 13c glucose	8h	mock	2	Amino acids (13C)	MET	2	total	TRUE	2071.54	area
MB002_CL024	8h Hela mock 3 13c glucose	8h	mock	3	Amino acids (13C)	MET	2	total	TRUE	6326.27	area
MB002_CL025	8h Hela CVB3 1 13c glucose	8h	CVB3	1	Amino acids (13C)	MET	2	total	TRUE	0	area
MB002_CL026	8h Hela CVB3 2 13c glucose	8h	CVB3	2	Amino acids (13C)	MET	2	total	TRUE	4316.63	area
MB002_CL027	8h Hela CVB3 3 13c glucose	8h	CVB3	3	Amino acids (13C)	MET	2	total	TRUE	3974.43	area
MB002_CL028	10h Hela mock 1 13c glucose	10h	mock	1	Amino acids (13C)	MET	2	total	TRUE	7589.24	area
MB002_CL029	10h Hela mock 2 13c glucose	10h	mock	2	Amino acids (13C)	MET	2	total	TRUE	0	area
MB002_CL030	10h Hela mock 3 13c glucose	10h	mock	3	Amino acids (13C)	MET	2	total	TRUE	0	area
MB002_CL031	10h Hela CVB3 1 13c glucose	10h	CVB3	1	Amino acids (13C)	MET	2	total	TRUE	0	area
MB002_CL032	10h Hela CVB3 2 13c glucose	10h	CVB3	2	Amino acids (13C)	MET	2	total	TRUE	1730.93	area
MB002_CL033	10h Hela CVB3 3 13c glucose	10h	CVB3	3	Amino acids (13C)	MET	2	total	TRUE	519.363	area
MB002_CL001	0h Hela mock 1 13C glucose	0h	mock	1	Amino acids (13C)	MET	3	total	TRUE	0	area
MB002_CL002	0h Hela mock 2 13c glucose	0h	mock	2	Amino acids (13C)	MET	3	total	TRUE	0	area
MB002_CL003	0h Hela mock 3 13c glucose	0h	mock	3	Amino acids (13C)	MET	3	total	TRUE	0	area
MB002_CL004	2h Hela mock 1 13c glucose	2h	mock	1	Amino acids (13C)	MET	3	total	TRUE	0	area
MB002_CL005	2h Hela mock 2 13c glucose	2h	mock	2	Amino acids (13C)	MET	3	total	TRUE	0	area
MB002_CL006	2h Hela mock 3 13c glucose	2h	mock	3	Amino acids (13C)	MET	3	total	TRUE	0	area
MB002_CL007	2h Hela CVB3 1 13c glucose	2h	CVB3	1	Amino acids (13C)	MET	3	total	TRUE	0	area
MB002_CL008	2h Hela CVB3 2 13c glucose	2h	CVB3	2	Amino acids (13C)	MET	3	total	TRUE	0	area
MB002_CL009	2h Hela CVB3 3 13c glucose	2h	CVB3	3	Amino acids (13C)	MET	3	total	TRUE	0	area
MB002_CL010	4h Hela mock 1 13c glucose	4h	mock	1	Amino acids (13C)	MET	3	total	TRUE	1716.99	area
MB002_CL011	4h Hela mock 2 13c glucose	4h	mock	2	Amino acids (13C)	MET	3	total	TRUE	1485.62	area
MB002_CL012	4h Hela mock 3 13c glucose	4h	mock	3	Amino acids (13C)	MET	3	total	TRUE	3943.94	area
MB002_CL013	4h Hela CVB3 1 13c glucose	4h	CVB3	1	Amino acids (13C)	MET	3	total	TRUE	859.512	area
MB002_CL014	4h Hela CVB3 2 13c glucose	4h	CVB3	2	Amino acids (13C)	MET	3	total	TRUE	0	area
MB002_CL015	4h Hela CVB3 3 13c glucose	4h	CVB3	3	Amino acids (13C)	MET	3	total	TRUE	0	area
MB002_CL016	6h Hela mock 1 13c glucose	6h	mock	1	Amino acids (13C)	MET	3	total	TRUE	4834.5	area
MB002_CL017	6h Hela mock 2 13c glucose	6h	mock	2	Amino acids (13C)	MET	3	total	TRUE	6292.74	area
MB002_CL018	6h Hela mock 3 13c glucose	6h	mock	3	Amino acids (13C)	MET	3	total	TRUE	5201.36	area
MB002_CL019	6h Hela CVB3 1 13c glucose	6h	CVB3	1	Amino acids (13C)	MET	3	total	TRUE	0	area
MB002_CL020	6h Hela CVB3 2 13c glucose	6h	CVB3	2	Amino acids (13C)	MET	3	total	TRUE	0	area
MB002_CL021	6h Hela CVB3 3 13c glucose	6h	CVB3	3	Amino acids (13C)	MET	3	total	TRUE	0	area
MB002_CL022	8h Hela mock 1 13c glucose	8h	mock	1	Amino acids (13C)	MET	3	total	TRUE	12231.2	area
MB002_CL023	8h Hela mock 2 13c glucose	8h	mock	2	Amino acids (13C)	MET	3	total	TRUE	10014.1	area
MB002_CL024	8h Hela mock 3 13c glucose	8h	mock	3	Amino acids (13C)	MET	3	total	TRUE	17080	area
MB002_CL025	8h Hela CVB3 1 13c glucose	8h	CVB3	1	Amino acids (13C)	MET	3	total	TRUE	0	area
MB002_CL026	8h Hela CVB3 2 13c glucose	8h	CVB3	2	Amino acids (13C)	MET	3	total	TRUE	0	area
MB002_CL027	8h Hela CVB3 3 13c glucose	8h	CVB3	3	Amino acids (13C)	MET	3	total	TRUE	864.679	area
MB002_CL028	10h Hela mock 1 13c glucose	10h	mock	1	Amino acids (13C)	MET	3	total	TRUE	20308.6	area
MB002_CL029	10h Hela mock 2 13c glucose	10h	mock	2	Amino acids (13C)	MET	3	total	TRUE	19467.8	area
MB002_CL030	10h Hela mock 3 13c glucose	10h	mock	3	Amino acids (13C)	MET	3	total	TRUE	26201.4	area
MB002_CL031	10h Hela CVB3 1 13c glucose	10h	CVB3	1	Amino acids (13C)	MET	3	total	TRUE	874.791	area
MB002_CL032	10h Hela CVB3 2 13c glucose	10h	CVB3	2	Amino acids (13C)	MET	3	total	TRUE	0	area
MB002_CL033	10h Hela CVB3 3 13c glucose	10h	CVB3	3	Amino acids (13C)	MET	3	total	TRUE	1106.37	area
MB002_CL001	0h Hela mock 1 13C glucose	0h	mock	1	Amino acids (13C)	MET	4	total	TRUE	0	area
MB002_CL002	0h Hela mock 2 13c glucose	0h	mock	2	Amino acids (13C)	MET	4	total	TRUE	0	area
MB002_CL003	0h Hela mock 3 13c glucose	0h	mock	3	Amino acids (13C)	MET	4	total	TRUE	0	area
MB002_CL004	2h Hela mock 1 13c glucose	2h	mock	1	Amino acids (13C)	MET	4	total	TRUE	24672.1	area
MB002_CL005	2h Hela mock 2 13c glucose	2h	mock	2	Amino acids (13C)	MET	4	total	TRUE	14486.6	area
MB002_CL006	2h Hela mock 3 13c glucose	2h	mock	3	Amino acids (13C)	MET	4	total	TRUE	23584.8	area
MB002_CL007	2h Hela CVB3 1 13c glucose	2h	CVB3	1	Amino acids (13C)	MET	4	total	TRUE	28125.4	area
MB002_CL008	2h Hela CVB3 2 13c glucose	2h	CVB3	2	Amino acids (13C)	MET	4	total	TRUE	22203.9	area
MB002_CL009	2h Hela CVB3 3 13c glucose	2h	CVB3	3	Amino acids (13C)	MET	4	total	TRUE	21681.9	area
MB002_CL010	4h Hela mock 1 13c glucose	4h	mock	1	Amino acids (13C)	MET	4	total	TRUE	117383	area
MB002_CL011	4h Hela mock 2 13c glucose	4h	mock	2	Amino acids (13C)	MET	4	total	TRUE	118147	area
MB002_CL012	4h Hela mock 3 13c glucose	4h	mock	3	Amino acids (13C)	MET	4	total	TRUE	115681	area
MB002_CL013	4h Hela CVB3 1 13c glucose	4h	CVB3	1	Amino acids (13C)	MET	4	total	TRUE	86461.7	area
MB002_CL014	4h Hela CVB3 2 13c glucose	4h	CVB3	2	Amino acids (13C)	MET	4	total	TRUE	73152	area
MB002_CL015	4h Hela CVB3 3 13c glucose	4h	CVB3	3	Amino acids (13C)	MET	4	total	TRUE	64294.1	area
MB002_CL016	6h Hela mock 1 13c glucose	6h	mock	1	Amino acids (13C)	MET	4	total	TRUE	209886	area
MB002_CL017	6h Hela mock 2 13c glucose	6h	mock	2	Amino acids (13C)	MET	4	total	TRUE	226822	area
MB002_CL018	6h Hela mock 3 13c glucose	6h	mock	3	Amino acids (13C)	MET	4	total	TRUE	222234	area
MB002_CL019	6h Hela CVB3 1 13c glucose	6h	CVB3	1	Amino acids (13C)	MET	4	total	TRUE	99962.6	area
MB002_CL020	6h Hela CVB3 2 13c glucose	6h	CVB3	2	Amino acids (13C)	MET	4	total	TRUE	90013.6	area
MB002_CL021	6h Hela CVB3 3 13c glucose	6h	CVB3	3	Amino acids (13C)	MET	4	total	TRUE	82885	area
MB002_CL022	8h Hela mock 1 13c glucose	8h	mock	1	Amino acids (13C)	MET	4	total	TRUE	327128	area
MB002_CL023	8h Hela mock 2 13c glucose	8h	mock	2	Amino acids (13C)	MET	4	total	TRUE	302874	area
MB002_CL024	8h Hela mock 3 13c glucose	8h	mock	3	Amino acids (13C)	MET	4	total	TRUE	336596	area
MB002_CL025	8h Hela CVB3 1 13c glucose	8h	CVB3	1	Amino acids (13C)	MET	4	total	TRUE	97865.5	area
MB002_CL026	8h Hela CVB3 2 13c glucose	8h	CVB3	2	Amino acids (13C)	MET	4	total	TRUE	93932	area
MB002_CL027	8h Hela CVB3 3 13c glucose	8h	CVB3	3	Amino acids (13C)	MET	4	total	TRUE	85201.8	area
MB002_CL028	10h Hela mock 1 13c glucose	10h	mock	1	Amino acids (13C)	MET	4	total	TRUE	470192	area
MB002_CL029	10h Hela mock 2 13c glucose	10h	mock	2	Amino acids (13C)	MET	4	total	TRUE	472463	area
MB002_CL030	10h Hela mock 3 13c glucose	10h	mock	3	Amino acids (13C)	MET	4	total	TRUE	540849	area
MB002_CL031	10h Hela CVB3 1 13c glucose	10h	CVB3	1	Amino acids (13C)	MET	4	total	TRUE	97963.7	area
MB002_CL032	10h Hela CVB3 2 13c glucose	10h	CVB3	2	Amino acids (13C)	MET	4	total	TRUE	80737	area
MB002_CL033	10h Hela CVB3 3 13c glucose	10h	CVB3	3	Amino acids (13C)	MET	4	total	TRUE	99974.1	area
MB002_CL001	0h Hela mock 1 13C glucose	0h	mock	1	Amino acids (13C)	MET	5	total	TRUE	0	area
MB002_CL002	0h Hela mock 2 13c glucose	0h	mock	2	Amino acids (13C)	MET	5	total	TRUE	0	area
MB002_CL003	0h Hela mock 3 13c glucose	0h	mock	3	Amino acids (13C)	MET	5	total	TRUE	0	area
MB002_CL004	2h Hela mock 1 13c glucose	2h	mock	1	Amino acids (13C)	MET	5	total	TRUE	0	area
MB002_CL005	2h Hela mock 2 13c glucose	2h	mock	2	Amino acids (13C)	MET	5	total	TRUE	0	area
MB002_CL006	2h Hela mock 3 13c glucose	2h	mock	3	Amino acids (13C)	MET	5	total	TRUE	0	area
MB002_CL007	2h Hela CVB3 1 13c glucose	2h	CVB3	1	Amino acids (13C)	MET	5	total	TRUE	0	area
MB002_CL008	2h Hela CVB3 2 13c glucose	2h	CVB3	2	Amino acids (13C)	MET	5	total	TRUE	0	area
MB002_CL009	2h Hela CVB3 3 13c glucose	2h	CVB3	3	Amino acids (13C)	MET	5	total	TRUE	0	area
MB002_CL010	4h Hela mock 1 13c glucose	4h	mock	1	Amino acids (13C)	MET	5	total	TRUE	0	area
MB002_CL011	4h Hela mock 2 13c glucose	4h	mock	2	Amino acids (13C)	MET	5	total	TRUE	0	area
MB002_CL012	4h Hela mock 3 13c glucose	4h	mock	3	Amino acids (13C)	MET	5	total	TRUE	0	area
MB002_CL013	4h Hela CVB3 1 13c glucose	4h	CVB3	1	Amino acids (13C)	MET	5	total	TRUE	0	area
MB002_CL014	4h Hela CVB3 2 13c glucose	4h	CVB3	2	Amino acids (13C)	MET	5	total	TRUE	0	area
MB002_CL015	4h Hela CVB3 3 13c glucose	4h	CVB3	3	Amino acids (13C)	MET	5	total	TRUE	0	area
MB002_CL016	6h Hela mock 1 13c glucose	6h	mock	1	Amino acids (13C)	MET	5	total	TRUE	0	area
MB002_CL017	6h Hela mock 2 13c glucose	6h	mock	2	Amino acids (13C)	MET	5	total	TRUE	0	area
MB002_CL018	6h Hela mock 3 13c glucose	6h	mock	3	Amino acids (13C)	MET	5	total	TRUE	0	area
MB002_CL019	6h Hela CVB3 1 13c glucose	6h	CVB3	1	Amino acids (13C)	MET	5	total	TRUE	0	area
MB002_CL020	6h Hela CVB3 2 13c glucose	6h	CVB3	2	Amino acids (13C)	MET	5	total	TRUE	0	area
MB002_CL021	6h Hela CVB3 3 13c glucose	6h	CVB3	3	Amino acids (13C)	MET	5	total	TRUE	0	area
MB002_CL022	8h Hela mock 1 13c glucose	8h	mock	1	Amino acids (13C)	MET	5	total	TRUE	0	area
MB002_CL023	8h Hela mock 2 13c glucose	8h	mock	2	Amino acids (13C)	MET	5	total	TRUE	0	area
MB002_CL024	8h Hela mock 3 13c glucose	8h	mock	3	Amino acids (13C)	MET	5	total	TRUE	0	area
MB002_CL025	8h Hela CVB3 1 13c glucose	8h	CVB3	1	Amino acids (13C)	MET	5	total	TRUE	0	area
MB002_CL026	8h Hela CVB3 2 13c glucose	8h	CVB3	2	Amino acids (13C)	MET	5	total	TRUE	0	area
MB002_CL027	8h Hela CVB3 3 13c glucose	8h	CVB3	3	Amino acids (13C)	MET	5	total	TRUE	0	area
MB002_CL028	10h Hela mock 1 13c glucose	10h	mock	1	Amino acids (13C)	MET	5	total	TRUE	0	area
MB002_CL029	10h Hela mock 2 13c glucose	10h	mock	2	Amino acids (13C)	MET	5	total	TRUE	0	area
MB002_CL030	10h Hela mock 3 13c glucose	10h	mock	3	Amino acids (13C)	MET	5	total	TRUE	0	area
MB002_CL031	10h Hela CVB3 1 13c glucose	10h	CVB3	1	Amino acids (13C)	MET	5	total	TRUE	0	area
MB002_CL032	10h Hela CVB3 2 13c glucose	10h	CVB3	2	Amino acids (13C)	MET	5	total	TRUE	0	area
MB002_CL033	10h Hela CVB3 3 13c glucose	10h	CVB3	3	Amino acids (13C)	MET	5	total	TRUE	0	area
MB002_CL001	0h Hela mock 1 13C glucose	0h	mock	1	Amino acids (13C)	TRP	0	total	TRUE	2.15853e+07	area
MB002_CL002	0h Hela mock 2 13c glucose	0h	mock	2	Amino acids (13C)	TRP	0	total	TRUE	2.19624e+07	area
MB002_CL003	0h Hela mock 3 13c glucose	0h	mock	3	Amino acids (13C)	TRP	0	total	TRUE	2.16881e+07	area
MB002_CL004	2h Hela mock 1 13c glucose	2h	mock	1	Amino acids (13C)	TRP	0	total	TRUE	2.4261e+07	area
MB002_CL005	2h Hela mock 2 13c glucose	2h	mock	2	Amino acids (13C)	TRP	0	total	TRUE	2.42141e+07	area
MB002_CL006	2h Hela mock 3 13c glucose	2h	mock	3	Amino acids (13C)	TRP	0	total	TRUE	2.40365e+07	area
MB002_CL007	2h Hela CVB3 1 13c glucose	2h	CVB3	1	Amino acids (13C)	TRP	0	total	TRUE	2.46235e+07	area
MB002_CL008	2h Hela CVB3 2 13c glucose	2h	CVB3	2	Amino acids (13C)	TRP	0	total	TRUE	2.36228e+07	area
MB002_CL009	2h Hela CVB3 3 13c glucose	2h	CVB3	3	Amino acids (13C)	TRP	0	total	TRUE	2.35632e+07	area
MB002_CL010	4h Hela mock 1 13c glucose	4h	mock	1	Amino acids (13C)	TRP	0	total	TRUE	2.39674e+07	area
MB002_CL011	4h Hela mock 2 13c glucose	4h	mock	2	Amino acids (13C)	TRP	0	total	TRUE	2.57062e+07	area
MB002_CL012	4h Hela mock 3 13c glucose	4h	mock	3	Amino acids (13C)	TRP	0	total	TRUE	2.39634e+07	area
MB002_CL013	4h Hela CVB3 1 13c glucose	4h	CVB3	1	Amino acids (13C)	TRP	0	total	TRUE	2.49793e+07	area
MB002_CL014	4h Hela CVB3 2 13c glucose	4h	CVB3	2	Amino acids (13C)	TRP	0	total	TRUE	2.40781e+07	area
MB002_CL015	4h Hela CVB3 3 13c glucose	4h	CVB3	3	Amino acids (13C)	TRP	0	total	TRUE	2.46755e+07	area
MB002_CL016	6h Hela mock 1 13c glucose	6h	mock	1	Amino acids (13C)	TRP	0	total	TRUE	2.36588e+07	area
MB002_CL017	6h Hela mock 2 13c glucose	6h	mock	2	Amino acids (13C)	TRP	0	total	TRUE	2.45126e+07	area
MB002_CL018	6h Hela mock 3 13c glucose	6h	mock	3	Amino acids (13C)	TRP	0	total	TRUE	2.39584e+07	area
MB002_CL019	6h Hela CVB3 1 13c glucose	6h	CVB3	1	Amino acids (13C)	TRP	0	total	TRUE	2.30921e+07	area
MB002_CL020	6h Hela CVB3 2 13c glucose	6h	CVB3	2	Amino acids (13C)	TRP	0	total	TRUE	2.33491e+07	area
MB002_CL021	6h Hela CVB3 3 13c glucose	6h	CVB3	3	Amino acids (13C)	TRP	0	total	TRUE	2.39763e+07	area
MB002_CL022	8h Hela mock 1 13c glucose	8h	mock	1	Amino acids (13C)	TRP	0	total	TRUE	2.33368e+07	area
MB002_CL023	8h Hela mock 2 13c glucose	8h	mock	2	Amino acids (13C)	TRP	0	total	TRUE	2.41266e+07	area
MB002_CL024	8h Hela mock 3 13c glucose	8h	mock	3	Amino acids (13C)	TRP	0	total	TRUE	2.4708e+07	area
MB002_CL025	8h Hela CVB3 1 13c glucose	8h	CVB3	1	Amino acids (13C)	TRP	0	total	TRUE	2.15612e+07	area
MB002_CL026	8h Hela CVB3 2 13c glucose	8h	CVB3	2	Amino acids (13C)	TRP	0	total	TRUE	2.18876e+07	area
MB002_CL027	8h Hela CVB3 3 13c glucose	8h	CVB3	3	Amino acids (13C)	TRP	0	total	TRUE	2.21713e+07	area
MB002_CL028	10h Hela mock 1 13c glucose	10h	mock	1	Amino acids (13C)	TRP	0	total	TRUE	2.36845e+07	area
MB002_CL029	10h Hela mock 2 13c glucose	10h	mock	2	Amino acids (13C)	TRP	0	total	TRUE	2.43184e+07	area
MB002_CL030	10h Hela mock 3 13c glucose	10h	mock	3	Amino acids (13C)	TRP	0	total	TRUE	2.32297e+07	area
MB002_CL031	10h Hela CVB3 1 13c glucose	10h	CVB3	1	Amino acids (13C)	TRP	0	total	TRUE	1.92906e+07	area
MB002_CL032	10h Hela CVB3 2 13c glucose	10h	CVB3	2	Amino acids (13C)	TRP	0	total	TRUE	1.9226e+07	area
MB002_CL033	10h Hela CVB3 3 13c glucose	10h	CVB3	3	Amino acids (13C)	TRP	0	total	TRUE	1.97886e+07	area
MB002_CL001	0h Hela mock 1 13C glucose	0h	mock	1	Amino acids (13C)	TRP	1	total	TRUE	0	area
MB002_CL002	0h Hela mock 2 13c glucose	0h	mock	2	Amino acids (13C)	TRP	1	total	TRUE	0	area
MB002_CL003	0h Hela mock 3 13c glucose	0h	mock	3	Amino acids (13C)	TRP	1	total	TRUE	25814.4	area
MB002_CL004	2h Hela mock 1 13c glucose	2h	mock	1	Amino acids (13C)	TRP	1	total	TRUE	23960.5	area
MB002_CL005	2h Hela mock 2 13c glucose	2h	mock	2	Amino acids (13C)	TRP	1	total	TRUE	23388.5	area
MB002_CL006	2h Hela mock 3 13c glucose	2h	mock	3	Amino acids (13C)	TRP	1	total	TRUE	84336.3	area
MB002_CL007	2h Hela CVB3 1 13c glucose	2h	CVB3	1	Amino acids (13C)	TRP	1	total	TRUE	31884.7	area
MB002_CL008	2h Hela CVB3 2 13c glucose	2h	CVB3	2	Amino acids (13C)	TRP	1	total	TRUE	87701.3	area
MB002_CL009	2h Hela CVB3 3 13c glucose	2h	CVB3	3	Amino acids (13C)	TRP	1	total	TRUE	63311.1	area
MB002_CL010	4h Hela mock 1 13c glucose	4h	mock	1	Amino acids (13C)	TRP	1	total	TRUE	31854.8	area
MB002_CL011	4h Hela mock 2 13c glucose	4h	mock	2	Amino acids (13C)	TRP	1	total	TRUE	0	area
MB002_CL012	4h Hela mock 3 13c glucose	4h	mock	3	Amino acids (13C)	TRP	1	total	TRUE	41838.5	area
MB002_CL013	4h Hela CVB3 1 13c glucose	4h	CVB3	1	Amino acids (13C)	TRP	1	total	TRUE	15792.6	area
MB002_CL014	4h Hela CVB3 2 13c glucose	4h	CVB3	2	Amino acids (13C)	TRP	1	total	TRUE	130201	area
MB002_CL015	4h Hela CVB3 3 13c glucose	4h	CVB3	3	Amino acids (13C)	TRP	1	total	TRUE	67512.7	area
MB002_CL016	6h Hela mock 1 13c glucose	6h	mock	1	Amino acids (13C)	TRP	1	total	TRUE	62378.6	area
MB002_CL017	6h Hela mock 2 13c glucose	6h	mock	2	Amino acids (13C)	TRP	1	total	TRUE	82029.7	area
MB002_CL018	6h Hela mock 3 13c glucose	6h	mock	3	Amino acids (13C)	TRP	1	total	TRUE	78989.1	area
MB002_CL019	6h Hela CVB3 1 13c glucose	6h	CVB3	1	Amino acids (13C)	TRP	1	total	TRUE	16037.1	area
MB002_CL020	6h Hela CVB3 2 13c glucose	6h	CVB3	2	Amino acids (13C)	TRP	1	total	TRUE	0	area
MB002_CL021	6h Hela CVB3 3 13c glucose	6h	CVB3	3	Amino acids (13C)	TRP	1	total	TRUE	0	area
MB002_CL022	8h Hela mock 1 13c glucose	8h	mock	1	Amino acids (13C)	TRP	1	total	TRUE	44445.5	area
MB002_CL023	8h Hela mock 2 13c glucose	8h	mock	2	Amino acids (13C)	TRP	1	total	TRUE	89523.2	area
MB002_CL024	8h Hela mock 3 13c glucose	8h	mock	3	Amino acids (13C)	TRP	1	total	TRUE	140501	area
MB002_CL025	8h Hela CVB3 1 13c glucose	8h	CVB3	1	Amino acids (13C)	TRP	1	total	TRUE	0	area
MB002_CL026	8h Hela CVB3 2 13c glucose	8h	CVB3	2	Amino acids (13C)	TRP	1	total	TRUE	0	area
MB002_CL027	8h Hela CVB3 3 13c glucose	8h	CVB3	3	Amino acids (13C)	TRP	1	total	TRUE	0	area
MB002_CL028	10h Hela mock 1 13c glucose	10h	mock	1	Amino acids (13C)	TRP	1	total	TRUE	103389	area
MB002_CL029	10h Hela mock 2 13c glucose	10h	mock	2	Amino acids (13C)	TRP	1	total	TRUE	14202.8	area
MB002_CL030	10h Hela mock 3 13c glucose	10h	mock	3	Amino acids (13C)	TRP	1	total	TRUE	0	area
MB002_CL031	10h Hela CVB3 1 13c glucose	10h	CVB3	1	Amino acids (13C)	TRP	1	total	TRUE	0	area
MB002_CL032	10h Hela CVB3 2 13c glucose	10h	CVB3	2	Amino acids (13C)	TRP	1	total	TRUE	0	area
MB002_CL033	10h Hela CVB3 3 13c glucose	10h	CVB3	3	Amino acids (13C)	TRP	1	total	TRUE	0	area
MB002_CL001	0h Hela mock 1 13C glucose	0h	mock	1	Amino acids (13C)	TRP	2	total	TRUE	0	area
MB002_CL002	0h Hela mock 2 13c glucose	0h	mock	2	Amino acids (13C)	TRP	2	total	TRUE	3719.07	area
MB002_CL003	0h Hela mock 3 13c glucose	0h	mock	3	Amino acids (13C)	TRP	2	total	TRUE	0	area
MB002_CL004	2h Hela mock 1 13c glucose	2h	mock	1	Amino acids (13C)	TRP	2	total	TRUE	4022.91	area
MB002_CL005	2h Hela mock 2 13c glucose	2h	mock	2	Amino acids (13C)	TRP	2	total	TRUE	0	area
MB002_CL006	2h Hela mock 3 13c glucose	2h	mock	3	Amino acids (13C)	TRP	2	total	TRUE	0	area
MB002_CL007	2h Hela CVB3 1 13c glucose	2h	CVB3	1	Amino acids (13C)	TRP	2	total	TRUE	0	area
MB002_CL008	2h Hela CVB3 2 13c glucose	2h	CVB3	2	Amino acids (13C)	TRP	2	total	TRUE	527.607	area
MB002_CL009	2h Hela CVB3 3 13c glucose	2h	CVB3	3	Amino acids (13C)	TRP	2	total	TRUE	2861.35	area
MB002_CL010	4h Hela mock 1 13c glucose	4h	mock	1	Amino acids (13C)	TRP	2	total	TRUE	0	area
MB002_CL011	4h Hela mock 2 13c glucose	4h	mock	2	Amino acids (13C)	TRP	2	total	TRUE	2451.86	area
MB002_CL012	4h Hela mock 3 13c glucose	4h	mock	3	Amino acids (13C)	TRP	2	total	TRUE	2716.83	area
MB002_CL013	4h Hela CVB3 1 13c glucose	4h	CVB3	1	Amino acids (13C)	TRP	2	total	TRUE	5340.62	area
MB002_CL014	4h Hela CVB3 2 13c glucose	4h	CVB3	2	Amino acids (13C)	TRP	2	total	TRUE	2471.93	area
MB002_CL015	4h Hela CVB3 3 13c glucose	4h	CVB3	3	Amino acids (13C)	TRP	2	total	TRUE	0	area
MB002_CL016	6h Hela mock 1 13c glucose	6h	mock	1	Amino acids (13C)	TRP	2	total	TRUE	3219.95	area
MB002_CL017	6h Hela mock 2 13c glucose	6h	mock	2	Amino acids (13C)	TRP	2	total	TRUE	1813.81	area
MB002_CL018	6h Hela mock 3 13c glucose	6h	mock	3	Amino acids (13C)	TRP	2	total	TRUE	5809.04	area
MB002_CL019	6h Hela CVB3 1 13c glucose	6h	CVB3	1	Amino acids (13C)	TRP	2	total	TRUE	2502	area
MB002_CL020	6h Hela CVB3 2 13c glucose	6h	CVB3	2	Amino acids (13C)	TRP	2	total	TRUE	6718.04	area
MB002_CL021	6h Hela CVB3 3 13c glucose	6h	CVB3	3	Amino acids (13C)	TRP	2	total	TRUE	5405.77	area
MB002_CL022	8h Hela mock 1 13c glucose	8h	mock	1	Amino acids (13C)	TRP	2	total	TRUE	5539.98	area
MB002_CL023	8h Hela mock 2 13c glucose	8h	mock	2	Amino acids (13C)	TRP	2	total	TRUE	3977.79	area
MB002_CL024	8h Hela mock 3 13c glucose	8h	mock	3	Amino acids (13C)	TRP	2	total	TRUE	2480.86	area
MB002_CL025	8h Hela CVB3 1 13c glucose	8h	CVB3	1	Amino acids (13C)	TRP	2	total	TRUE	0	area
MB002_CL026	8h Hela CVB3 2 13c glucose	8h	CVB3	2	Amino acids (13C)	TRP	2	total	TRUE	0	area
MB002_CL027	8h Hela CVB3 3 13c glucose	8h	CVB3	3	Amino acids (13C)	TRP	2	total	TRUE	0	area
MB002_CL028	10h Hela mock 1 13c glucose	10h	mock	1	Amino acids (13C)	TRP	2	total	TRUE	6978.38	area
MB002_CL029	10h Hela mock 2 13c glucose	10h	mock	2	Amino acids (13C)	TRP	2	total	TRUE	5299.49	area
MB002_CL030	10h Hela mock 3 13c glucose	10h	mock	3	Amino acids (13C)	TRP	2	total	TRUE	0	area
MB002_CL031	10h Hela CVB3 1 13c glucose	10h	CVB3	1	Amino acids (13C)	TRP	2	total	TRUE	0	area
MB002_CL032	10h Hela CVB3 2 13c glucose	10h	CVB3	2	Amino acids (13C)	TRP	2	total	TRUE	1068.99	area
MB002_CL033	10h Hela CVB3 3 13c glucose	10h	CVB3	3	Amino acids (13C)	TRP	2	total	TRUE	0	area
MB002_CL001	0h Hela mock 1 13C glucose	0h	mock	1	Amino acids (13C)	TRP	3	total	TRUE	0	area
MB002_CL002	0h Hela mock 2 13c glucose	0h	mock	2	Amino acids (13C)	TRP	3	total	TRUE	0	area
MB002_CL003	0h Hela mock 3 13c glucose	0h	mock	3	Amino acids (13C)	TRP	3	total	TRUE	0	area
MB002_CL004	2h Hela mock 1 13c glucose	2h	mock	1	Amino acids (13C)	TRP	3	total	TRUE	0	area
MB002_CL005	2h Hela mock 2 13c glucose	2h	mock	2	Amino acids (13C)	TRP	3	total	TRUE	0	area
MB002_CL006	2h Hela mock 3 13c glucose	2h	mock	3	Amino acids (13C)	TRP	3	total	TRUE	0	area
MB002_CL007	2h Hela CVB3 1 13c glucose	2h	CVB3	1	Amino acids (13C)	TRP	3	total	TRUE	0	area
MB002_CL008	2h Hela CVB3 2 13c glucose	2h	CVB3	2	Amino acids (13C)	TRP	3	total	TRUE	0	area
MB002_CL009	2h Hela CVB3 3 13c glucose	2h	CVB3	3	Amino acids (13C)	TRP	3	total	TRUE	0	area
MB002_CL010	4h Hela mock 1 13c glucose	4h	mock	1	Amino acids (13C)	TRP	3	total	TRUE	0	area
MB002_CL011	4h Hela mock 2 13c glucose	4h	mock	2	Amino acids (13C)	TRP	3	total	TRUE	383.926	area
MB002_CL012	4h Hela mock 3 13c glucose	4h	mock	3	Amino acids (13C)	TRP	3	total	TRUE	0	area
MB002_CL013	4h Hela CVB3 1 13c glucose	4h	CVB3	1	Amino acids (13C)	TRP	3	total	TRUE	497.604	area
MB002_CL014	4h Hela CVB3 2 13c glucose	4h	CVB3	2	Amino acids (13C)	TRP	3	total	TRUE	0	area
MB002_CL015	4h Hela CVB3 3 13c glucose	4h	CVB3	3	Amino acids (13C)	TRP	3	total	TRUE	0	area
MB002_CL016	6h Hela mock 1 13c glucose	6h	mock	1	Amino acids (13C)	TRP	3	total	TRUE	517.357	area
MB002_CL017	6h Hela mock 2 13c glucose	6h	mock	2	Amino acids (13C)	TRP	3	total	TRUE	0	area
MB002_CL018	6h Hela mock 3 13c glucose	6h	mock	3	Amino acids (13C)	TRP	3	total	TRUE	0	area
MB002_CL019	6h Hela CVB3 1 13c glucose	6h	CVB3	1	Amino acids (13C)	TRP	3	total	TRUE	335.239	area
MB002_CL020	6h Hela CVB3 2 13c glucose	6h	CVB3	2	Amino acids (13C)	TRP	3	total	TRUE	0	area
MB002_CL021	6h Hela CVB3 3 13c glucose	6h	CVB3	3	Amino acids (13C)	TRP	3	total	TRUE	0	area
MB002_CL022	8h Hela mock 1 13c glucose	8h	mock	1	Amino acids (13C)	TRP	3	total	TRUE	0	area
MB002_CL023	8h Hela mock 2 13c glucose	8h	mock	2	Amino acids (13C)	TRP	3	total	TRUE	0	area
MB002_CL024	8h Hela mock 3 13c glucose	8h	mock	3	Amino acids (13C)	TRP	3	total	TRUE	0	area
MB002_CL025	8h Hela CVB3 1 13c glucose	8h	CVB3	1	Amino acids (13C)	TRP	3	total	TRUE	456.434	area
MB002_CL026	8h Hela CVB3 2 13c glucose	8h	CVB3	2	Amino acids (13C)	TRP	3	total	TRUE	0	area
MB002_CL027	8h Hela CVB3 3 13c glucose	8h	CVB3	3	Amino acids (13C)	TRP	3	total	TRUE	0	area
MB002_CL028	10h Hela mock 1 13c glucose	10h	mock	1	Amino acids (13C)	TRP	3	total	TRUE	0	area
MB002_CL029	10h Hela mock 2 13c glucose	10h	mock	2	Amino acids (13C)	TRP	3	total	TRUE	0	area
MB002_CL030	10h Hela mock 3 13c glucose	10h	mock	3	Amino acids (13C)	TRP	3	total	TRUE	257.073	area
MB002_CL031	10h Hela CVB3 1 13c glucose	10h	CVB3	1	Amino acids (13C)	TRP	3	total	TRUE	0	area
MB002_CL032	10h Hela CVB3 2 13c glucose	10h	CVB3	2	Amino acids (13C)	TRP	3	total	TRUE	0	area
MB002_CL033	10h Hela CVB3 3 13c glucose	10h	CVB3	3	Amino acids (13C)	TRP	3	total	TRUE	0	area
MB002_CL001	0h Hela mock 1 13C glucose	0h	mock	1	Amino acids (13C)	TRP	4	total	TRUE	0	area
MB002_CL002	0h Hela mock 2 13c glucose	0h	mock	2	Amino acids (13C)	TRP	4	total	TRUE	0	area
MB002_CL003	0h Hela mock 3 13c glucose	0h	mock	3	Amino acids (13C)	TRP	4	total	TRUE	0	area
MB002_CL004	2h Hela mock 1 13c glucose	2h	mock	1	Amino acids (13C)	TRP	4	total	TRUE	0	area
MB002_CL005	2h Hela mock 2 13c glucose	2h	mock	2	Amino acids (13C)	TRP	4	total	TRUE	0	area
MB002_CL006	2h Hela mock 3 13c glucose	2h	mock	3	Amino acids (13C)	TRP	4	total	TRUE	0	area
MB002_CL007	2h Hela CVB3 1 13c glucose	2h	CVB3	1	Amino acids (13C)	TRP	4	total	TRUE	0	area
MB002_CL008	2h Hela CVB3 2 13c glucose	2h	CVB3	2	Amino acids (13C)	TRP	4	total	TRUE	0	area
MB002_CL009	2h Hela CVB3 3 13c glucose	2h	CVB3	3	Amino acids (13C)	TRP	4	total	TRUE	0	area
MB002_CL010	4h Hela mock 1 13c glucose	4h	mock	1	Amino acids (13C)	TRP	4	total	TRUE	0	area
MB002_CL011	4h Hela mock 2 13c glucose	4h	mock	2	Amino acids (13C)	TRP	4	total	TRUE	0	area
MB002_CL012	4h Hela mock 3 13c glucose	4h	mock	3	Amino acids (13C)	TRP	4	total	TRUE	0	area
MB002_CL013	4h Hela CVB3 1 13c glucose	4h	CVB3	1	Amino acids (13C)	TRP	4	total	TRUE	0	area
MB002_CL014	4h Hela CVB3 2 13c glucose	4h	CVB3	2	Amino acids (13C)	TRP	4	total	TRUE	0	area
MB002_CL015	4h Hela CVB3 3 13c glucose	4h	CVB3	3	Amino acids (13C)	TRP	4	total	TRUE	0	area
MB002_CL016	6h Hela mock 1 13c glucose	6h	mock	1	Amino acids (13C)	TRP	4	total	TRUE	0	area
MB002_CL017	6h Hela mock 2 13c glucose	6h	mock	2	Amino acids (13C)	TRP	4	total	TRUE	0	area
MB002_CL018	6h Hela mock 3 13c glucose	6h	mock	3	Amino acids (13C)	TRP	4	total	TRUE	0	area
MB002_CL019	6h Hela CVB3 1 13c glucose	6h	CVB3	1	Amino acids (13C)	TRP	4	total	TRUE	0	area
MB002_CL020	6h Hela CVB3 2 13c glucose	6h	CVB3	2	Amino acids (13C)	TRP	4	total	TRUE	0	area
MB002_CL021	6h Hela CVB3 3 13c glucose	6h	CVB3	3	Amino acids (13C)	TRP	4	total	TRUE	0	area
MB002_CL022	8h Hela mock 1 13c glucose	8h	mock	1	Amino acids (13C)	TRP	4	total	TRUE	0	area
MB002_CL023	8h Hela mock 2 13c glucose	8h	mock	2	Amino acids (13C)	TRP	4	total	TRUE	0	area
MB002_CL024	8h Hela mock 3 13c glucose	8h	mock	3	Amino acids (13C)	TRP	4	total	TRUE	0	area
MB002_CL025	8h Hela CVB3 1 13c glucose	8h	CVB3	1	Amino acids (13C)	TRP	4	total	TRUE	0	area
MB002_CL026	8h Hela CVB3 2 13c glucose	8h	CVB3	2	Amino acids (13C)	TRP	4	total	TRUE	0	area
MB002_CL027	8h Hela CVB3 3 13c glucose	8h	CVB3	3	Amino acids (13C)	TRP	4	total	TRUE	0	area
MB002_CL028	10h Hela mock 1 13c glucose	10h	mock	1	Amino acids (13C)	TRP	4	total	TRUE	0	area
MB002_CL029	10h Hela mock 2 13c glucose	10h	mock	2	Amino acids (13C)	TRP	4	total	TRUE	0	area
MB002_CL030	10h Hela mock 3 13c glucose	10h	mock	3	Amino acids (13C)	TRP	4	total	TRUE	0	area
MB002_CL031	10h Hela CVB3 1 13c glucose	10h	CVB3	1	Amino acids (13C)	TRP	4	total	TRUE	0	area
MB002_CL032	10h Hela CVB3 2 13c glucose	10h	CVB3	2	Amino acids (13C)	TRP	4	total	TRUE	0	area
MB002_CL033	10h Hela CVB3 3 13c glucose	10h	CVB3	3	Amino acids (13C)	TRP	4	total	TRUE	0	area
MB002_CL001	0h Hela mock 1 13C glucose	0h	mock	1	Amino acids (13C)	TRP	5	total	TRUE	0	area
MB002_CL002	0h Hela mock 2 13c glucose	0h	mock	2	Amino acids (13C)	TRP	5	total	TRUE	0	area
MB002_CL003	0h Hela mock 3 13c glucose	0h	mock	3	Amino acids (13C)	TRP	5	total	TRUE	0	area
MB002_CL004	2h Hela mock 1 13c glucose	2h	mock	1	Amino acids (13C)	TRP	5	total	TRUE	0	area
MB002_CL005	2h Hela mock 2 13c glucose	2h	mock	2	Amino acids (13C)	TRP	5	total	TRUE	0	area
MB002_CL006	2h Hela mock 3 13c glucose	2h	mock	3	Amino acids (13C)	TRP	5	total	TRUE	0	area
MB002_CL007	2h Hela CVB3 1 13c glucose	2h	CVB3	1	Amino acids (13C)	TRP	5	total	TRUE	0	area
MB002_CL008	2h Hela CVB3 2 13c glucose	2h	CVB3	2	Amino acids (13C)	TRP	5	total	TRUE	0	area
MB002_CL009	2h Hela CVB3 3 13c glucose	2h	CVB3	3	Amino acids (13C)	TRP	5	total	TRUE	0	area
MB002_CL010	4h Hela mock 1 13c glucose	4h	mock	1	Amino acids (13C)	TRP	5	total	TRUE	0	area
MB002_CL011	4h Hela mock 2 13c glucose	4h	mock	2	Amino acids (13C)	TRP	5	total	TRUE	0	area
MB002_CL012	4h Hela mock 3 13c glucose	4h	mock	3	Amino acids (13C)	TRP	5	total	TRUE	0	area
MB002_CL013	4h Hela CVB3 1 13c glucose	4h	CVB3	1	Amino acids (13C)	TRP	5	total	TRUE	0	area
MB002_CL014	4h Hela CVB3 2 13c glucose	4h	CVB3	2	Amino acids (13C)	TRP	5	total	TRUE	0	area
MB002_CL015	4h Hela CVB3 3 13c glucose	4h	CVB3	3	Amino acids (13C)	TRP	5	total	TRUE	0	area
MB002_CL016	6h Hela mock 1 13c glucose	6h	mock	1	Amino acids (13C)	TRP	5	total	TRUE	0	area
MB002_CL017	6h Hela mock 2 13c glucose	6h	mock	2	Amino acids (13C)	TRP	5	total	TRUE	0	area
MB002_CL018	6h Hela mock 3 13c glucose	6h	mock	3	Amino acids (13C)	TRP	5	total	TRUE	0	area
MB002_CL019	6h Hela CVB3 1 13c glucose	6h	CVB3	1	Amino acids (13C)	TRP	5	total	TRUE	0	area
MB002_CL020	6h Hela CVB3 2 13c glucose	6h	CVB3	2	Amino acids (13C)	TRP	5	total	TRUE	0	area
MB002_CL021	6h Hela CVB3 3 13c glucose	6h	CVB3	3	Amino acids (13C)	TRP	5	total	TRUE	0	area
MB002_CL022	8h Hela mock 1 13c glucose	8h	mock	1	Amino acids (13C)	TRP	5	total	TRUE	0	area
MB002_CL023	8h Hela mock 2 13c glucose	8h	mock	2	Amino acids (13C)	TRP	5	total	TRUE	0	area
MB002_CL024	8h Hela mock 3 13c glucose	8h	mock	3	Amino acids (13C)	TRP	5	total	TRUE	0	area
MB002_CL025	8h Hela CVB3 1 13c glucose	8h	CVB3	1	Amino acids (13C)	TRP	5	total	TRUE	0	area
MB002_CL026	8h Hela CVB3 2 13c glucose	8h	CVB3	2	Amino acids (13C)	TRP	5	total	TRUE	0	area
MB002_CL027	8h Hela CVB3 3 13c glucose	8h	CVB3	3	Amino acids (13C)	TRP	5	total	TRUE	0	area
MB002_CL028	10h Hela mock 1 13c glucose	10h	mock	1	Amino acids (13C)	TRP	5	total	TRUE	0	area
MB002_CL029	10h Hela mock 2 13c glucose	10h	mock	2	Amino acids (13C)	TRP	5	total	TRUE	0	area
MB002_CL030	10h Hela mock 3 13c glucose	10h	mock	3	Amino acids (13C)	TRP	5	total	TRUE	0	area
MB002_CL031	10h Hela CVB3 1 13c glucose	10h	CVB3	1	Amino acids (13C)	TRP	5	total	TRUE	0	area
MB002_CL032	10h Hela CVB3 2 13c glucose	10h	CVB3	2	Amino acids (13C)	TRP	5	total	TRUE	0	area
MB002_CL033	10h Hela CVB3 3 13c glucose	10h	CVB3	3	Amino acids (13C)	TRP	5	total	TRUE	0	area
MB002_CL001	0h Hela mock 1 13C glucose	0h	mock	1	Amino acids (13C)	TRP	6	total	TRUE	0	area
MB002_CL002	0h Hela mock 2 13c glucose	0h	mock	2	Amino acids (13C)	TRP	6	total	TRUE	0	area
MB002_CL003	0h Hela mock 3 13c glucose	0h	mock	3	Amino acids (13C)	TRP	6	total	TRUE	0	area
MB002_CL004	2h Hela mock 1 13c glucose	2h	mock	1	Amino acids (13C)	TRP	6	total	TRUE	0	area
MB002_CL005	2h Hela mock 2 13c glucose	2h	mock	2	Amino acids (13C)	TRP	6	total	TRUE	0	area
MB002_CL006	2h Hela mock 3 13c glucose	2h	mock	3	Amino acids (13C)	TRP	6	total	TRUE	0	area
MB002_CL007	2h Hela CVB3 1 13c glucose	2h	CVB3	1	Amino acids (13C)	TRP	6	total	TRUE	0	area
MB002_CL008	2h Hela CVB3 2 13c glucose	2h	CVB3	2	Amino acids (13C)	TRP	6	total	TRUE	0	area
MB002_CL009	2h Hela CVB3 3 13c glucose	2h	CVB3	3	Amino acids (13C)	TRP	6	total	TRUE	0	area
MB002_CL010	4h Hela mock 1 13c glucose	4h	mock	1	Amino acids (13C)	TRP	6	total	TRUE	0	area
MB002_CL011	4h Hela mock 2 13c glucose	4h	mock	2	Amino acids (13C)	TRP	6	total	TRUE	0	area
MB002_CL012	4h Hela mock 3 13c glucose	4h	mock	3	Amino acids (13C)	TRP	6	total	TRUE	0	area
MB002_CL013	4h Hela CVB3 1 13c glucose	4h	CVB3	1	Amino acids (13C)	TRP	6	total	TRUE	0	area
MB002_CL014	4h Hela CVB3 2 13c glucose	4h	CVB3	2	Amino acids (13C)	TRP	6	total	TRUE	0	area
MB002_CL015	4h Hela CVB3 3 13c glucose	4h	CVB3	3	Amino acids (13C)	TRP	6	total	TRUE	0	area
MB002_CL016	6h Hela mock 1 13c glucose	6h	mock	1	Amino acids (13C)	TRP	6	total	TRUE	0	area
MB002_CL017	6h Hela mock 2 13c glucose	6h	mock	2	Amino acids (13C)	TRP	6	total	TRUE	0	area
MB002_CL018	6h Hela mock 3 13c glucose	6h	mock	3	Amino acids (13C)	TRP	6	total	TRUE	0	area
MB002_CL019	6h Hela CVB3 1 13c glucose	6h	CVB3	1	Amino acids (13C)	TRP	6	total	TRUE	0	area
MB002_CL020	6h Hela CVB3 2 13c glucose	6h	CVB3	2	Amino acids (13C)	TRP	6	total	TRUE	0	area
MB002_CL021	6h Hela CVB3 3 13c glucose	6h	CVB3	3	Amino acids (13C)	TRP	6	total	TRUE	0	area
MB002_CL022	8h Hela mock 1 13c glucose	8h	mock	1	Amino acids (13C)	TRP	6	total	TRUE	0	area
MB002_CL023	8h Hela mock 2 13c glucose	8h	mock	2	Amino acids (13C)	TRP	6	total	TRUE	0	area
MB002_CL024	8h Hela mock 3 13c glucose	8h	mock	3	Amino acids (13C)	TRP	6	total	TRUE	0	area
MB002_CL025	8h Hela CVB3 1 13c glucose	8h	CVB3	1	Amino acids (13C)	TRP	6	total	TRUE	0	area
MB002_CL026	8h Hela CVB3 2 13c glucose	8h	CVB3	2	Amino acids (13C)	TRP	6	total	TRUE	0	area
MB002_CL027	8h Hela CVB3 3 13c glucose	8h	CVB3	3	Amino acids (13C)	TRP	6	total	TRUE	0	area
MB002_CL028	10h Hela mock 1 13c glucose	10h	mock	1	Amino acids (13C)	TRP	6	total	TRUE	0	area
MB002_CL029	10h Hela mock 2 13c glucose	10h	mock	2	Amino acids (13C)	TRP	6	total	TRUE	0	area
MB002_CL030	10h Hela mock 3 13c glucose	10h	mock	3	Amino acids (13C)	TRP	6	total	TRUE	0	area
MB002_CL031	10h Hela CVB3 1 13c glucose	10h	CVB3	1	Amino acids (13C)	TRP	6	total	TRUE	0	area
MB002_CL032	10h Hela CVB3 2 13c glucose	10h	CVB3	2	Amino acids (13C)	TRP	6	total	TRUE	0	area
MB002_CL033	10h Hela CVB3 3 13c glucose	10h	CVB3	3	Amino acids (13C)	TRP	6	total	TRUE	0	area
MB002_CL001	0h Hela mock 1 13C glucose	0h	mock	1	Amino acids (13C)	TRP	7	total	TRUE	0	area
MB002_CL002	0h Hela mock 2 13c glucose	0h	mock	2	Amino acids (13C)	TRP	7	total	TRUE	0	area
MB002_CL003	0h Hela mock 3 13c glucose	0h	mock	3	Amino acids (13C)	TRP	7	total	TRUE	0	area
MB002_CL004	2h Hela mock 1 13c glucose	2h	mock	1	Amino acids (13C)	TRP	7	total	TRUE	0	area
MB002_CL005	2h Hela mock 2 13c glucose	2h	mock	2	Amino acids (13C)	TRP	7	total	TRUE	0	area
MB002_CL006	2h Hela mock 3 13c glucose	2h	mock	3	Amino acids (13C)	TRP	7	total	TRUE	0	area
MB002_CL007	2h Hela CVB3 1 13c glucose	2h	CVB3	1	Amino acids (13C)	TRP	7	total	TRUE	0	area
MB002_CL008	2h Hela CVB3 2 13c glucose	2h	CVB3	2	Amino acids (13C)	TRP	7	total	TRUE	0	area
MB002_CL009	2h Hela CVB3 3 13c glucose	2h	CVB3	3	Amino acids (13C)	TRP	7	total	TRUE	0	area
MB002_CL010	4h Hela mock 1 13c glucose	4h	mock	1	Amino acids (13C)	TRP	7	total	TRUE	0	area
MB002_CL011	4h Hela mock 2 13c glucose	4h	mock	2	Amino acids (13C)	TRP	7	total	TRUE	0	area
MB002_CL012	4h Hela mock 3 13c glucose	4h	mock	3	Amino acids (13C)	TRP	7	total	TRUE	0	area
MB002_CL013	4h Hela CVB3 1 13c glucose	4h	CVB3	1	Amino acids (13C)	TRP	7	total	TRUE	0	area
MB002_CL014	4h Hela CVB3 2 13c glucose	4h	CVB3	2	Amino acids (13C)	TRP	7	total	TRUE	0	area
MB002_CL015	4h Hela CVB3 3 13c glucose	4h	CVB3	3	Amino acids (13C)	TRP	7	total	TRUE	0	area
MB002_CL016	6h Hela mock 1 13c glucose	6h	mock	1	Amino acids (13C)	TRP	7	total	TRUE	0	area
MB002_CL017	6h Hela mock 2 13c glucose	6h	mock	2	Amino acids (13C)	TRP	7	total	TRUE	0	area
MB002_CL018	6h Hela mock 3 13c glucose	6h	mock	3	Amino acids (13C)	TRP	7	total	TRUE	0	area
MB002_CL019	6h Hela CVB3 1 13c glucose	6h	CVB3	1	Amino acids (13C)	TRP	7	total	TRUE	0	area
MB002_CL020	6h Hela CVB3 2 13c glucose	6h	CVB3	2	Amino acids (13C)	TRP	7	total	TRUE	0	area
MB002_CL021	6h Hela CVB3 3 13c glucose	6h	CVB3	3	Amino acids (13C)	TRP	7	total	TRUE	0	area
MB002_CL022	8h Hela mock 1 13c glucose	8h	mock	1	Amino acids (13C)	TRP	7	total	TRUE	0	area
MB002_CL023	8h Hela mock 2 13c glucose	8h	mock	2	Amino acids (13C)	TRP	7	total	TRUE	0	area
MB002_CL024	8h Hela mock 3 13c glucose	8h	mock	3	Amino acids (13C)	TRP	7	total	TRUE	0	area
MB002_CL025	8h Hela CVB3 1 13c glucose	8h	CVB3	1	Amino acids (13C)	TRP	7	total	TRUE	0	area
MB002_CL026	8h Hela CVB3 2 13c glucose	8h	CVB3	2	Amino acids (13C)	TRP	7	total	TRUE	0	area
MB002_CL027	8h Hela CVB3 3 13c glucose	8h	CVB3	3	Amino acids (13C)	TRP	7	total	TRUE	0	area
MB002_CL028	10h Hela mock 1 13c glucose	10h	mock	1	Amino acids (13C)	TRP	7	total	TRUE	0	area
MB002_CL029	10h Hela mock 2 13c glucose	10h	mock	2	Amino acids (13C)	TRP	7	total	TRUE	0	area
MB002_CL030	10h Hela mock 3 13c glucose	10h	mock	3	Amino acids (13C)	TRP	7	total	TRUE	0	area
MB002_CL031	10h Hela CVB3 1 13c glucose	10h	CVB3	1	Amino acids (13C)	TRP	7	total	TRUE	0	area
MB002_CL032	10h Hela CVB3 2 13c glucose	10h	CVB3	2	Amino acids (13C)	TRP	7	total	TRUE	0	area
MB002_CL033	10h Hela CVB3 3 13c glucose	10h	CVB3	3	Amino acids (13C)	TRP	7	total	TRUE	0	area
MB002_CL001	0h Hela mock 1 13C glucose	0h	mock	1	Amino acids (13C)	TRP	8	total	TRUE	7261.39	area
MB002_CL002	0h Hela mock 2 13c glucose	0h	mock	2	Amino acids (13C)	TRP	8	total	TRUE	0	area
MB002_CL003	0h Hela mock 3 13c glucose	0h	mock	3	Amino acids (13C)	TRP	8	total	TRUE	2168.82	area
MB002_CL004	2h Hela mock 1 13c glucose	2h	mock	1	Amino acids (13C)	TRP	8	total	TRUE	0	area
MB002_CL005	2h Hela mock 2 13c glucose	2h	mock	2	Amino acids (13C)	TRP	8	total	TRUE	0	area
MB002_CL006	2h Hela mock 3 13c glucose	2h	mock	3	Amino acids (13C)	TRP	8	total	TRUE	18278.6	area
MB002_CL007	2h Hela CVB3 1 13c glucose	2h	CVB3	1	Amino acids (13C)	TRP	8	total	TRUE	0	area
MB002_CL008	2h Hela CVB3 2 13c glucose	2h	CVB3	2	Amino acids (13C)	TRP	8	total	TRUE	0	area
MB002_CL009	2h Hela CVB3 3 13c glucose	2h	CVB3	3	Amino acids (13C)	TRP	8	total	TRUE	0	area
MB002_CL010	4h Hela mock 1 13c glucose	4h	mock	1	Amino acids (13C)	TRP	8	total	TRUE	0	area
MB002_CL011	4h Hela mock 2 13c glucose	4h	mock	2	Amino acids (13C)	TRP	8	total	TRUE	0	area
MB002_CL012	4h Hela mock 3 13c glucose	4h	mock	3	Amino acids (13C)	TRP	8	total	TRUE	0	area
MB002_CL013	4h Hela CVB3 1 13c glucose	4h	CVB3	1	Amino acids (13C)	TRP	8	total	TRUE	0	area
MB002_CL014	4h Hela CVB3 2 13c glucose	4h	CVB3	2	Amino acids (13C)	TRP	8	total	TRUE	0	area
MB002_CL015	4h Hela CVB3 3 13c glucose	4h	CVB3	3	Amino acids (13C)	TRP	8	total	TRUE	0	area
MB002_CL016	6h Hela mock 1 13c glucose	6h	mock	1	Amino acids (13C)	TRP	8	total	TRUE	0	area
MB002_CL017	6h Hela mock 2 13c glucose	6h	mock	2	Amino acids (13C)	TRP	8	total	TRUE	0	area
MB002_CL018	6h Hela mock 3 13c glucose	6h	mock	3	Amino acids (13C)	TRP	8	total	TRUE	0	area
MB002_CL019	6h Hela CVB3 1 13c glucose	6h	CVB3	1	Amino acids (13C)	TRP	8	total	TRUE	0	area
MB002_CL020	6h Hela CVB3 2 13c glucose	6h	CVB3	2	Amino acids (13C)	TRP	8	total	TRUE	0	area
MB002_CL021	6h Hela CVB3 3 13c glucose	6h	CVB3	3	Amino acids (13C)	TRP	8	total	TRUE	0	area
MB002_CL022	8h Hela mock 1 13c glucose	8h	mock	1	Amino acids (13C)	TRP	8	total	TRUE	0	area
MB002_CL023	8h Hela mock 2 13c glucose	8h	mock	2	Amino acids (13C)	TRP	8	total	TRUE	0	area
MB002_CL024	8h Hela mock 3 13c glucose	8h	mock	3	Amino acids (13C)	TRP	8	total	TRUE	0	area
MB002_CL025	8h Hela CVB3 1 13c glucose	8h	CVB3	1	Amino acids (13C)	TRP	8	total	TRUE	0	area
MB002_CL026	8h Hela CVB3 2 13c glucose	8h	CVB3	2	Amino acids (13C)	TRP	8	total	TRUE	0	area
MB002_CL027	8h Hela CVB3 3 13c glucose	8h	CVB3	3	Amino acids (13C)	TRP	8	total	TRUE	0	area
MB002_CL028	10h Hela mock 1 13c glucose	10h	mock	1	Amino acids (13C)	TRP	8	total	TRUE	0	area
MB002_CL029	10h Hela mock 2 13c glucose	10h	mock	2	Amino acids (13C)	TRP	8	total	TRUE	0	area
MB002_CL030	10h Hela mock 3 13c glucose	10h	mock	3	Amino acids (13C)	TRP	8	total	TRUE	0	area
MB002_CL031	10h Hela CVB3 1 13c glucose	10h	CVB3	1	Amino acids (13C)	TRP	8	total	TRUE	0	area
MB002_CL032	10h Hela CVB3 2 13c glucose	10h	CVB3	2	Amino acids (13C)	TRP	8	total	TRUE	0	area
MB002_CL033	10h Hela CVB3 3 13c glucose	10h	CVB3	3	Amino acids (13C)	TRP	8	total	TRUE	0	area
MB002_CL001	0h Hela mock 1 13C glucose	0h	mock	1	Amino acids (13C)	TRP	9	total	TRUE	1189.28	area
MB002_CL002	0h Hela mock 2 13c glucose	0h	mock	2	Amino acids (13C)	TRP	9	total	TRUE	0	area
MB002_CL003	0h Hela mock 3 13c glucose	0h	mock	3	Amino acids (13C)	TRP	9	total	TRUE	1357.82	area
MB002_CL004	2h Hela mock 1 13c glucose	2h	mock	1	Amino acids (13C)	TRP	9	total	TRUE	0	area
MB002_CL005	2h Hela mock 2 13c glucose	2h	mock	2	Amino acids (13C)	TRP	9	total	TRUE	0	area
MB002_CL006	2h Hela mock 3 13c glucose	2h	mock	3	Amino acids (13C)	TRP	9	total	TRUE	0	area
MB002_CL007	2h Hela CVB3 1 13c glucose	2h	CVB3	1	Amino acids (13C)	TRP	9	total	TRUE	1379.76	area
MB002_CL008	2h Hela CVB3 2 13c glucose	2h	CVB3	2	Amino acids (13C)	TRP	9	total	TRUE	5594.42	area
MB002_CL009	2h Hela CVB3 3 13c glucose	2h	CVB3	3	Amino acids (13C)	TRP	9	total	TRUE	230.93	area
MB002_CL010	4h Hela mock 1 13c glucose	4h	mock	1	Amino acids (13C)	TRP	9	total	TRUE	0	area
MB002_CL011	4h Hela mock 2 13c glucose	4h	mock	2	Amino acids (13C)	TRP	9	total	TRUE	1316.65	area
MB002_CL012	4h Hela mock 3 13c glucose	4h	mock	3	Amino acids (13C)	TRP	9	total	TRUE	1025.65	area
MB002_CL013	4h Hela CVB3 1 13c glucose	4h	CVB3	1	Amino acids (13C)	TRP	9	total	TRUE	0	area
MB002_CL014	4h Hela CVB3 2 13c glucose	4h	CVB3	2	Amino acids (13C)	TRP	9	total	TRUE	0	area
MB002_CL015	4h Hela CVB3 3 13c glucose	4h	CVB3	3	Amino acids (13C)	TRP	9	total	TRUE	0	area
MB002_CL016	6h Hela mock 1 13c glucose	6h	mock	1	Amino acids (13C)	TRP	9	total	TRUE	0	area
MB002_CL017	6h Hela mock 2 13c glucose	6h	mock	2	Amino acids (13C)	TRP	9	total	TRUE	3120.32	area
MB002_CL018	6h Hela mock 3 13c glucose	6h	mock	3	Amino acids (13C)	TRP	9	total	TRUE	965.94	area
MB002_CL019	6h Hela CVB3 1 13c glucose	6h	CVB3	1	Amino acids (13C)	TRP	9	total	TRUE	0	area
MB002_CL020	6h Hela CVB3 2 13c glucose	6h	CVB3	2	Amino acids (13C)	TRP	9	total	TRUE	0	area
MB002_CL021	6h Hela CVB3 3 13c glucose	6h	CVB3	3	Amino acids (13C)	TRP	9	total	TRUE	0	area
MB002_CL022	8h Hela mock 1 13c glucose	8h	mock	1	Amino acids (13C)	TRP	9	total	TRUE	0	area
MB002_CL023	8h Hela mock 2 13c glucose	8h	mock	2	Amino acids (13C)	TRP	9	total	TRUE	0	area
MB002_CL024	8h Hela mock 3 13c glucose	8h	mock	3	Amino acids (13C)	TRP	9	total	TRUE	0	area
MB002_CL025	8h Hela CVB3 1 13c glucose	8h	CVB3	1	Amino acids (13C)	TRP	9	total	TRUE	0	area
MB002_CL026	8h Hela CVB3 2 13c glucose	8h	CVB3	2	Amino acids (13C)	TRP	9	total	TRUE	0	area
MB002_CL027	8h Hela CVB3 3 13c glucose	8h	CVB3	3	Amino acids (13C)	TRP	9	total	TRUE	0	area
MB002_CL028	10h Hela mock 1 13c glucose	10h	mock	1	Amino acids (13C)	TRP	9	total	TRUE	0	area
MB002_CL029	10h Hela mock 2 13c glucose	10h	mock	2	Amino acids (13C)	TRP	9	total	TRUE	0	area
MB002_CL030	10h Hela mock 3 13c glucose	10h	mock	3	Amino acids (13C)	TRP	9	total	TRUE	403.274	area
MB002_CL031	10h Hela CVB3 1 13c glucose	10h	CVB3	1	Amino acids (13C)	TRP	9	total	TRUE	0	area
MB002_CL032	10h Hela CVB3 2 13c glucose	10h	CVB3	2	Amino acids (13C)	TRP	9	total	TRUE	0	area
MB002_CL033	10h Hela CVB3 3 13c glucose	10h	CVB3	3	Amino acids (13C)	TRP	9	total	TRUE	0	area
MB002_CL001	0h Hela mock 1 13C glucose	0h	mock	1	Amino acids (13C)	TRP	10	total	TRUE	0	area
MB002_CL002	0h Hela mock 2 13c glucose	0h	mock	2	Amino acids (13C)	TRP	10	total	TRUE	0	area
MB002_CL003	0h Hela mock 3 13c glucose	0h	mock	3	Amino acids (13C)	TRP	10	total	TRUE	0	area
MB002_CL004	2h Hela mock 1 13c glucose	2h	mock	1	Amino acids (13C)	TRP	10	total	TRUE	1536.22	area
MB002_CL005	2h Hela mock 2 13c glucose	2h	mock	2	Amino acids (13C)	TRP	10	total	TRUE	2062.97	area
MB002_CL006	2h Hela mock 3 13c glucose	2h	mock	3	Amino acids (13C)	TRP	10	total	TRUE	2779.32	area
MB002_CL007	2h Hela CVB3 1 13c glucose	2h	CVB3	1	Amino acids (13C)	TRP	10	total	TRUE	1006.62	area
MB002_CL008	2h Hela CVB3 2 13c glucose	2h	CVB3	2	Amino acids (13C)	TRP	10	total	TRUE	1469.29	area
MB002_CL009	2h Hela CVB3 3 13c glucose	2h	CVB3	3	Amino acids (13C)	TRP	10	total	TRUE	1001.52	area
MB002_CL010	4h Hela mock 1 13c glucose	4h	mock	1	Amino acids (13C)	TRP	10	total	TRUE	4606.5	area
MB002_CL011	4h Hela mock 2 13c glucose	4h	mock	2	Amino acids (13C)	TRP	10	total	TRUE	5118.3	area
MB002_CL012	4h Hela mock 3 13c glucose	4h	mock	3	Amino acids (13C)	TRP	10	total	TRUE	4654.15	area
MB002_CL013	4h Hela CVB3 1 13c glucose	4h	CVB3	1	Amino acids (13C)	TRP	10	total	TRUE	660.103	area
MB002_CL014	4h Hela CVB3 2 13c glucose	4h	CVB3	2	Amino acids (13C)	TRP	10	total	TRUE	2716.57	area
MB002_CL015	4h Hela CVB3 3 13c glucose	4h	CVB3	3	Amino acids (13C)	TRP	10	total	TRUE	1000.42	area
MB002_CL016	6h Hela mock 1 13c glucose	6h	mock	1	Amino acids (13C)	TRP	10	total	TRUE	5112.72	area
MB002_CL017	6h Hela mock 2 13c glucose	6h	mock	2	Amino acids (13C)	TRP	10	total	TRUE	4561.68	area
MB002_CL018	6h Hela mock 3 13c glucose	6h	mock	3	Amino acids (13C)	TRP	10	total	TRUE	5998.55	area
MB002_CL019	6h Hela CVB3 1 13c glucose	6h	CVB3	1	Amino acids (13C)	TRP	10	total	TRUE	0	area
MB002_CL020	6h Hela CVB3 2 13c glucose	6h	CVB3	2	Amino acids (13C)	TRP	10	total	TRUE	0	area
MB002_CL021	6h Hela CVB3 3 13c glucose	6h	CVB3	3	Amino acids (13C)	TRP	10	total	TRUE	1464.83	area
MB002_CL022	8h Hela mock 1 13c glucose	8h	mock	1	Amino acids (13C)	TRP	10	total	TRUE	3717.16	area
MB002_CL023	8h Hela mock 2 13c glucose	8h	mock	2	Amino acids (13C)	TRP	10	total	TRUE	12896.5	area
MB002_CL024	8h Hela mock 3 13c glucose	8h	mock	3	Amino acids (13C)	TRP	10	total	TRUE	7532.84	area
MB002_CL025	8h Hela CVB3 1 13c glucose	8h	CVB3	1	Amino acids (13C)	TRP	10	total	TRUE	0	area
MB002_CL026	8h Hela CVB3 2 13c glucose	8h	CVB3	2	Amino acids (13C)	TRP	10	total	TRUE	0	area
MB002_CL027	8h Hela CVB3 3 13c glucose	8h	CVB3	3	Amino acids (13C)	TRP	10	total	TRUE	0	area
MB002_CL028	10h Hela mock 1 13c glucose	10h	mock	1	Amino acids (13C)	TRP	10	total	TRUE	7057.59	area
MB002_CL029	10h Hela mock 2 13c glucose	10h	mock	2	Amino acids (13C)	TRP	10	total	TRUE	11996	area
MB002_CL030	10h Hela mock 3 13c glucose	10h	mock	3	Amino acids (13C)	TRP	10	total	TRUE	12776.4	area
MB002_CL031	10h Hela CVB3 1 13c glucose	10h	CVB3	1	Amino acids (13C)	TRP	10	total	TRUE	0	area
MB002_CL032	10h Hela CVB3 2 13c glucose	10h	CVB3	2	Amino acids (13C)	TRP	10	total	TRUE	0	area
MB002_CL033	10h Hela CVB3 3 13c glucose	10h	CVB3	3	Amino acids (13C)	TRP	10	total	TRUE	0	area
MB002_CL001	0h Hela mock 1 13C glucose	0h	mock	1	Amino acids (13C)	TRP	11	total	TRUE	0	area
MB002_CL002	0h Hela mock 2 13c glucose	0h	mock	2	Amino acids (13C)	TRP	11	total	TRUE	0	area
MB002_CL003	0h Hela mock 3 13c glucose	0h	mock	3	Amino acids (13C)	TRP	11	total	TRUE	0	area
MB002_CL004	2h Hela mock 1 13c glucose	2h	mock	1	Amino acids (13C)	TRP	11	total	TRUE	0	area
MB002_CL005	2h Hela mock 2 13c glucose	2h	mock	2	Amino acids (13C)	TRP	11	total	TRUE	317.847	area
MB002_CL006	2h Hela mock 3 13c glucose	2h	mock	3	Amino acids (13C)	TRP	11	total	TRUE	0	area
MB002_CL007	2h Hela CVB3 1 13c glucose	2h	CVB3	1	Amino acids (13C)	TRP	11	total	TRUE	339.151	area
MB002_CL008	2h Hela CVB3 2 13c glucose	2h	CVB3	2	Amino acids (13C)	TRP	11	total	TRUE	0	area
MB002_CL009	2h Hela CVB3 3 13c glucose	2h	CVB3	3	Amino acids (13C)	TRP	11	total	TRUE	330.24	area
MB002_CL010	4h Hela mock 1 13c glucose	4h	mock	1	Amino acids (13C)	TRP	11	total	TRUE	202.83	area
MB002_CL011	4h Hela mock 2 13c glucose	4h	mock	2	Amino acids (13C)	TRP	11	total	TRUE	892.872	area
MB002_CL012	4h Hela mock 3 13c glucose	4h	mock	3	Amino acids (13C)	TRP	11	total	TRUE	415.596	area
MB002_CL013	4h Hela CVB3 1 13c glucose	4h	CVB3	1	Amino acids (13C)	TRP	11	total	TRUE	0	area
MB002_CL014	4h Hela CVB3 2 13c glucose	4h	CVB3	2	Amino acids (13C)	TRP	11	total	TRUE	0	area
MB002_CL015	4h Hela CVB3 3 13c glucose	4h	CVB3	3	Amino acids (13C)	TRP	11	total	TRUE	0	area
MB002_CL016	6h Hela mock 1 13c glucose	6h	mock	1	Amino acids (13C)	TRP	11	total	TRUE	832.057	area
MB002_CL017	6h Hela mock 2 13c glucose	6h	mock	2	Amino acids (13C)	TRP	11	total	TRUE	354.701	area
MB002_CL018	6h Hela mock 3 13c glucose	6h	mock	3	Amino acids (13C)	TRP	11	total	TRUE	1169.83	area
MB002_CL019	6h Hela CVB3 1 13c glucose	6h	CVB3	1	Amino acids (13C)	TRP	11	total	TRUE	0	area
MB002_CL020	6h Hela CVB3 2 13c glucose	6h	CVB3	2	Amino acids (13C)	TRP	11	total	TRUE	0	area
MB002_CL021	6h Hela CVB3 3 13c glucose	6h	CVB3	3	Amino acids (13C)	TRP	11	total	TRUE	284.238	area
MB002_CL022	8h Hela mock 1 13c glucose	8h	mock	1	Amino acids (13C)	TRP	11	total	TRUE	188.197	area
MB002_CL023	8h Hela mock 2 13c glucose	8h	mock	2	Amino acids (13C)	TRP	11	total	TRUE	660.906	area
MB002_CL024	8h Hela mock 3 13c glucose	8h	mock	3	Amino acids (13C)	TRP	11	total	TRUE	1399.96	area
MB002_CL025	8h Hela CVB3 1 13c glucose	8h	CVB3	1	Amino acids (13C)	TRP	11	total	TRUE	0	area
MB002_CL026	8h Hela CVB3 2 13c glucose	8h	CVB3	2	Amino acids (13C)	TRP	11	total	TRUE	0	area
MB002_CL027	8h Hela CVB3 3 13c glucose	8h	CVB3	3	Amino acids (13C)	TRP	11	total	TRUE	0	area
MB002_CL028	10h Hela mock 1 13c glucose	10h	mock	1	Amino acids (13C)	TRP	11	total	TRUE	974.828	area
MB002_CL029	10h Hela mock 2 13c glucose	10h	mock	2	Amino acids (13C)	TRP	11	total	TRUE	2268.24	area
MB002_CL030	10h Hela mock 3 13c glucose	10h	mock	3	Amino acids (13C)	TRP	11	total	TRUE	2981.15	area
MB002_CL031	10h Hela CVB3 1 13c glucose	10h	CVB3	1	Amino acids (13C)	TRP	11	total	TRUE	0	area
MB002_CL032	10h Hela CVB3 2 13c glucose	10h	CVB3	2	Amino acids (13C)	TRP	11	total	TRUE	0	area
MB002_CL033	10h Hela CVB3 3 13c glucose	10h	CVB3	3	Amino acids (13C)	TRP	11	total	TRUE	0	area
MB002_CL001	0h Hela mock 1 13C glucose	0h	mock	1	Amino acids (13C)	VAL	0	total	TRUE	1.70725e+08	area
MB002_CL002	0h Hela mock 2 13c glucose	0h	mock	2	Amino acids (13C)	VAL	0	total	TRUE	1.70093e+08	area
MB002_CL003	0h Hela mock 3 13c glucose	0h	mock	3	Amino acids (13C)	VAL	0	total	TRUE	1.69363e+08	area
MB002_CL004	2h Hela mock 1 13c glucose	2h	mock	1	Amino acids (13C)	VAL	0	total	TRUE	1.94192e+08	area
MB002_CL005	2h Hela mock 2 13c glucose	2h	mock	2	Amino acids (13C)	VAL	0	total	TRUE	1.91124e+08	area
MB002_CL006	2h Hela mock 3 13c glucose	2h	mock	3	Amino acids (13C)	VAL	0	total	TRUE	1.98435e+08	area
MB002_CL007	2h Hela CVB3 1 13c glucose	2h	CVB3	1	Amino acids (13C)	VAL	0	total	TRUE	1.9516e+08	area
MB002_CL008	2h Hela CVB3 2 13c glucose	2h	CVB3	2	Amino acids (13C)	VAL	0	total	TRUE	1.94837e+08	area
MB002_CL009	2h Hela CVB3 3 13c glucose	2h	CVB3	3	Amino acids (13C)	VAL	0	total	TRUE	1.887e+08	area
MB002_CL010	4h Hela mock 1 13c glucose	4h	mock	1	Amino acids (13C)	VAL	0	total	TRUE	1.986e+08	area
MB002_CL011	4h Hela mock 2 13c glucose	4h	mock	2	Amino acids (13C)	VAL	0	total	TRUE	2.04631e+08	area
MB002_CL012	4h Hela mock 3 13c glucose	4h	mock	3	Amino acids (13C)	VAL	0	total	TRUE	1.94643e+08	area
MB002_CL013	4h Hela CVB3 1 13c glucose	4h	CVB3	1	Amino acids (13C)	VAL	0	total	TRUE	1.92463e+08	area
MB002_CL014	4h Hela CVB3 2 13c glucose	4h	CVB3	2	Amino acids (13C)	VAL	0	total	TRUE	1.91947e+08	area
MB002_CL015	4h Hela CVB3 3 13c glucose	4h	CVB3	3	Amino acids (13C)	VAL	0	total	TRUE	1.89153e+08	area
MB002_CL016	6h Hela mock 1 13c glucose	6h	mock	1	Amino acids (13C)	VAL	0	total	TRUE	1.968e+08	area
MB002_CL017	6h Hela mock 2 13c glucose	6h	mock	2	Amino acids (13C)	VAL	0	total	TRUE	2.01738e+08	area
MB002_CL018	6h Hela mock 3 13c glucose	6h	mock	3	Amino acids (13C)	VAL	0	total	TRUE	1.94121e+08	area
MB002_CL019	6h Hela CVB3 1 13c glucose	6h	CVB3	1	Amino acids (13C)	VAL	0	total	TRUE	1.68796e+08	area
MB002_CL020	6h Hela CVB3 2 13c glucose	6h	CVB3	2	Amino acids (13C)	VAL	0	total	TRUE	1.70475e+08	area
MB002_CL021	6h Hela CVB3 3 13c glucose	6h	CVB3	3	Amino acids (13C)	VAL	0	total	TRUE	1.68998e+08	area
MB002_CL022	8h Hela mock 1 13c glucose	8h	mock	1	Amino acids (13C)	VAL	0	total	TRUE	1.9653e+08	area
MB002_CL023	8h Hela mock 2 13c glucose	8h	mock	2	Amino acids (13C)	VAL	0	total	TRUE	1.96235e+08	area
MB002_CL024	8h Hela mock 3 13c glucose	8h	mock	3	Amino acids (13C)	VAL	0	total	TRUE	1.97991e+08	area
MB002_CL025	8h Hela CVB3 1 13c glucose	8h	CVB3	1	Amino acids (13C)	VAL	0	total	TRUE	1.74488e+08	area
MB002_CL026	8h Hela CVB3 2 13c glucose	8h	CVB3	2	Amino acids (13C)	VAL	0	total	TRUE	1.75821e+08	area
MB002_CL027	8h Hela CVB3 3 13c glucose	8h	CVB3	3	Amino acids (13C)	VAL	0	total	TRUE	1.68035e+08	area
MB002_CL028	10h Hela mock 1 13c glucose	10h	mock	1	Amino acids (13C)	VAL	0	total	TRUE	1.8623e+08	area
MB002_CL029	10h Hela mock 2 13c glucose	10h	mock	2	Amino acids (13C)	VAL	0	total	TRUE	1.95296e+08	area
MB002_CL030	10h Hela mock 3 13c glucose	10h	mock	3	Amino acids (13C)	VAL	0	total	TRUE	1.82486e+08	area
MB002_CL031	10h Hela CVB3 1 13c glucose	10h	CVB3	1	Amino acids (13C)	VAL	0	total	TRUE	1.61066e+08	area
MB002_CL032	10h Hela CVB3 2 13c glucose	10h	CVB3	2	Amino acids (13C)	VAL	0	total	TRUE	1.6734e+08	area
MB002_CL033	10h Hela CVB3 3 13c glucose	10h	CVB3	3	Amino acids (13C)	VAL	0	total	TRUE	1.69812e+08	area
MB002_CL001	0h Hela mock 1 13C glucose	0h	mock	1	Amino acids (13C)	VAL	1	total	TRUE	2448.72	area
MB002_CL002	0h Hela mock 2 13c glucose	0h	mock	2	Amino acids (13C)	VAL	1	total	TRUE	59957.8	area
MB002_CL003	0h Hela mock 3 13c glucose	0h	mock	3	Amino acids (13C)	VAL	1	total	TRUE	0	area
MB002_CL004	2h Hela mock 1 13c glucose	2h	mock	1	Amino acids (13C)	VAL	1	total	TRUE	133921	area
MB002_CL005	2h Hela mock 2 13c glucose	2h	mock	2	Amino acids (13C)	VAL	1	total	TRUE	22210.9	area
MB002_CL006	2h Hela mock 3 13c glucose	2h	mock	3	Amino acids (13C)	VAL	1	total	TRUE	88842.9	area
MB002_CL007	2h Hela CVB3 1 13c glucose	2h	CVB3	1	Amino acids (13C)	VAL	1	total	TRUE	119077	area
MB002_CL008	2h Hela CVB3 2 13c glucose	2h	CVB3	2	Amino acids (13C)	VAL	1	total	TRUE	100003	area
MB002_CL009	2h Hela CVB3 3 13c glucose	2h	CVB3	3	Amino acids (13C)	VAL	1	total	TRUE	154106	area
MB002_CL010	4h Hela mock 1 13c glucose	4h	mock	1	Amino acids (13C)	VAL	1	total	TRUE	66043.4	area
MB002_CL011	4h Hela mock 2 13c glucose	4h	mock	2	Amino acids (13C)	VAL	1	total	TRUE	182045	area
MB002_CL012	4h Hela mock 3 13c glucose	4h	mock	3	Amino acids (13C)	VAL	1	total	TRUE	72387.3	area
MB002_CL013	4h Hela CVB3 1 13c glucose	4h	CVB3	1	Amino acids (13C)	VAL	1	total	TRUE	98949.2	area
MB002_CL014	4h Hela CVB3 2 13c glucose	4h	CVB3	2	Amino acids (13C)	VAL	1	total	TRUE	158531	area
MB002_CL015	4h Hela CVB3 3 13c glucose	4h	CVB3	3	Amino acids (13C)	VAL	1	total	TRUE	126899	area
MB002_CL016	6h Hela mock 1 13c glucose	6h	mock	1	Amino acids (13C)	VAL	1	total	TRUE	88812.4	area
MB002_CL017	6h Hela mock 2 13c glucose	6h	mock	2	Amino acids (13C)	VAL	1	total	TRUE	0	area
MB002_CL018	6h Hela mock 3 13c glucose	6h	mock	3	Amino acids (13C)	VAL	1	total	TRUE	0	area
MB002_CL019	6h Hela CVB3 1 13c glucose	6h	CVB3	1	Amino acids (13C)	VAL	1	total	TRUE	0	area
MB002_CL020	6h Hela CVB3 2 13c glucose	6h	CVB3	2	Amino acids (13C)	VAL	1	total	TRUE	0	area
MB002_CL021	6h Hela CVB3 3 13c glucose	6h	CVB3	3	Amino acids (13C)	VAL	1	total	TRUE	0	area
MB002_CL022	8h Hela mock 1 13c glucose	8h	mock	1	Amino acids (13C)	VAL	1	total	TRUE	0	area
MB002_CL023	8h Hela mock 2 13c glucose	8h	mock	2	Amino acids (13C)	VAL	1	total	TRUE	0	area
MB002_CL024	8h Hela mock 3 13c glucose	8h	mock	3	Amino acids (13C)	VAL	1	total	TRUE	0	area
MB002_CL025	8h Hela CVB3 1 13c glucose	8h	CVB3	1	Amino acids (13C)	VAL	1	total	TRUE	0	area
MB002_CL026	8h Hela CVB3 2 13c glucose	8h	CVB3	2	Amino acids (13C)	VAL	1	total	TRUE	0	area
MB002_CL027	8h Hela CVB3 3 13c glucose	8h	CVB3	3	Amino acids (13C)	VAL	1	total	TRUE	0	area
MB002_CL028	10h Hela mock 1 13c glucose	10h	mock	1	Amino acids (13C)	VAL	1	total	TRUE	0	area
MB002_CL029	10h Hela mock 2 13c glucose	10h	mock	2	Amino acids (13C)	VAL	1	total	TRUE	37362.6	area
MB002_CL030	10h Hela mock 3 13c glucose	10h	mock	3	Amino acids (13C)	VAL	1	total	TRUE	0	area
MB002_CL031	10h Hela CVB3 1 13c glucose	10h	CVB3	1	Amino acids (13C)	VAL	1	total	TRUE	0	area
MB002_CL032	10h Hela CVB3 2 13c glucose	10h	CVB3	2	Amino acids (13C)	VAL	1	total	TRUE	0	area
MB002_CL033	10h Hela CVB3 3 13c glucose	10h	CVB3	3	Amino acids (13C)	VAL	1	total	TRUE	0	area
MB002_CL001	0h Hela mock 1 13C glucose	0h	mock	1	Amino acids (13C)	VAL	2	total	TRUE	0	area
MB002_CL002	0h Hela mock 2 13c glucose	0h	mock	2	Amino acids (13C)	VAL	2	total	TRUE	0	area
MB002_CL003	0h Hela mock 3 13c glucose	0h	mock	3	Amino acids (13C)	VAL	2	total	TRUE	15604.1	area
MB002_CL004	2h Hela mock 1 13c glucose	2h	mock	1	Amino acids (13C)	VAL	2	total	TRUE	13291.9	area
MB002_CL005	2h Hela mock 2 13c glucose	2h	mock	2	Amino acids (13C)	VAL	2	total	TRUE	0	area
MB002_CL006	2h Hela mock 3 13c glucose	2h	mock	3	Amino acids (13C)	VAL	2	total	TRUE	4464.57	area
MB002_CL007	2h Hela CVB3 1 13c glucose	2h	CVB3	1	Amino acids (13C)	VAL	2	total	TRUE	0	area
MB002_CL008	2h Hela CVB3 2 13c glucose	2h	CVB3	2	Amino acids (13C)	VAL	2	total	TRUE	9313.52	area
MB002_CL009	2h Hela CVB3 3 13c glucose	2h	CVB3	3	Amino acids (13C)	VAL	2	total	TRUE	39156	area
MB002_CL010	4h Hela mock 1 13c glucose	4h	mock	1	Amino acids (13C)	VAL	2	total	TRUE	0	area
MB002_CL011	4h Hela mock 2 13c glucose	4h	mock	2	Amino acids (13C)	VAL	2	total	TRUE	0	area
MB002_CL012	4h Hela mock 3 13c glucose	4h	mock	3	Amino acids (13C)	VAL	2	total	TRUE	0	area
MB002_CL013	4h Hela CVB3 1 13c glucose	4h	CVB3	1	Amino acids (13C)	VAL	2	total	TRUE	0	area
MB002_CL014	4h Hela CVB3 2 13c glucose	4h	CVB3	2	Amino acids (13C)	VAL	2	total	TRUE	0	area
MB002_CL015	4h Hela CVB3 3 13c glucose	4h	CVB3	3	Amino acids (13C)	VAL	2	total	TRUE	0	area
MB002_CL016	6h Hela mock 1 13c glucose	6h	mock	1	Amino acids (13C)	VAL	2	total	TRUE	0	area
MB002_CL017	6h Hela mock 2 13c glucose	6h	mock	2	Amino acids (13C)	VAL	2	total	TRUE	0	area
MB002_CL018	6h Hela mock 3 13c glucose	6h	mock	3	Amino acids (13C)	VAL	2	total	TRUE	5520.85	area
MB002_CL019	6h Hela CVB3 1 13c glucose	6h	CVB3	1	Amino acids (13C)	VAL	2	total	TRUE	0	area
MB002_CL020	6h Hela CVB3 2 13c glucose	6h	CVB3	2	Amino acids (13C)	VAL	2	total	TRUE	26046.3	area
MB002_CL021	6h Hela CVB3 3 13c glucose	6h	CVB3	3	Amino acids (13C)	VAL	2	total	TRUE	20555.3	area
MB002_CL022	8h Hela mock 1 13c glucose	8h	mock	1	Amino acids (13C)	VAL	2	total	TRUE	0	area
MB002_CL023	8h Hela mock 2 13c glucose	8h	mock	2	Amino acids (13C)	VAL	2	total	TRUE	0	area
MB002_CL024	8h Hela mock 3 13c glucose	8h	mock	3	Amino acids (13C)	VAL	2	total	TRUE	0	area
MB002_CL025	8h Hela CVB3 1 13c glucose	8h	CVB3	1	Amino acids (13C)	VAL	2	total	TRUE	0	area
MB002_CL026	8h Hela CVB3 2 13c glucose	8h	CVB3	2	Amino acids (13C)	VAL	2	total	TRUE	25099.5	area
MB002_CL027	8h Hela CVB3 3 13c glucose	8h	CVB3	3	Amino acids (13C)	VAL	2	total	TRUE	45635.4	area
MB002_CL028	10h Hela mock 1 13c glucose	10h	mock	1	Amino acids (13C)	VAL	2	total	TRUE	0	area
MB002_CL029	10h Hela mock 2 13c glucose	10h	mock	2	Amino acids (13C)	VAL	2	total	TRUE	0	area
MB002_CL030	10h Hela mock 3 13c glucose	10h	mock	3	Amino acids (13C)	VAL	2	total	TRUE	0	area
MB002_CL031	10h Hela CVB3 1 13c glucose	10h	CVB3	1	Amino acids (13C)	VAL	2	total	TRUE	15450.8	area
MB002_CL032	10h Hela CVB3 2 13c glucose	10h	CVB3	2	Amino acids (13C)	VAL	2	total	TRUE	28207.1	area
MB002_CL033	10h Hela CVB3 3 13c glucose	10h	CVB3	3	Amino acids (13C)	VAL	2	total	TRUE	0	area
MB002_CL001	0h Hela mock 1 13C glucose	0h	mock	1	Amino acids (13C)	VAL	3	total	TRUE	0	area
MB002_CL002	0h Hela mock 2 13c glucose	0h	mock	2	Amino acids (13C)	VAL	3	total	TRUE	412.864	area
MB002_CL003	0h Hela mock 3 13c glucose	0h	mock	3	Amino acids (13C)	VAL	3	total	TRUE	322.248	area
MB002_CL004	2h Hela mock 1 13c glucose	2h	mock	1	Amino acids (13C)	VAL	3	total	TRUE	2815.23	area
MB002_CL005	2h Hela mock 2 13c glucose	2h	mock	2	Amino acids (13C)	VAL	3	total	TRUE	3311.3	area
MB002_CL006	2h Hela mock 3 13c glucose	2h	mock	3	Amino acids (13C)	VAL	3	total	TRUE	3123.39	area
MB002_CL007	2h Hela CVB3 1 13c glucose	2h	CVB3	1	Amino acids (13C)	VAL	3	total	TRUE	5334.64	area
MB002_CL008	2h Hela CVB3 2 13c glucose	2h	CVB3	2	Amino acids (13C)	VAL	3	total	TRUE	7448.13	area
MB002_CL009	2h Hela CVB3 3 13c glucose	2h	CVB3	3	Amino acids (13C)	VAL	3	total	TRUE	8515.09	area
MB002_CL010	4h Hela mock 1 13c glucose	4h	mock	1	Amino acids (13C)	VAL	3	total	TRUE	8103	area
MB002_CL011	4h Hela mock 2 13c glucose	4h	mock	2	Amino acids (13C)	VAL	3	total	TRUE	11226.3	area
MB002_CL012	4h Hela mock 3 13c glucose	4h	mock	3	Amino acids (13C)	VAL	3	total	TRUE	6598	area
MB002_CL013	4h Hela CVB3 1 13c glucose	4h	CVB3	1	Amino acids (13C)	VAL	3	total	TRUE	15813.4	area
MB002_CL014	4h Hela CVB3 2 13c glucose	4h	CVB3	2	Amino acids (13C)	VAL	3	total	TRUE	5365.74	area
MB002_CL015	4h Hela CVB3 3 13c glucose	4h	CVB3	3	Amino acids (13C)	VAL	3	total	TRUE	12527.7	area
MB002_CL016	6h Hela mock 1 13c glucose	6h	mock	1	Amino acids (13C)	VAL	3	total	TRUE	0	area
MB002_CL017	6h Hela mock 2 13c glucose	6h	mock	2	Amino acids (13C)	VAL	3	total	TRUE	2117.44	area
MB002_CL018	6h Hela mock 3 13c glucose	6h	mock	3	Amino acids (13C)	VAL	3	total	TRUE	910.84	area
MB002_CL019	6h Hela CVB3 1 13c glucose	6h	CVB3	1	Amino acids (13C)	VAL	3	total	TRUE	0	area
MB002_CL020	6h Hela CVB3 2 13c glucose	6h	CVB3	2	Amino acids (13C)	VAL	3	total	TRUE	0	area
MB002_CL021	6h Hela CVB3 3 13c glucose	6h	CVB3	3	Amino acids (13C)	VAL	3	total	TRUE	0	area
MB002_CL022	8h Hela mock 1 13c glucose	8h	mock	1	Amino acids (13C)	VAL	3	total	TRUE	0	area
MB002_CL023	8h Hela mock 2 13c glucose	8h	mock	2	Amino acids (13C)	VAL	3	total	TRUE	0	area
MB002_CL024	8h Hela mock 3 13c glucose	8h	mock	3	Amino acids (13C)	VAL	3	total	TRUE	639.766	area
MB002_CL025	8h Hela CVB3 1 13c glucose	8h	CVB3	1	Amino acids (13C)	VAL	3	total	TRUE	0	area
MB002_CL026	8h Hela CVB3 2 13c glucose	8h	CVB3	2	Amino acids (13C)	VAL	3	total	TRUE	0	area
MB002_CL027	8h Hela CVB3 3 13c glucose	8h	CVB3	3	Amino acids (13C)	VAL	3	total	TRUE	0	area
MB002_CL028	10h Hela mock 1 13c glucose	10h	mock	1	Amino acids (13C)	VAL	3	total	TRUE	0	area
MB002_CL029	10h Hela mock 2 13c glucose	10h	mock	2	Amino acids (13C)	VAL	3	total	TRUE	1614.44	area
MB002_CL030	10h Hela mock 3 13c glucose	10h	mock	3	Amino acids (13C)	VAL	3	total	TRUE	0	area
MB002_CL031	10h Hela CVB3 1 13c glucose	10h	CVB3	1	Amino acids (13C)	VAL	3	total	TRUE	0	area
MB002_CL032	10h Hela CVB3 2 13c glucose	10h	CVB3	2	Amino acids (13C)	VAL	3	total	TRUE	0	area
MB002_CL033	10h Hela CVB3 3 13c glucose	10h	CVB3	3	Amino acids (13C)	VAL	3	total	TRUE	0	area
MB002_CL001	0h Hela mock 1 13C glucose	0h	mock	1	Amino acids (13C)	VAL	4	total	TRUE	0	area
MB002_CL002	0h Hela mock 2 13c glucose	0h	mock	2	Amino acids (13C)	VAL	4	total	TRUE	0	area
MB002_CL003	0h Hela mock 3 13c glucose	0h	mock	3	Amino acids (13C)	VAL	4	total	TRUE	0	area
MB002_CL004	2h Hela mock 1 13c glucose	2h	mock	1	Amino acids (13C)	VAL	4	total	TRUE	0	area
MB002_CL005	2h Hela mock 2 13c glucose	2h	mock	2	Amino acids (13C)	VAL	4	total	TRUE	0	area
MB002_CL006	2h Hela mock 3 13c glucose	2h	mock	3	Amino acids (13C)	VAL	4	total	TRUE	0	area
MB002_CL007	2h Hela CVB3 1 13c glucose	2h	CVB3	1	Amino acids (13C)	VAL	4	total	TRUE	0	area
MB002_CL008	2h Hela CVB3 2 13c glucose	2h	CVB3	2	Amino acids (13C)	VAL	4	total	TRUE	0	area
MB002_CL009	2h Hela CVB3 3 13c glucose	2h	CVB3	3	Amino acids (13C)	VAL	4	total	TRUE	0	area
MB002_CL010	4h Hela mock 1 13c glucose	4h	mock	1	Amino acids (13C)	VAL	4	total	TRUE	0	area
MB002_CL011	4h Hela mock 2 13c glucose	4h	mock	2	Amino acids (13C)	VAL	4	total	TRUE	0	area
MB002_CL012	4h Hela mock 3 13c glucose	4h	mock	3	Amino acids (13C)	VAL	4	total	TRUE	0	area
MB002_CL013	4h Hela CVB3 1 13c glucose	4h	CVB3	1	Amino acids (13C)	VAL	4	total	TRUE	0	area
MB002_CL014	4h Hela CVB3 2 13c glucose	4h	CVB3	2	Amino acids (13C)	VAL	4	total	TRUE	0	area
MB002_CL015	4h Hela CVB3 3 13c glucose	4h	CVB3	3	Amino acids (13C)	VAL	4	total	TRUE	0	area
MB002_CL016	6h Hela mock 1 13c glucose	6h	mock	1	Amino acids (13C)	VAL	4	total	TRUE	0	area
MB002_CL017	6h Hela mock 2 13c glucose	6h	mock	2	Amino acids (13C)	VAL	4	total	TRUE	0	area
MB002_CL018	6h Hela mock 3 13c glucose	6h	mock	3	Amino acids (13C)	VAL	4	total	TRUE	0	area
MB002_CL019	6h Hela CVB3 1 13c glucose	6h	CVB3	1	Amino acids (13C)	VAL	4	total	TRUE	0	area
MB002_CL020	6h Hela CVB3 2 13c glucose	6h	CVB3	2	Amino acids (13C)	VAL	4	total	TRUE	0	area
MB002_CL021	6h Hela CVB3 3 13c glucose	6h	CVB3	3	Amino acids (13C)	VAL	4	total	TRUE	0	area
MB002_CL022	8h Hela mock 1 13c glucose	8h	mock	1	Amino acids (13C)	VAL	4	total	TRUE	0	area
MB002_CL023	8h Hela mock 2 13c glucose	8h	mock	2	Amino acids (13C)	VAL	4	total	TRUE	0	area
MB002_CL024	8h Hela mock 3 13c glucose	8h	mock	3	Amino acids (13C)	VAL	4	total	TRUE	0	area
MB002_CL025	8h Hela CVB3 1 13c glucose	8h	CVB3	1	Amino acids (13C)	VAL	4	total	TRUE	0	area
MB002_CL026	8h Hela CVB3 2 13c glucose	8h	CVB3	2	Amino acids (13C)	VAL	4	total	TRUE	0	area
MB002_CL027	8h Hela CVB3 3 13c glucose	8h	CVB3	3	Amino acids (13C)	VAL	4	total	TRUE	0	area
MB002_CL028	10h Hela mock 1 13c glucose	10h	mock	1	Amino acids (13C)	VAL	4	total	TRUE	0	area
MB002_CL029	10h Hela mock 2 13c glucose	10h	mock	2	Amino acids (13C)	VAL	4	total	TRUE	0	area
MB002_CL030	10h Hela mock 3 13c glucose	10h	mock	3	Amino acids (13C)	VAL	4	total	TRUE	0	area
MB002_CL031	10h Hela CVB3 1 13c glucose	10h	CVB3	1	Amino acids (13C)	VAL	4	total	TRUE	0	area
MB002_CL032	10h Hela CVB3 2 13c glucose	10h	CVB3	2	Amino acids (13C)	VAL	4	total	TRUE	0	area
MB002_CL033	10h Hela CVB3 3 13c glucose	10h	CVB3	3	Amino acids (13C)	VAL	4	total	TRUE	0	area
MB002_CL001	0h Hela mock 1 13C glucose	0h	mock	1	Amino acids (13C)	VAL	5	total	TRUE	386.968	area
MB002_CL002	0h Hela mock 2 13c glucose	0h	mock	2	Amino acids (13C)	VAL	5	total	TRUE	483.216	area
MB002_CL003	0h Hela mock 3 13c glucose	0h	mock	3	Amino acids (13C)	VAL	5	total	TRUE	0	area
MB002_CL004	2h Hela mock 1 13c glucose	2h	mock	1	Amino acids (13C)	VAL	5	total	TRUE	0	area
MB002_CL005	2h Hela mock 2 13c glucose	2h	mock	2	Amino acids (13C)	VAL	5	total	TRUE	1741.61	area
MB002_CL006	2h Hela mock 3 13c glucose	2h	mock	3	Amino acids (13C)	VAL	5	total	TRUE	846.227	area
MB002_CL007	2h Hela CVB3 1 13c glucose	2h	CVB3	1	Amino acids (13C)	VAL	5	total	TRUE	4592.57	area
MB002_CL008	2h Hela CVB3 2 13c glucose	2h	CVB3	2	Amino acids (13C)	VAL	5	total	TRUE	0	area
MB002_CL009	2h Hela CVB3 3 13c glucose	2h	CVB3	3	Amino acids (13C)	VAL	5	total	TRUE	2550	area
MB002_CL010	4h Hela mock 1 13c glucose	4h	mock	1	Amino acids (13C)	VAL	5	total	TRUE	1996.48	area
MB002_CL011	4h Hela mock 2 13c glucose	4h	mock	2	Amino acids (13C)	VAL	5	total	TRUE	8263.3	area
MB002_CL012	4h Hela mock 3 13c glucose	4h	mock	3	Amino acids (13C)	VAL	5	total	TRUE	6605.44	area
MB002_CL013	4h Hela CVB3 1 13c glucose	4h	CVB3	1	Amino acids (13C)	VAL	5	total	TRUE	0	area
MB002_CL014	4h Hela CVB3 2 13c glucose	4h	CVB3	2	Amino acids (13C)	VAL	5	total	TRUE	0	area
MB002_CL015	4h Hela CVB3 3 13c glucose	4h	CVB3	3	Amino acids (13C)	VAL	5	total	TRUE	2785.93	area
MB002_CL016	6h Hela mock 1 13c glucose	6h	mock	1	Amino acids (13C)	VAL	5	total	TRUE	0	area
MB002_CL017	6h Hela mock 2 13c glucose	6h	mock	2	Amino acids (13C)	VAL	5	total	TRUE	6231.66	area
MB002_CL018	6h Hela mock 3 13c glucose	6h	mock	3	Amino acids (13C)	VAL	5	total	TRUE	820.051	area
MB002_CL019	6h Hela CVB3 1 13c glucose	6h	CVB3	1	Amino acids (13C)	VAL	5	total	TRUE	0	area
MB002_CL020	6h Hela CVB3 2 13c glucose	6h	CVB3	2	Amino acids (13C)	VAL	5	total	TRUE	0	area
MB002_CL021	6h Hela CVB3 3 13c glucose	6h	CVB3	3	Amino acids (13C)	VAL	5	total	TRUE	0	area
MB002_CL022	8h Hela mock 1 13c glucose	8h	mock	1	Amino acids (13C)	VAL	5	total	TRUE	2793.27	area
MB002_CL023	8h Hela mock 2 13c glucose	8h	mock	2	Amino acids (13C)	VAL	5	total	TRUE	1026.83	area
MB002_CL024	8h Hela mock 3 13c glucose	8h	mock	3	Amino acids (13C)	VAL	5	total	TRUE	0	area
MB002_CL025	8h Hela CVB3 1 13c glucose	8h	CVB3	1	Amino acids (13C)	VAL	5	total	TRUE	0	area
MB002_CL026	8h Hela CVB3 2 13c glucose	8h	CVB3	2	Amino acids (13C)	VAL	5	total	TRUE	0	area
MB002_CL027	8h Hela CVB3 3 13c glucose	8h	CVB3	3	Amino acids (13C)	VAL	5	total	TRUE	0	area
MB002_CL028	10h Hela mock 1 13c glucose	10h	mock	1	Amino acids (13C)	VAL	5	total	TRUE	0	area
MB002_CL029	10h Hela mock 2 13c glucose	10h	mock	2	Amino acids (13C)	VAL	5	total	TRUE	4670.17	area
MB002_CL030	10h Hela mock 3 13c glucose	10h	mock	3	Amino acids (13C)	VAL	5	total	TRUE	0	area
MB002_CL031	10h Hela CVB3 1 13c glucose	10h	CVB3	1	Amino acids (13C)	VAL	5	total	TRUE	0	area
MB002_CL032	10h Hela CVB3 2 13c glucose	10h	CVB3	2	Amino acids (13C)	VAL	5	total	TRUE	0	area
MB002_CL033	10h Hela CVB3 3 13c glucose	10h	CVB3	3	Amino acids (13C)	VAL	5	total	TRUE	0	area
MB002_CL001	0h Hela mock 1 13C glucose	0h	mock	1	Amino acids (13C)	PRO	0	total	TRUE	1.58277e+08	area
MB002_CL002	0h Hela mock 2 13c glucose	0h	mock	2	Amino acids (13C)	PRO	0	total	TRUE	1.60809e+08	area
MB002_CL003	0h Hela mock 3 13c glucose	0h	mock	3	Amino acids (13C)	PRO	0	total	TRUE	1.61361e+08	area
MB002_CL004	2h Hela mock 1 13c glucose	2h	mock	1	Amino acids (13C)	PRO	0	total	TRUE	1.36889e+08	area
MB002_CL005	2h Hela mock 2 13c glucose	2h	mock	2	Amino acids (13C)	PRO	0	total	TRUE	1.34689e+08	area
MB002_CL006	2h Hela mock 3 13c glucose	2h	mock	3	Amino acids (13C)	PRO	0	total	TRUE	1.38649e+08	area
MB002_CL007	2h Hela CVB3 1 13c glucose	2h	CVB3	1	Amino acids (13C)	PRO	0	total	TRUE	1.48802e+08	area
MB002_CL008	2h Hela CVB3 2 13c glucose	2h	CVB3	2	Amino acids (13C)	PRO	0	total	TRUE	1.47934e+08	area
MB002_CL009	2h Hela CVB3 3 13c glucose	2h	CVB3	3	Amino acids (13C)	PRO	0	total	TRUE	1.46337e+08	area
MB002_CL010	4h Hela mock 1 13c glucose	4h	mock	1	Amino acids (13C)	PRO	0	total	TRUE	1.14738e+08	area
MB002_CL011	4h Hela mock 2 13c glucose	4h	mock	2	Amino acids (13C)	PRO	0	total	TRUE	1.21382e+08	area
MB002_CL012	4h Hela mock 3 13c glucose	4h	mock	3	Amino acids (13C)	PRO	0	total	TRUE	1.15845e+08	area
MB002_CL013	4h Hela CVB3 1 13c glucose	4h	CVB3	1	Amino acids (13C)	PRO	0	total	TRUE	1.4188e+08	area
MB002_CL014	4h Hela CVB3 2 13c glucose	4h	CVB3	2	Amino acids (13C)	PRO	0	total	TRUE	1.44558e+08	area
MB002_CL015	4h Hela CVB3 3 13c glucose	4h	CVB3	3	Amino acids (13C)	PRO	0	total	TRUE	1.37118e+08	area
MB002_CL016	6h Hela mock 1 13c glucose	6h	mock	1	Amino acids (13C)	PRO	0	total	TRUE	1.06505e+08	area
MB002_CL017	6h Hela mock 2 13c glucose	6h	mock	2	Amino acids (13C)	PRO	0	total	TRUE	1.08713e+08	area
MB002_CL018	6h Hela mock 3 13c glucose	6h	mock	3	Amino acids (13C)	PRO	0	total	TRUE	1.06825e+08	area
MB002_CL019	6h Hela CVB3 1 13c glucose	6h	CVB3	1	Amino acids (13C)	PRO	0	total	TRUE	7.59499e+07	area
MB002_CL020	6h Hela CVB3 2 13c glucose	6h	CVB3	2	Amino acids (13C)	PRO	0	total	TRUE	7.04793e+07	area
MB002_CL021	6h Hela CVB3 3 13c glucose	6h	CVB3	3	Amino acids (13C)	PRO	0	total	TRUE	6.97855e+07	area
MB002_CL022	8h Hela mock 1 13c glucose	8h	mock	1	Amino acids (13C)	PRO	0	total	TRUE	8.02203e+07	area
MB002_CL023	8h Hela mock 2 13c glucose	8h	mock	2	Amino acids (13C)	PRO	0	total	TRUE	9.45575e+07	area
MB002_CL024	8h Hela mock 3 13c glucose	8h	mock	3	Amino acids (13C)	PRO	0	total	TRUE	9.69336e+07	area
MB002_CL025	8h Hela CVB3 1 13c glucose	8h	CVB3	1	Amino acids (13C)	PRO	0	total	TRUE	6.01909e+07	area
MB002_CL026	8h Hela CVB3 2 13c glucose	8h	CVB3	2	Amino acids (13C)	PRO	0	total	TRUE	5.51211e+07	area
MB002_CL027	8h Hela CVB3 3 13c glucose	8h	CVB3	3	Amino acids (13C)	PRO	0	total	TRUE	5.51599e+07	area
MB002_CL028	10h Hela mock 1 13c glucose	10h	mock	1	Amino acids (13C)	PRO	0	total	TRUE	8.32358e+07	area
MB002_CL029	10h Hela mock 2 13c glucose	10h	mock	2	Amino acids (13C)	PRO	0	total	TRUE	9.4938e+07	area
MB002_CL030	10h Hela mock 3 13c glucose	10h	mock	3	Amino acids (13C)	PRO	0	total	TRUE	8.63937e+07	area
MB002_CL031	10h Hela CVB3 1 13c glucose	10h	CVB3	1	Amino acids (13C)	PRO	0	total	TRUE	5.16662e+07	area
MB002_CL032	10h Hela CVB3 2 13c glucose	10h	CVB3	2	Amino acids (13C)	PRO	0	total	TRUE	5.10319e+07	area
MB002_CL033	10h Hela CVB3 3 13c glucose	10h	CVB3	3	Amino acids (13C)	PRO	0	total	TRUE	4.98219e+07	area
MB002_CL001	0h Hela mock 1 13C glucose	0h	mock	1	Amino acids (13C)	PRO	1	total	TRUE	0	area
MB002_CL002	0h Hela mock 2 13c glucose	0h	mock	2	Amino acids (13C)	PRO	1	total	TRUE	5659.24	area
MB002_CL003	0h Hela mock 3 13c glucose	0h	mock	3	Amino acids (13C)	PRO	1	total	TRUE	22069.3	area
MB002_CL004	2h Hela mock 1 13c glucose	2h	mock	1	Amino acids (13C)	PRO	1	total	TRUE	846477	area
MB002_CL005	2h Hela mock 2 13c glucose	2h	mock	2	Amino acids (13C)	PRO	1	total	TRUE	833156	area
MB002_CL006	2h Hela mock 3 13c glucose	2h	mock	3	Amino acids (13C)	PRO	1	total	TRUE	732078	area
MB002_CL007	2h Hela CVB3 1 13c glucose	2h	CVB3	1	Amino acids (13C)	PRO	1	total	TRUE	971807	area
MB002_CL008	2h Hela CVB3 2 13c glucose	2h	CVB3	2	Amino acids (13C)	PRO	1	total	TRUE	890157	area
MB002_CL009	2h Hela CVB3 3 13c glucose	2h	CVB3	3	Amino acids (13C)	PRO	1	total	TRUE	899324	area
MB002_CL010	4h Hela mock 1 13c glucose	4h	mock	1	Amino acids (13C)	PRO	1	total	TRUE	1.247e+06	area
MB002_CL011	4h Hela mock 2 13c glucose	4h	mock	2	Amino acids (13C)	PRO	1	total	TRUE	1.25479e+06	area
MB002_CL012	4h Hela mock 3 13c glucose	4h	mock	3	Amino acids (13C)	PRO	1	total	TRUE	1.27272e+06	area
MB002_CL013	4h Hela CVB3 1 13c glucose	4h	CVB3	1	Amino acids (13C)	PRO	1	total	TRUE	1.36843e+06	area
MB002_CL014	4h Hela CVB3 2 13c glucose	4h	CVB3	2	Amino acids (13C)	PRO	1	total	TRUE	1.4323e+06	area
MB002_CL015	4h Hela CVB3 3 13c glucose	4h	CVB3	3	Amino acids (13C)	PRO	1	total	TRUE	1.33403e+06	area
MB002_CL016	6h Hela mock 1 13c glucose	6h	mock	1	Amino acids (13C)	PRO	1	total	TRUE	1.44345e+06	area
MB002_CL017	6h Hela mock 2 13c glucose	6h	mock	2	Amino acids (13C)	PRO	1	total	TRUE	1.51814e+06	area
MB002_CL018	6h Hela mock 3 13c glucose	6h	mock	3	Amino acids (13C)	PRO	1	total	TRUE	1.43835e+06	area
MB002_CL019	6h Hela CVB3 1 13c glucose	6h	CVB3	1	Amino acids (13C)	PRO	1	total	TRUE	815396	area
MB002_CL020	6h Hela CVB3 2 13c glucose	6h	CVB3	2	Amino acids (13C)	PRO	1	total	TRUE	718478	area
MB002_CL021	6h Hela CVB3 3 13c glucose	6h	CVB3	3	Amino acids (13C)	PRO	1	total	TRUE	682552	area
MB002_CL022	8h Hela mock 1 13c glucose	8h	mock	1	Amino acids (13C)	PRO	1	total	TRUE	1.26677e+06	area
MB002_CL023	8h Hela mock 2 13c glucose	8h	mock	2	Amino acids (13C)	PRO	1	total	TRUE	1.60211e+06	area
MB002_CL024	8h Hela mock 3 13c glucose	8h	mock	3	Amino acids (13C)	PRO	1	total	TRUE	1.56832e+06	area
MB002_CL025	8h Hela CVB3 1 13c glucose	8h	CVB3	1	Amino acids (13C)	PRO	1	total	TRUE	521270	area
MB002_CL026	8h Hela CVB3 2 13c glucose	8h	CVB3	2	Amino acids (13C)	PRO	1	total	TRUE	423941	area
MB002_CL027	8h Hela CVB3 3 13c glucose	8h	CVB3	3	Amino acids (13C)	PRO	1	total	TRUE	440908	area
MB002_CL028	10h Hela mock 1 13c glucose	10h	mock	1	Amino acids (13C)	PRO	1	total	TRUE	1.43675e+06	area
MB002_CL029	10h Hela mock 2 13c glucose	10h	mock	2	Amino acids (13C)	PRO	1	total	TRUE	1.59518e+06	area
MB002_CL030	10h Hela mock 3 13c glucose	10h	mock	3	Amino acids (13C)	PRO	1	total	TRUE	1.30867e+06	area
MB002_CL031	10h Hela CVB3 1 13c glucose	10h	CVB3	1	Amino acids (13C)	PRO	1	total	TRUE	414168	area
MB002_CL032	10h Hela CVB3 2 13c glucose	10h	CVB3	2	Amino acids (13C)	PRO	1	total	TRUE	410772	area
MB002_CL033	10h Hela CVB3 3 13c glucose	10h	CVB3	3	Amino acids (13C)	PRO	1	total	TRUE	382973	area
MB002_CL001	0h Hela mock 1 13C glucose	0h	mock	1	Amino acids (13C)	PRO	2	total	TRUE	11700.8	area
MB002_CL002	0h Hela mock 2 13c glucose	0h	mock	2	Amino acids (13C)	PRO	2	total	TRUE	12178.7	area
MB002_CL003	0h Hela mock 3 13c glucose	0h	mock	3	Amino acids (13C)	PRO	2	total	TRUE	0	area
MB002_CL004	2h Hela mock 1 13c glucose	2h	mock	1	Amino acids (13C)	PRO	2	total	TRUE	1.1692e+07	area
MB002_CL005	2h Hela mock 2 13c glucose	2h	mock	2	Amino acids (13C)	PRO	2	total	TRUE	1.07664e+07	area
MB002_CL006	2h Hela mock 3 13c glucose	2h	mock	3	Amino acids (13C)	PRO	2	total	TRUE	1.1539e+07	area
MB002_CL007	2h Hela CVB3 1 13c glucose	2h	CVB3	1	Amino acids (13C)	PRO	2	total	TRUE	1.2539e+07	area
MB002_CL008	2h Hela CVB3 2 13c glucose	2h	CVB3	2	Amino acids (13C)	PRO	2	total	TRUE	1.21365e+07	area
MB002_CL009	2h Hela CVB3 3 13c glucose	2h	CVB3	3	Amino acids (13C)	PRO	2	total	TRUE	1.20209e+07	area
MB002_CL010	4h Hela mock 1 13c glucose	4h	mock	1	Amino acids (13C)	PRO	2	total	TRUE	1.37345e+07	area
MB002_CL011	4h Hela mock 2 13c glucose	4h	mock	2	Amino acids (13C)	PRO	2	total	TRUE	1.46756e+07	area
MB002_CL012	4h Hela mock 3 13c glucose	4h	mock	3	Amino acids (13C)	PRO	2	total	TRUE	1.38696e+07	area
MB002_CL013	4h Hela CVB3 1 13c glucose	4h	CVB3	1	Amino acids (13C)	PRO	2	total	TRUE	1.41123e+07	area
MB002_CL014	4h Hela CVB3 2 13c glucose	4h	CVB3	2	Amino acids (13C)	PRO	2	total	TRUE	1.44364e+07	area
MB002_CL015	4h Hela CVB3 3 13c glucose	4h	CVB3	3	Amino acids (13C)	PRO	2	total	TRUE	1.27861e+07	area
MB002_CL016	6h Hela mock 1 13c glucose	6h	mock	1	Amino acids (13C)	PRO	2	total	TRUE	1.58959e+07	area
MB002_CL017	6h Hela mock 2 13c glucose	6h	mock	2	Amino acids (13C)	PRO	2	total	TRUE	1.72058e+07	area
MB002_CL018	6h Hela mock 3 13c glucose	6h	mock	3	Amino acids (13C)	PRO	2	total	TRUE	1.57785e+07	area
MB002_CL019	6h Hela CVB3 1 13c glucose	6h	CVB3	1	Amino acids (13C)	PRO	2	total	TRUE	8.2138e+06	area
MB002_CL020	6h Hela CVB3 2 13c glucose	6h	CVB3	2	Amino acids (13C)	PRO	2	total	TRUE	7.00679e+06	area
MB002_CL021	6h Hela CVB3 3 13c glucose	6h	CVB3	3	Amino acids (13C)	PRO	2	total	TRUE	6.78562e+06	area
MB002_CL022	8h Hela mock 1 13c glucose	8h	mock	1	Amino acids (13C)	PRO	2	total	TRUE	1.28946e+07	area
MB002_CL023	8h Hela mock 2 13c glucose	8h	mock	2	Amino acids (13C)	PRO	2	total	TRUE	1.68687e+07	area
MB002_CL024	8h Hela mock 3 13c glucose	8h	mock	3	Amino acids (13C)	PRO	2	total	TRUE	1.72036e+07	area
MB002_CL025	8h Hela CVB3 1 13c glucose	8h	CVB3	1	Amino acids (13C)	PRO	2	total	TRUE	4.99982e+06	area
MB002_CL026	8h Hela CVB3 2 13c glucose	8h	CVB3	2	Amino acids (13C)	PRO	2	total	TRUE	4.29081e+06	area
MB002_CL027	8h Hela CVB3 3 13c glucose	8h	CVB3	3	Amino acids (13C)	PRO	2	total	TRUE	4.4107e+06	area
MB002_CL028	10h Hela mock 1 13c glucose	10h	mock	1	Amino acids (13C)	PRO	2	total	TRUE	1.45062e+07	area
MB002_CL029	10h Hela mock 2 13c glucose	10h	mock	2	Amino acids (13C)	PRO	2	total	TRUE	1.9106e+07	area
MB002_CL030	10h Hela mock 3 13c glucose	10h	mock	3	Amino acids (13C)	PRO	2	total	TRUE	1.77948e+07	area
MB002_CL031	10h Hela CVB3 1 13c glucose	10h	CVB3	1	Amino acids (13C)	PRO	2	total	TRUE	4.11942e+06	area
MB002_CL032	10h Hela CVB3 2 13c glucose	10h	CVB3	2	Amino acids (13C)	PRO	2	total	TRUE	3.35273e+06	area
MB002_CL033	10h Hela CVB3 3 13c glucose	10h	CVB3	3	Amino acids (13C)	PRO	2	total	TRUE	3.89431e+06	area
MB002_CL001	0h Hela mock 1 13C glucose	0h	mock	1	Amino acids (13C)	PRO	3	total	TRUE	0	area
MB002_CL002	0h Hela mock 2 13c glucose	0h	mock	2	Amino acids (13C)	PRO	3	total	TRUE	47994.4	area
MB002_CL003	0h Hela mock 3 13c glucose	0h	mock	3	Amino acids (13C)	PRO	3	total	TRUE	18396.5	area
MB002_CL004	2h Hela mock 1 13c glucose	2h	mock	1	Amino acids (13C)	PRO	3	total	TRUE	1.46183e+06	area
MB002_CL005	2h Hela mock 2 13c glucose	2h	mock	2	Amino acids (13C)	PRO	3	total	TRUE	1.18717e+06	area
MB002_CL006	2h Hela mock 3 13c glucose	2h	mock	3	Amino acids (13C)	PRO	3	total	TRUE	1.42601e+06	area
MB002_CL007	2h Hela CVB3 1 13c glucose	2h	CVB3	1	Amino acids (13C)	PRO	3	total	TRUE	1.57625e+06	area
MB002_CL008	2h Hela CVB3 2 13c glucose	2h	CVB3	2	Amino acids (13C)	PRO	3	total	TRUE	1.48916e+06	area
MB002_CL009	2h Hela CVB3 3 13c glucose	2h	CVB3	3	Amino acids (13C)	PRO	3	total	TRUE	1.32958e+06	area
MB002_CL010	4h Hela mock 1 13c glucose	4h	mock	1	Amino acids (13C)	PRO	3	total	TRUE	3.61565e+06	area
MB002_CL011	4h Hela mock 2 13c glucose	4h	mock	2	Amino acids (13C)	PRO	3	total	TRUE	3.83507e+06	area
MB002_CL012	4h Hela mock 3 13c glucose	4h	mock	3	Amino acids (13C)	PRO	3	total	TRUE	3.60656e+06	area
MB002_CL013	4h Hela CVB3 1 13c glucose	4h	CVB3	1	Amino acids (13C)	PRO	3	total	TRUE	3.28842e+06	area
MB002_CL014	4h Hela CVB3 2 13c glucose	4h	CVB3	2	Amino acids (13C)	PRO	3	total	TRUE	3.26937e+06	area
MB002_CL015	4h Hela CVB3 3 13c glucose	4h	CVB3	3	Amino acids (13C)	PRO	3	total	TRUE	2.65009e+06	area
MB002_CL016	6h Hela mock 1 13c glucose	6h	mock	1	Amino acids (13C)	PRO	3	total	TRUE	5.19703e+06	area
MB002_CL017	6h Hela mock 2 13c glucose	6h	mock	2	Amino acids (13C)	PRO	3	total	TRUE	5.52207e+06	area
MB002_CL018	6h Hela mock 3 13c glucose	6h	mock	3	Amino acids (13C)	PRO	3	total	TRUE	5.08707e+06	area
MB002_CL019	6h Hela CVB3 1 13c glucose	6h	CVB3	1	Amino acids (13C)	PRO	3	total	TRUE	2.5408e+06	area
MB002_CL020	6h Hela CVB3 2 13c glucose	6h	CVB3	2	Amino acids (13C)	PRO	3	total	TRUE	2.06824e+06	area
MB002_CL021	6h Hela CVB3 3 13c glucose	6h	CVB3	3	Amino acids (13C)	PRO	3	total	TRUE	1.83328e+06	area
MB002_CL022	8h Hela mock 1 13c glucose	8h	mock	1	Amino acids (13C)	PRO	3	total	TRUE	4.96817e+06	area
MB002_CL023	8h Hela mock 2 13c glucose	8h	mock	2	Amino acids (13C)	PRO	3	total	TRUE	6.37411e+06	area
MB002_CL024	8h Hela mock 3 13c glucose	8h	mock	3	Amino acids (13C)	PRO	3	total	TRUE	6.64e+06	area
MB002_CL025	8h Hela CVB3 1 13c glucose	8h	CVB3	1	Amino acids (13C)	PRO	3	total	TRUE	1.2159e+06	area
MB002_CL026	8h Hela CVB3 2 13c glucose	8h	CVB3	2	Amino acids (13C)	PRO	3	total	TRUE	952860	area
MB002_CL027	8h Hela CVB3 3 13c glucose	8h	CVB3	3	Amino acids (13C)	PRO	3	total	TRUE	773277	area
MB002_CL028	10h Hela mock 1 13c glucose	10h	mock	1	Amino acids (13C)	PRO	3	total	TRUE	6.77372e+06	area
MB002_CL029	10h Hela mock 2 13c glucose	10h	mock	2	Amino acids (13C)	PRO	3	total	TRUE	7.8069e+06	area
MB002_CL030	10h Hela mock 3 13c glucose	10h	mock	3	Amino acids (13C)	PRO	3	total	TRUE	6.78852e+06	area
MB002_CL031	10h Hela CVB3 1 13c glucose	10h	CVB3	1	Amino acids (13C)	PRO	3	total	TRUE	872269	area
MB002_CL032	10h Hela CVB3 2 13c glucose	10h	CVB3	2	Amino acids (13C)	PRO	3	total	TRUE	700172	area
MB002_CL033	10h Hela CVB3 3 13c glucose	10h	CVB3	3	Amino acids (13C)	PRO	3	total	TRUE	879639	area
MB002_CL001	0h Hela mock 1 13C glucose	0h	mock	1	Amino acids (13C)	PRO	4	total	TRUE	677.362	area
MB002_CL002	0h Hela mock 2 13c glucose	0h	mock	2	Amino acids (13C)	PRO	4	total	TRUE	9551.11	area
MB002_CL003	0h Hela mock 3 13c glucose	0h	mock	3	Amino acids (13C)	PRO	4	total	TRUE	0	area
MB002_CL004	2h Hela mock 1 13c glucose	2h	mock	1	Amino acids (13C)	PRO	4	total	TRUE	994446	area
MB002_CL005	2h Hela mock 2 13c glucose	2h	mock	2	Amino acids (13C)	PRO	4	total	TRUE	791917	area
MB002_CL006	2h Hela mock 3 13c glucose	2h	mock	3	Amino acids (13C)	PRO	4	total	TRUE	928366	area
MB002_CL007	2h Hela CVB3 1 13c glucose	2h	CVB3	1	Amino acids (13C)	PRO	4	total	TRUE	1.04124e+06	area
MB002_CL008	2h Hela CVB3 2 13c glucose	2h	CVB3	2	Amino acids (13C)	PRO	4	total	TRUE	983064	area
MB002_CL009	2h Hela CVB3 3 13c glucose	2h	CVB3	3	Amino acids (13C)	PRO	4	total	TRUE	913030	area
MB002_CL010	4h Hela mock 1 13c glucose	4h	mock	1	Amino acids (13C)	PRO	4	total	TRUE	2.5406e+06	area
MB002_CL011	4h Hela mock 2 13c glucose	4h	mock	2	Amino acids (13C)	PRO	4	total	TRUE	2.7217e+06	area
MB002_CL012	4h Hela mock 3 13c glucose	4h	mock	3	Amino acids (13C)	PRO	4	total	TRUE	2.54245e+06	area
MB002_CL013	4h Hela CVB3 1 13c glucose	4h	CVB3	1	Amino acids (13C)	PRO	4	total	TRUE	2.21262e+06	area
MB002_CL014	4h Hela CVB3 2 13c glucose	4h	CVB3	2	Amino acids (13C)	PRO	4	total	TRUE	2.11634e+06	area
MB002_CL015	4h Hela CVB3 3 13c glucose	4h	CVB3	3	Amino acids (13C)	PRO	4	total	TRUE	1.79884e+06	area
MB002_CL016	6h Hela mock 1 13c glucose	6h	mock	1	Amino acids (13C)	PRO	4	total	TRUE	3.95906e+06	area
MB002_CL017	6h Hela mock 2 13c glucose	6h	mock	2	Amino acids (13C)	PRO	4	total	TRUE	4.34208e+06	area
MB002_CL018	6h Hela mock 3 13c glucose	6h	mock	3	Amino acids (13C)	PRO	4	total	TRUE	3.83837e+06	area
MB002_CL019	6h Hela CVB3 1 13c glucose	6h	CVB3	1	Amino acids (13C)	PRO	4	total	TRUE	2.03233e+06	area
MB002_CL020	6h Hela CVB3 2 13c glucose	6h	CVB3	2	Amino acids (13C)	PRO	4	total	TRUE	1.65021e+06	area
MB002_CL021	6h Hela CVB3 3 13c glucose	6h	CVB3	3	Amino acids (13C)	PRO	4	total	TRUE	1.50555e+06	area
MB002_CL022	8h Hela mock 1 13c glucose	8h	mock	1	Amino acids (13C)	PRO	4	total	TRUE	4.14182e+06	area
MB002_CL023	8h Hela mock 2 13c glucose	8h	mock	2	Amino acids (13C)	PRO	4	total	TRUE	5.31597e+06	area
MB002_CL024	8h Hela mock 3 13c glucose	8h	mock	3	Amino acids (13C)	PRO	4	total	TRUE	5.51744e+06	area
MB002_CL025	8h Hela CVB3 1 13c glucose	8h	CVB3	1	Amino acids (13C)	PRO	4	total	TRUE	1.16418e+06	area
MB002_CL026	8h Hela CVB3 2 13c glucose	8h	CVB3	2	Amino acids (13C)	PRO	4	total	TRUE	997438	area
MB002_CL027	8h Hela CVB3 3 13c glucose	8h	CVB3	3	Amino acids (13C)	PRO	4	total	TRUE	899863	area
MB002_CL028	10h Hela mock 1 13c glucose	10h	mock	1	Amino acids (13C)	PRO	4	total	TRUE	6.00666e+06	area
MB002_CL029	10h Hela mock 2 13c glucose	10h	mock	2	Amino acids (13C)	PRO	4	total	TRUE	6.97055e+06	area
MB002_CL030	10h Hela mock 3 13c glucose	10h	mock	3	Amino acids (13C)	PRO	4	total	TRUE	5.98074e+06	area
MB002_CL031	10h Hela CVB3 1 13c glucose	10h	CVB3	1	Amino acids (13C)	PRO	4	total	TRUE	899216	area
MB002_CL032	10h Hela CVB3 2 13c glucose	10h	CVB3	2	Amino acids (13C)	PRO	4	total	TRUE	755632	area
MB002_CL033	10h Hela CVB3 3 13c glucose	10h	CVB3	3	Amino acids (13C)	PRO	4	total	TRUE	840310	area
MB002_CL001	0h Hela mock 1 13C glucose	0h	mock	1	Amino acids (13C)	PRO	5	total	TRUE	1305.32	area
MB002_CL002	0h Hela mock 2 13c glucose	0h	mock	2	Amino acids (13C)	PRO	5	total	TRUE	0	area
MB002_CL003	0h Hela mock 3 13c glucose	0h	mock	3	Amino acids (13C)	PRO	5	total	TRUE	3228.4	area
MB002_CL004	2h Hela mock 1 13c glucose	2h	mock	1	Amino acids (13C)	PRO	5	total	TRUE	252846	area
MB002_CL005	2h Hela mock 2 13c glucose	2h	mock	2	Amino acids (13C)	PRO	5	total	TRUE	191962	area
MB002_CL006	2h Hela mock 3 13c glucose	2h	mock	3	Amino acids (13C)	PRO	5	total	TRUE	222724	area
MB002_CL007	2h Hela CVB3 1 13c glucose	2h	CVB3	1	Amino acids (13C)	PRO	5	total	TRUE	257372	area
MB002_CL008	2h Hela CVB3 2 13c glucose	2h	CVB3	2	Amino acids (13C)	PRO	5	total	TRUE	233615	area
MB002_CL009	2h Hela CVB3 3 13c glucose	2h	CVB3	3	Amino acids (13C)	PRO	5	total	TRUE	226254	area
MB002_CL010	4h Hela mock 1 13c glucose	4h	mock	1	Amino acids (13C)	PRO	5	total	TRUE	892702	area
MB002_CL011	4h Hela mock 2 13c glucose	4h	mock	2	Amino acids (13C)	PRO	5	total	TRUE	980701	area
MB002_CL012	4h Hela mock 3 13c glucose	4h	mock	3	Amino acids (13C)	PRO	5	total	TRUE	901165	area
MB002_CL013	4h Hela CVB3 1 13c glucose	4h	CVB3	1	Amino acids (13C)	PRO	5	total	TRUE	725879	area
MB002_CL014	4h Hela CVB3 2 13c glucose	4h	CVB3	2	Amino acids (13C)	PRO	5	total	TRUE	711128	area
MB002_CL015	4h Hela CVB3 3 13c glucose	4h	CVB3	3	Amino acids (13C)	PRO	5	total	TRUE	580375	area
MB002_CL016	6h Hela mock 1 13c glucose	6h	mock	1	Amino acids (13C)	PRO	5	total	TRUE	1.62161e+06	area
MB002_CL017	6h Hela mock 2 13c glucose	6h	mock	2	Amino acids (13C)	PRO	5	total	TRUE	1.7574e+06	area
MB002_CL018	6h Hela mock 3 13c glucose	6h	mock	3	Amino acids (13C)	PRO	5	total	TRUE	1.54875e+06	area
MB002_CL019	6h Hela CVB3 1 13c glucose	6h	CVB3	1	Amino acids (13C)	PRO	5	total	TRUE	845483	area
MB002_CL020	6h Hela CVB3 2 13c glucose	6h	CVB3	2	Amino acids (13C)	PRO	5	total	TRUE	672265	area
MB002_CL021	6h Hela CVB3 3 13c glucose	6h	CVB3	3	Amino acids (13C)	PRO	5	total	TRUE	621847	area
MB002_CL022	8h Hela mock 1 13c glucose	8h	mock	1	Amino acids (13C)	PRO	5	total	TRUE	1.85245e+06	area
MB002_CL023	8h Hela mock 2 13c glucose	8h	mock	2	Amino acids (13C)	PRO	5	total	TRUE	2.40245e+06	area
MB002_CL024	8h Hela mock 3 13c glucose	8h	mock	3	Amino acids (13C)	PRO	5	total	TRUE	2.45687e+06	area
MB002_CL025	8h Hela CVB3 1 13c glucose	8h	CVB3	1	Amino acids (13C)	PRO	5	total	TRUE	494796	area
MB002_CL026	8h Hela CVB3 2 13c glucose	8h	CVB3	2	Amino acids (13C)	PRO	5	total	TRUE	426822	area
MB002_CL027	8h Hela CVB3 3 13c glucose	8h	CVB3	3	Amino acids (13C)	PRO	5	total	TRUE	390620	area
MB002_CL028	10h Hela mock 1 13c glucose	10h	mock	1	Amino acids (13C)	PRO	5	total	TRUE	3.05016e+06	area
MB002_CL029	10h Hela mock 2 13c glucose	10h	mock	2	Amino acids (13C)	PRO	5	total	TRUE	3.57065e+06	area
MB002_CL030	10h Hela mock 3 13c glucose	10h	mock	3	Amino acids (13C)	PRO	5	total	TRUE	2.8416e+06	area
MB002_CL031	10h Hela CVB3 1 13c glucose	10h	CVB3	1	Amino acids (13C)	PRO	5	total	TRUE	379430	area
MB002_CL032	10h Hela CVB3 2 13c glucose	10h	CVB3	2	Amino acids (13C)	PRO	5	total	TRUE	302399	area
MB002_CL033	10h Hela CVB3 3 13c glucose	10h	CVB3	3	Amino acids (13C)	PRO	5	total	TRUE	351589	area
MB002_CL001	0h Hela mock 1 13C glucose	0h	mock	1	Amino acids (13C)	TYR	0	total	TRUE	6.083e+07	area
MB002_CL002	0h Hela mock 2 13c glucose	0h	mock	2	Amino acids (13C)	TYR	0	total	TRUE	6.11662e+07	area
MB002_CL003	0h Hela mock 3 13c glucose	0h	mock	3	Amino acids (13C)	TYR	0	total	TRUE	6.13783e+07	area
MB002_CL004	2h Hela mock 1 13c glucose	2h	mock	1	Amino acids (13C)	TYR	0	total	TRUE	6.62031e+07	area
MB002_CL005	2h Hela mock 2 13c glucose	2h	mock	2	Amino acids (13C)	TYR	0	total	TRUE	6.36446e+07	area
MB002_CL006	2h Hela mock 3 13c glucose	2h	mock	3	Amino acids (13C)	TYR	0	total	TRUE	6.51356e+07	area
MB002_CL007	2h Hela CVB3 1 13c glucose	2h	CVB3	1	Amino acids (13C)	TYR	0	total	TRUE	7.10789e+07	area
MB002_CL008	2h Hela CVB3 2 13c glucose	2h	CVB3	2	Amino acids (13C)	TYR	0	total	TRUE	6.83385e+07	area
MB002_CL009	2h Hela CVB3 3 13c glucose	2h	CVB3	3	Amino acids (13C)	TYR	0	total	TRUE	7.12308e+07	area
MB002_CL010	4h Hela mock 1 13c glucose	4h	mock	1	Amino acids (13C)	TYR	0	total	TRUE	4.94853e+07	area
MB002_CL011	4h Hela mock 2 13c glucose	4h	mock	2	Amino acids (13C)	TYR	0	total	TRUE	5.21895e+07	area
MB002_CL012	4h Hela mock 3 13c glucose	4h	mock	3	Amino acids (13C)	TYR	0	total	TRUE	4.9749e+07	area
MB002_CL013	4h Hela CVB3 1 13c glucose	4h	CVB3	1	Amino acids (13C)	TYR	0	total	TRUE	5.12241e+07	area
MB002_CL014	4h Hela CVB3 2 13c glucose	4h	CVB3	2	Amino acids (13C)	TYR	0	total	TRUE	5.01792e+07	area
MB002_CL015	4h Hela CVB3 3 13c glucose	4h	CVB3	3	Amino acids (13C)	TYR	0	total	TRUE	4.98191e+07	area
MB002_CL016	6h Hela mock 1 13c glucose	6h	mock	1	Amino acids (13C)	TYR	0	total	TRUE	4.85425e+07	area
MB002_CL017	6h Hela mock 2 13c glucose	6h	mock	2	Amino acids (13C)	TYR	0	total	TRUE	5.01566e+07	area
MB002_CL018	6h Hela mock 3 13c glucose	6h	mock	3	Amino acids (13C)	TYR	0	total	TRUE	5.07714e+07	area
MB002_CL019	6h Hela CVB3 1 13c glucose	6h	CVB3	1	Amino acids (13C)	TYR	0	total	TRUE	4.04953e+07	area
MB002_CL020	6h Hela CVB3 2 13c glucose	6h	CVB3	2	Amino acids (13C)	TYR	0	total	TRUE	3.8653e+07	area
MB002_CL021	6h Hela CVB3 3 13c glucose	6h	CVB3	3	Amino acids (13C)	TYR	0	total	TRUE	3.77774e+07	area
MB002_CL022	8h Hela mock 1 13c glucose	8h	mock	1	Amino acids (13C)	TYR	0	total	TRUE	4.99857e+07	area
MB002_CL023	8h Hela mock 2 13c glucose	8h	mock	2	Amino acids (13C)	TYR	0	total	TRUE	4.92513e+07	area
MB002_CL024	8h Hela mock 3 13c glucose	8h	mock	3	Amino acids (13C)	TYR	0	total	TRUE	5.19841e+07	area
MB002_CL025	8h Hela CVB3 1 13c glucose	8h	CVB3	1	Amino acids (13C)	TYR	0	total	TRUE	3.40158e+07	area
MB002_CL026	8h Hela CVB3 2 13c glucose	8h	CVB3	2	Amino acids (13C)	TYR	0	total	TRUE	3.44119e+07	area
MB002_CL027	8h Hela CVB3 3 13c glucose	8h	CVB3	3	Amino acids (13C)	TYR	0	total	TRUE	3.34953e+07	area
MB002_CL028	10h Hela mock 1 13c glucose	10h	mock	1	Amino acids (13C)	TYR	0	total	TRUE	5.12129e+07	area
MB002_CL029	10h Hela mock 2 13c glucose	10h	mock	2	Amino acids (13C)	TYR	0	total	TRUE	5.17931e+07	area
MB002_CL030	10h Hela mock 3 13c glucose	10h	mock	3	Amino acids (13C)	TYR	0	total	TRUE	4.95301e+07	area
MB002_CL031	10h Hela CVB3 1 13c glucose	10h	CVB3	1	Amino acids (13C)	TYR	0	total	TRUE	3.26945e+07	area
MB002_CL032	10h Hela CVB3 2 13c glucose	10h	CVB3	2	Amino acids (13C)	TYR	0	total	TRUE	3.13035e+07	area
MB002_CL033	10h Hela CVB3 3 13c glucose	10h	CVB3	3	Amino acids (13C)	TYR	0	total	TRUE	3.22104e+07	area
MB002_CL001	0h Hela mock 1 13C glucose	0h	mock	1	Amino acids (13C)	TYR	1	total	TRUE	0	area
MB002_CL002	0h Hela mock 2 13c glucose	0h	mock	2	Amino acids (13C)	TYR	1	total	TRUE	27325.7	area
MB002_CL003	0h Hela mock 3 13c glucose	0h	mock	3	Amino acids (13C)	TYR	1	total	TRUE	0	area
MB002_CL004	2h Hela mock 1 13c glucose	2h	mock	1	Amino acids (13C)	TYR	1	total	TRUE	17695.4	area
MB002_CL005	2h Hela mock 2 13c glucose	2h	mock	2	Amino acids (13C)	TYR	1	total	TRUE	4845.48	area
MB002_CL006	2h Hela mock 3 13c glucose	2h	mock	3	Amino acids (13C)	TYR	1	total	TRUE	0	area
MB002_CL007	2h Hela CVB3 1 13c glucose	2h	CVB3	1	Amino acids (13C)	TYR	1	total	TRUE	128811	area
MB002_CL008	2h Hela CVB3 2 13c glucose	2h	CVB3	2	Amino acids (13C)	TYR	1	total	TRUE	47659.9	area
MB002_CL009	2h Hela CVB3 3 13c glucose	2h	CVB3	3	Amino acids (13C)	TYR	1	total	TRUE	75123.2	area
MB002_CL010	4h Hela mock 1 13c glucose	4h	mock	1	Amino acids (13C)	TYR	1	total	TRUE	5472.6	area
MB002_CL011	4h Hela mock 2 13c glucose	4h	mock	2	Amino acids (13C)	TYR	1	total	TRUE	0	area
MB002_CL012	4h Hela mock 3 13c glucose	4h	mock	3	Amino acids (13C)	TYR	1	total	TRUE	0	area
MB002_CL013	4h Hela CVB3 1 13c glucose	4h	CVB3	1	Amino acids (13C)	TYR	1	total	TRUE	0	area
MB002_CL014	4h Hela CVB3 2 13c glucose	4h	CVB3	2	Amino acids (13C)	TYR	1	total	TRUE	0	area
MB002_CL015	4h Hela CVB3 3 13c glucose	4h	CVB3	3	Amino acids (13C)	TYR	1	total	TRUE	0	area
MB002_CL016	6h Hela mock 1 13c glucose	6h	mock	1	Amino acids (13C)	TYR	1	total	TRUE	0	area
MB002_CL017	6h Hela mock 2 13c glucose	6h	mock	2	Amino acids (13C)	TYR	1	total	TRUE	0	area
MB002_CL018	6h Hela mock 3 13c glucose	6h	mock	3	Amino acids (13C)	TYR	1	total	TRUE	0	area
MB002_CL019	6h Hela CVB3 1 13c glucose	6h	CVB3	1	Amino acids (13C)	TYR	1	total	TRUE	0	area
MB002_CL020	6h Hela CVB3 2 13c glucose	6h	CVB3	2	Amino acids (13C)	TYR	1	total	TRUE	0	area
MB002_CL021	6h Hela CVB3 3 13c glucose	6h	CVB3	3	Amino acids (13C)	TYR	1	total	TRUE	0	area
MB002_CL022	8h Hela mock 1 13c glucose	8h	mock	1	Amino acids (13C)	TYR	1	total	TRUE	0	area
MB002_CL023	8h Hela mock 2 13c glucose	8h	mock	2	Amino acids (13C)	TYR	1	total	TRUE	16817.1	area
MB002_CL024	8h Hela mock 3 13c glucose	8h	mock	3	Amino acids (13C)	TYR	1	total	TRUE	0	area
MB002_CL025	8h Hela CVB3 1 13c glucose	8h	CVB3	1	Amino acids (13C)	TYR	1	total	TRUE	0	area
MB002_CL026	8h Hela CVB3 2 13c glucose	8h	CVB3	2	Amino acids (13C)	TYR	1	total	TRUE	0	area
MB002_CL027	8h Hela CVB3 3 13c glucose	8h	CVB3	3	Amino acids (13C)	TYR	1	total	TRUE	0	area
MB002_CL028	10h Hela mock 1 13c glucose	10h	mock	1	Amino acids (13C)	TYR	1	total	TRUE	0	area
MB002_CL029	10h Hela mock 2 13c glucose	10h	mock	2	Amino acids (13C)	TYR	1	total	TRUE	0	area
MB002_CL030	10h Hela mock 3 13c glucose	10h	mock	3	Amino acids (13C)	TYR	1	total	TRUE	0	area
MB002_CL031	10h Hela CVB3 1 13c glucose	10h	CVB3	1	Amino acids (13C)	TYR	1	total	TRUE	0	area
MB002_CL032	10h Hela CVB3 2 13c glucose	10h	CVB3	2	Amino acids (13C)	TYR	1	total	TRUE	0	area
MB002_CL033	10h Hela CVB3 3 13c glucose	10h	CVB3	3	Amino acids (13C)	TYR	1	total	TRUE	0	area
MB002_CL001	0h Hela mock 1 13C glucose	0h	mock	1	Amino acids (13C)	TYR	2	total	TRUE	0	area
MB002_CL002	0h Hela mock 2 13c glucose	0h	mock	2	Amino acids (13C)	TYR	2	total	TRUE	7012.75	area
MB002_CL003	0h Hela mock 3 13c glucose	0h	mock	3	Amino acids (13C)	TYR	2	total	TRUE	0	area
MB002_CL004	2h Hela mock 1 13c glucose	2h	mock	1	Amino acids (13C)	TYR	2	total	TRUE	0	area
MB002_CL005	2h Hela mock 2 13c glucose	2h	mock	2	Amino acids (13C)	TYR	2	total	TRUE	17755	area
MB002_CL006	2h Hela mock 3 13c glucose	2h	mock	3	Amino acids (13C)	TYR	2	total	TRUE	7961.3	area
MB002_CL007	2h Hela CVB3 1 13c glucose	2h	CVB3	1	Amino acids (13C)	TYR	2	total	TRUE	5133.87	area
MB002_CL008	2h Hela CVB3 2 13c glucose	2h	CVB3	2	Amino acids (13C)	TYR	2	total	TRUE	15467.2	area
MB002_CL009	2h Hela CVB3 3 13c glucose	2h	CVB3	3	Amino acids (13C)	TYR	2	total	TRUE	7787.62	area
MB002_CL010	4h Hela mock 1 13c glucose	4h	mock	1	Amino acids (13C)	TYR	2	total	TRUE	5780.03	area
MB002_CL011	4h Hela mock 2 13c glucose	4h	mock	2	Amino acids (13C)	TYR	2	total	TRUE	617.648	area
MB002_CL012	4h Hela mock 3 13c glucose	4h	mock	3	Amino acids (13C)	TYR	2	total	TRUE	0	area
MB002_CL013	4h Hela CVB3 1 13c glucose	4h	CVB3	1	Amino acids (13C)	TYR	2	total	TRUE	6699.6	area
MB002_CL014	4h Hela CVB3 2 13c glucose	4h	CVB3	2	Amino acids (13C)	TYR	2	total	TRUE	557.424	area
MB002_CL015	4h Hela CVB3 3 13c glucose	4h	CVB3	3	Amino acids (13C)	TYR	2	total	TRUE	0	area
MB002_CL016	6h Hela mock 1 13c glucose	6h	mock	1	Amino acids (13C)	TYR	2	total	TRUE	5484.74	area
MB002_CL017	6h Hela mock 2 13c glucose	6h	mock	2	Amino acids (13C)	TYR	2	total	TRUE	0	area
MB002_CL018	6h Hela mock 3 13c glucose	6h	mock	3	Amino acids (13C)	TYR	2	total	TRUE	6593.01	area
MB002_CL019	6h Hela CVB3 1 13c glucose	6h	CVB3	1	Amino acids (13C)	TYR	2	total	TRUE	7504.86	area
MB002_CL020	6h Hela CVB3 2 13c glucose	6h	CVB3	2	Amino acids (13C)	TYR	2	total	TRUE	0	area
MB002_CL021	6h Hela CVB3 3 13c glucose	6h	CVB3	3	Amino acids (13C)	TYR	2	total	TRUE	7543.83	area
MB002_CL022	8h Hela mock 1 13c glucose	8h	mock	1	Amino acids (13C)	TYR	2	total	TRUE	0	area
MB002_CL023	8h Hela mock 2 13c glucose	8h	mock	2	Amino acids (13C)	TYR	2	total	TRUE	15276.2	area
MB002_CL024	8h Hela mock 3 13c glucose	8h	mock	3	Amino acids (13C)	TYR	2	total	TRUE	3828.68	area
MB002_CL025	8h Hela CVB3 1 13c glucose	8h	CVB3	1	Amino acids (13C)	TYR	2	total	TRUE	16998.9	area
MB002_CL026	8h Hela CVB3 2 13c glucose	8h	CVB3	2	Amino acids (13C)	TYR	2	total	TRUE	12629.1	area
MB002_CL027	8h Hela CVB3 3 13c glucose	8h	CVB3	3	Amino acids (13C)	TYR	2	total	TRUE	13969.7	area
MB002_CL028	10h Hela mock 1 13c glucose	10h	mock	1	Amino acids (13C)	TYR	2	total	TRUE	0	area
MB002_CL029	10h Hela mock 2 13c glucose	10h	mock	2	Amino acids (13C)	TYR	2	total	TRUE	0	area
MB002_CL030	10h Hela mock 3 13c glucose	10h	mock	3	Amino acids (13C)	TYR	2	total	TRUE	0	area
MB002_CL031	10h Hela CVB3 1 13c glucose	10h	CVB3	1	Amino acids (13C)	TYR	2	total	TRUE	7393.33	area
MB002_CL032	10h Hela CVB3 2 13c glucose	10h	CVB3	2	Amino acids (13C)	TYR	2	total	TRUE	4926.31	area
MB002_CL033	10h Hela CVB3 3 13c glucose	10h	CVB3	3	Amino acids (13C)	TYR	2	total	TRUE	24373.7	area
MB002_CL001	0h Hela mock 1 13C glucose	0h	mock	1	Amino acids (13C)	TYR	3	total	TRUE	0	area
MB002_CL002	0h Hela mock 2 13c glucose	0h	mock	2	Amino acids (13C)	TYR	3	total	TRUE	0	area
MB002_CL003	0h Hela mock 3 13c glucose	0h	mock	3	Amino acids (13C)	TYR	3	total	TRUE	0	area
MB002_CL004	2h Hela mock 1 13c glucose	2h	mock	1	Amino acids (13C)	TYR	3	total	TRUE	0	area
MB002_CL005	2h Hela mock 2 13c glucose	2h	mock	2	Amino acids (13C)	TYR	3	total	TRUE	0	area
MB002_CL006	2h Hela mock 3 13c glucose	2h	mock	3	Amino acids (13C)	TYR	3	total	TRUE	0	area
MB002_CL007	2h Hela CVB3 1 13c glucose	2h	CVB3	1	Amino acids (13C)	TYR	3	total	TRUE	0	area
MB002_CL008	2h Hela CVB3 2 13c glucose	2h	CVB3	2	Amino acids (13C)	TYR	3	total	TRUE	0	area
MB002_CL009	2h Hela CVB3 3 13c glucose	2h	CVB3	3	Amino acids (13C)	TYR	3	total	TRUE	0	area
MB002_CL010	4h Hela mock 1 13c glucose	4h	mock	1	Amino acids (13C)	TYR	3	total	TRUE	0	area
MB002_CL011	4h Hela mock 2 13c glucose	4h	mock	2	Amino acids (13C)	TYR	3	total	TRUE	0	area
MB002_CL012	4h Hela mock 3 13c glucose	4h	mock	3	Amino acids (13C)	TYR	3	total	TRUE	0	area
MB002_CL013	4h Hela CVB3 1 13c glucose	4h	CVB3	1	Amino acids (13C)	TYR	3	total	TRUE	0	area
MB002_CL014	4h Hela CVB3 2 13c glucose	4h	CVB3	2	Amino acids (13C)	TYR	3	total	TRUE	0	area
MB002_CL015	4h Hela CVB3 3 13c glucose	4h	CVB3	3	Amino acids (13C)	TYR	3	total	TRUE	0	area
MB002_CL016	6h Hela mock 1 13c glucose	6h	mock	1	Amino acids (13C)	TYR	3	total	TRUE	0	area
MB002_CL017	6h Hela mock 2 13c glucose	6h	mock	2	Amino acids (13C)	TYR	3	total	TRUE	0	area
MB002_CL018	6h Hela mock 3 13c glucose	6h	mock	3	Amino acids (13C)	TYR	3	total	TRUE	0	area
MB002_CL019	6h Hela CVB3 1 13c glucose	6h	CVB3	1	Amino acids (13C)	TYR	3	total	TRUE	0	area
MB002_CL020	6h Hela CVB3 2 13c glucose	6h	CVB3	2	Amino acids (13C)	TYR	3	total	TRUE	0	area
MB002_CL021	6h Hela CVB3 3 13c glucose	6h	CVB3	3	Amino acids (13C)	TYR	3	total	TRUE	0	area
MB002_CL022	8h Hela mock 1 13c glucose	8h	mock	1	Amino acids (13C)	TYR	3	total	TRUE	0	area
MB002_CL023	8h Hela mock 2 13c glucose	8h	mock	2	Amino acids (13C)	TYR	3	total	TRUE	0	area
MB002_CL024	8h Hela mock 3 13c glucose	8h	mock	3	Amino acids (13C)	TYR	3	total	TRUE	0	area
MB002_CL025	8h Hela CVB3 1 13c glucose	8h	CVB3	1	Amino acids (13C)	TYR	3	total	TRUE	0	area
MB002_CL026	8h Hela CVB3 2 13c glucose	8h	CVB3	2	Amino acids (13C)	TYR	3	total	TRUE	0	area
MB002_CL027	8h Hela CVB3 3 13c glucose	8h	CVB3	3	Amino acids (13C)	TYR	3	total	TRUE	0	area
MB002_CL028	10h Hela mock 1 13c glucose	10h	mock	1	Amino acids (13C)	TYR	3	total	TRUE	0	area
MB002_CL029	10h Hela mock 2 13c glucose	10h	mock	2	Amino acids (13C)	TYR	3	total	TRUE	0	area
MB002_CL030	10h Hela mock 3 13c glucose	10h	mock	3	Amino acids (13C)	TYR	3	total	TRUE	0	area
MB002_CL031	10h Hela CVB3 1 13c glucose	10h	CVB3	1	Amino acids (13C)	TYR	3	total	TRUE	0	area
MB002_CL032	10h Hela CVB3 2 13c glucose	10h	CVB3	2	Amino acids (13C)	TYR	3	total	TRUE	0	area
MB002_CL033	10h Hela CVB3 3 13c glucose	10h	CVB3	3	Amino acids (13C)	TYR	3	total	TRUE	0	area
MB002_CL001	0h Hela mock 1 13C glucose	0h	mock	1	Amino acids (13C)	TYR	4	total	TRUE	0	area
MB002_CL002	0h Hela mock 2 13c glucose	0h	mock	2	Amino acids (13C)	TYR	4	total	TRUE	0	area
MB002_CL003	0h Hela mock 3 13c glucose	0h	mock	3	Amino acids (13C)	TYR	4	total	TRUE	0	area
MB002_CL004	2h Hela mock 1 13c glucose	2h	mock	1	Amino acids (13C)	TYR	4	total	TRUE	0	area
MB002_CL005	2h Hela mock 2 13c glucose	2h	mock	2	Amino acids (13C)	TYR	4	total	TRUE	0	area
MB002_CL006	2h Hela mock 3 13c glucose	2h	mock	3	Amino acids (13C)	TYR	4	total	TRUE	0	area
MB002_CL007	2h Hela CVB3 1 13c glucose	2h	CVB3	1	Amino acids (13C)	TYR	4	total	TRUE	0	area
MB002_CL008	2h Hela CVB3 2 13c glucose	2h	CVB3	2	Amino acids (13C)	TYR	4	total	TRUE	0	area
MB002_CL009	2h Hela CVB3 3 13c glucose	2h	CVB3	3	Amino acids (13C)	TYR	4	total	TRUE	0	area
MB002_CL010	4h Hela mock 1 13c glucose	4h	mock	1	Amino acids (13C)	TYR	4	total	TRUE	0	area
MB002_CL011	4h Hela mock 2 13c glucose	4h	mock	2	Amino acids (13C)	TYR	4	total	TRUE	0	area
MB002_CL012	4h Hela mock 3 13c glucose	4h	mock	3	Amino acids (13C)	TYR	4	total	TRUE	0	area
MB002_CL013	4h Hela CVB3 1 13c glucose	4h	CVB3	1	Amino acids (13C)	TYR	4	total	TRUE	0	area
MB002_CL014	4h Hela CVB3 2 13c glucose	4h	CVB3	2	Amino acids (13C)	TYR	4	total	TRUE	0	area
MB002_CL015	4h Hela CVB3 3 13c glucose	4h	CVB3	3	Amino acids (13C)	TYR	4	total	TRUE	0	area
MB002_CL016	6h Hela mock 1 13c glucose	6h	mock	1	Amino acids (13C)	TYR	4	total	TRUE	0	area
MB002_CL017	6h Hela mock 2 13c glucose	6h	mock	2	Amino acids (13C)	TYR	4	total	TRUE	0	area
MB002_CL018	6h Hela mock 3 13c glucose	6h	mock	3	Amino acids (13C)	TYR	4	total	TRUE	0	area
MB002_CL019	6h Hela CVB3 1 13c glucose	6h	CVB3	1	Amino acids (13C)	TYR	4	total	TRUE	0	area
MB002_CL020	6h Hela CVB3 2 13c glucose	6h	CVB3	2	Amino acids (13C)	TYR	4	total	TRUE	0	area
MB002_CL021	6h Hela CVB3 3 13c glucose	6h	CVB3	3	Amino acids (13C)	TYR	4	total	TRUE	0	area
MB002_CL022	8h Hela mock 1 13c glucose	8h	mock	1	Amino acids (13C)	TYR	4	total	TRUE	0	area
MB002_CL023	8h Hela mock 2 13c glucose	8h	mock	2	Amino acids (13C)	TYR	4	total	TRUE	0	area
MB002_CL024	8h Hela mock 3 13c glucose	8h	mock	3	Amino acids (13C)	TYR	4	total	TRUE	0	area
MB002_CL025	8h Hela CVB3 1 13c glucose	8h	CVB3	1	Amino acids (13C)	TYR	4	total	TRUE	0	area
MB002_CL026	8h Hela CVB3 2 13c glucose	8h	CVB3	2	Amino acids (13C)	TYR	4	total	TRUE	0	area
MB002_CL027	8h Hela CVB3 3 13c glucose	8h	CVB3	3	Amino acids (13C)	TYR	4	total	TRUE	0	area
MB002_CL028	10h Hela mock 1 13c glucose	10h	mock	1	Amino acids (13C)	TYR	4	total	TRUE	0	area
MB002_CL029	10h Hela mock 2 13c glucose	10h	mock	2	Amino acids (13C)	TYR	4	total	TRUE	0	area
MB002_CL030	10h Hela mock 3 13c glucose	10h	mock	3	Amino acids (13C)	TYR	4	total	TRUE	0	area
MB002_CL031	10h Hela CVB3 1 13c glucose	10h	CVB3	1	Amino acids (13C)	TYR	4	total	TRUE	0	area
MB002_CL032	10h Hela CVB3 2 13c glucose	10h	CVB3	2	Amino acids (13C)	TYR	4	total	TRUE	0	area
MB002_CL033	10h Hela CVB3 3 13c glucose	10h	CVB3	3	Amino acids (13C)	TYR	4	total	TRUE	0	area
MB002_CL001	0h Hela mock 1 13C glucose	0h	mock	1	Amino acids (13C)	TYR	5	total	TRUE	0	area
MB002_CL002	0h Hela mock 2 13c glucose	0h	mock	2	Amino acids (13C)	TYR	5	total	TRUE	0	area
MB002_CL003	0h Hela mock 3 13c glucose	0h	mock	3	Amino acids (13C)	TYR	5	total	TRUE	0	area
MB002_CL004	2h Hela mock 1 13c glucose	2h	mock	1	Amino acids (13C)	TYR	5	total	TRUE	0	area
MB002_CL005	2h Hela mock 2 13c glucose	2h	mock	2	Amino acids (13C)	TYR	5	total	TRUE	0	area
MB002_CL006	2h Hela mock 3 13c glucose	2h	mock	3	Amino acids (13C)	TYR	5	total	TRUE	0	area
MB002_CL007	2h Hela CVB3 1 13c glucose	2h	CVB3	1	Amino acids (13C)	TYR	5	total	TRUE	0	area
MB002_CL008	2h Hela CVB3 2 13c glucose	2h	CVB3	2	Amino acids (13C)	TYR	5	total	TRUE	0	area
MB002_CL009	2h Hela CVB3 3 13c glucose	2h	CVB3	3	Amino acids (13C)	TYR	5	total	TRUE	0	area
MB002_CL010	4h Hela mock 1 13c glucose	4h	mock	1	Amino acids (13C)	TYR	5	total	TRUE	0	area
MB002_CL011	4h Hela mock 2 13c glucose	4h	mock	2	Amino acids (13C)	TYR	5	total	TRUE	0	area
MB002_CL012	4h Hela mock 3 13c glucose	4h	mock	3	Amino acids (13C)	TYR	5	total	TRUE	0	area
MB002_CL013	4h Hela CVB3 1 13c glucose	4h	CVB3	1	Amino acids (13C)	TYR	5	total	TRUE	0	area
MB002_CL014	4h Hela CVB3 2 13c glucose	4h	CVB3	2	Amino acids (13C)	TYR	5	total	TRUE	0	area
MB002_CL015	4h Hela CVB3 3 13c glucose	4h	CVB3	3	Amino acids (13C)	TYR	5	total	TRUE	0	area
MB002_CL016	6h Hela mock 1 13c glucose	6h	mock	1	Amino acids (13C)	TYR	5	total	TRUE	0	area
MB002_CL017	6h Hela mock 2 13c glucose	6h	mock	2	Amino acids (13C)	TYR	5	total	TRUE	0	area
MB002_CL018	6h Hela mock 3 13c glucose	6h	mock	3	Amino acids (13C)	TYR	5	total	TRUE	0	area
MB002_CL019	6h Hela CVB3 1 13c glucose	6h	CVB3	1	Amino acids (13C)	TYR	5	total	TRUE	0	area
MB002_CL020	6h Hela CVB3 2 13c glucose	6h	CVB3	2	Amino acids (13C)	TYR	5	total	TRUE	0	area
MB002_CL021	6h Hela CVB3 3 13c glucose	6h	CVB3	3	Amino acids (13C)	TYR	5	total	TRUE	0	area
MB002_CL022	8h Hela mock 1 13c glucose	8h	mock	1	Amino acids (13C)	TYR	5	total	TRUE	0	area
MB002_CL023	8h Hela mock 2 13c glucose	8h	mock	2	Amino acids (13C)	TYR	5	total	TRUE	0	area
MB002_CL024	8h Hela mock 3 13c glucose	8h	mock	3	Amino acids (13C)	TYR	5	total	TRUE	0	area
MB002_CL025	8h Hela CVB3 1 13c glucose	8h	CVB3	1	Amino acids (13C)	TYR	5	total	TRUE	0	area
MB002_CL026	8h Hela CVB3 2 13c glucose	8h	CVB3	2	Amino acids (13C)	TYR	5	total	TRUE	0	area
MB002_CL027	8h Hela CVB3 3 13c glucose	8h	CVB3	3	Amino acids (13C)	TYR	5	total	TRUE	0	area
MB002_CL028	10h Hela mock 1 13c glucose	10h	mock	1	Amino acids (13C)	TYR	5	total	TRUE	0	area
MB002_CL029	10h Hela mock 2 13c glucose	10h	mock	2	Amino acids (13C)	TYR	5	total	TRUE	0	area
MB002_CL030	10h Hela mock 3 13c glucose	10h	mock	3	Amino acids (13C)	TYR	5	total	TRUE	0	area
MB002_CL031	10h Hela CVB3 1 13c glucose	10h	CVB3	1	Amino acids (13C)	TYR	5	total	TRUE	0	area
MB002_CL032	10h Hela CVB3 2 13c glucose	10h	CVB3	2	Amino acids (13C)	TYR	5	total	TRUE	0	area
MB002_CL033	10h Hela CVB3 3 13c glucose	10h	CVB3	3	Amino acids (13C)	TYR	5	total	TRUE	0	area
MB002_CL001	0h Hela mock 1 13C glucose	0h	mock	1	Amino acids (13C)	TYR	6	total	TRUE	0	area
MB002_CL002	0h Hela mock 2 13c glucose	0h	mock	2	Amino acids (13C)	TYR	6	total	TRUE	0	area
MB002_CL003	0h Hela mock 3 13c glucose	0h	mock	3	Amino acids (13C)	TYR	6	total	TRUE	0	area
MB002_CL004	2h Hela mock 1 13c glucose	2h	mock	1	Amino acids (13C)	TYR	6	total	TRUE	0	area
MB002_CL005	2h Hela mock 2 13c glucose	2h	mock	2	Amino acids (13C)	TYR	6	total	TRUE	0	area
MB002_CL006	2h Hela mock 3 13c glucose	2h	mock	3	Amino acids (13C)	TYR	6	total	TRUE	0	area
MB002_CL007	2h Hela CVB3 1 13c glucose	2h	CVB3	1	Amino acids (13C)	TYR	6	total	TRUE	0	area
MB002_CL008	2h Hela CVB3 2 13c glucose	2h	CVB3	2	Amino acids (13C)	TYR	6	total	TRUE	0	area
MB002_CL009	2h Hela CVB3 3 13c glucose	2h	CVB3	3	Amino acids (13C)	TYR	6	total	TRUE	0	area
MB002_CL010	4h Hela mock 1 13c glucose	4h	mock	1	Amino acids (13C)	TYR	6	total	TRUE	0	area
MB002_CL011	4h Hela mock 2 13c glucose	4h	mock	2	Amino acids (13C)	TYR	6	total	TRUE	0	area
MB002_CL012	4h Hela mock 3 13c glucose	4h	mock	3	Amino acids (13C)	TYR	6	total	TRUE	0	area
MB002_CL013	4h Hela CVB3 1 13c glucose	4h	CVB3	1	Amino acids (13C)	TYR	6	total	TRUE	0	area
MB002_CL014	4h Hela CVB3 2 13c glucose	4h	CVB3	2	Amino acids (13C)	TYR	6	total	TRUE	0	area
MB002_CL015	4h Hela CVB3 3 13c glucose	4h	CVB3	3	Amino acids (13C)	TYR	6	total	TRUE	0	area
MB002_CL016	6h Hela mock 1 13c glucose	6h	mock	1	Amino acids (13C)	TYR	6	total	TRUE	0	area
MB002_CL017	6h Hela mock 2 13c glucose	6h	mock	2	Amino acids (13C)	TYR	6	total	TRUE	0	area
MB002_CL018	6h Hela mock 3 13c glucose	6h	mock	3	Amino acids (13C)	TYR	6	total	TRUE	0	area
MB002_CL019	6h Hela CVB3 1 13c glucose	6h	CVB3	1	Amino acids (13C)	TYR	6	total	TRUE	0	area
[truncated: 135,611 more rows]

## Sheet: data F3D&H, S8&S10E
file	sample.id	group	concentration	tracer	time	replicate	pathway	metabolite	isotope	rt	ppm	normalization	corrected	area	type
LN_MS010_001	HeLa R19 - Control - 0uM - 13C glucose - 6h - 1	Control	0uM	13C glucose	6h	1	Amino Acids	ALA	M+00	14.69	0.617	sum	TRUE	1.02936e+08	area
LN_MS010_002	HeLa R19 - Control - 0uM - 13C glucose - 6h - 2	Control	0uM	13C glucose	6h	2	Amino Acids	ALA	M+00	14.7	0.617	sum	TRUE	1.02154e+08	area
LN_MS010_003	HeLa R19 - Control - 0uM - 13C glucose - 6h - 3	Control	0uM	13C glucose	6h	3	Amino Acids	ALA	M+00	14.68	0.9559	sum	TRUE	1.05306e+08	area
LN_MS010_004	HeLa R19 - 6MP - 30uM - 13C glucose - 6h - 1	6MP	30uM	13C glucose	6h	1	Amino Acids	ALA	M+00	14.68	0.2781	sum	TRUE	1.03341e+08	area
LN_MS010_005	HeLa R19 - 6MP - 30uM - 13C glucose - 6h - 2	6MP	30uM	13C glucose	6h	2	Amino Acids	ALA	M+00	14.69	0.5323	sum	TRUE	1.03865e+08	area
LN_MS010_006	HeLa R19 - 6MP - 30uM - 13C glucose - 6h - 3	6MP	30uM	13C glucose	6h	3	Amino Acids	ALA	M+00	14.68	0.2781	sum	TRUE	1.04698e+08	area
LN_MS010_007	HeLa R19 - 6MP - 100uM - 13C glucose - 6h - 1	6MP	100uM	13C glucose	6h	1	Amino Acids	ALA	M+00	14.66	0.5323	sum	TRUE	1.10982e+08	area
LN_MS010_008	HeLa R19 - 6MP - 100uM - 13C glucose - 6h - 2	6MP	100uM	13C glucose	6h	2	Amino Acids	ALA	M+00	14.68	0.617	sum	TRUE	1.12515e+08	area
LN_MS010_009	HeLa R19 - 6MP - 100uM - 13C glucose - 6h - 3	6MP	100uM	13C glucose	6h	3	Amino Acids	ALA	M+00	14.69	0.4476	sum	TRUE	1.10579e+08	area
LN_MS010_010	HeLa R19 - 6MP - 300uM - 13C glucose - 6h - 1	6MP	300uM	13C glucose	6h	1	Amino Acids	ALA	M+00	14.67	0.1934	sum	TRUE	1.15694e+08	area
LN_MS010_011	HeLa R19 - 6MP - 300uM - 13C glucose - 6h - 2	6MP	300uM	13C glucose	6h	2	Amino Acids	ALA	M+00	14.7	0.7017	sum	TRUE	1.14452e+08	area
LN_MS010_012	HeLa R19 - 6MP - 300uM - 13C glucose - 6h - 3	6MP	300uM	13C glucose	6h	3	Amino Acids	ALA	M+00	14.68	0.617	sum	TRUE	1.12885e+08	area
LN_MS010_013	HeLa R19 - 6MP - 1000uM - 13C glucose - 6h - 1	6MP	1000uM	13C glucose	6h	1	Amino Acids	ALA	M+00	14.71	0.7864	sum	TRUE	1.01728e+08	area
LN_MS010_014	HeLa R19 - 6MP - 1000uM - 13C glucose - 6h - 2	6MP	1000uM	13C glucose	6h	2	Amino Acids	ALA	M+00	14.65	0.7017	sum	TRUE	1.04667e+08	area
LN_MS010_015	HeLa R19 - 6MP - 1000uM - 13C glucose - 6h - 3	6MP	1000uM	13C glucose	6h	3	Amino Acids	ALA	M+00	14.67	0.8712	sum	TRUE	1.04255e+08	area
LN_MS010_016	HeLa R19 - CPU - 30uM - 13C glucose - 6h - 1	CPU	30uM	13C glucose	6h	1	Amino Acids	ALA	M+00	14.68	0.4476	sum	TRUE	9.71626e+07	area
LN_MS010_017	HeLa R19 - CPU - 30uM - 13C glucose - 6h - 2	CPU	30uM	13C glucose	6h	2	Amino Acids	ALA	M+00	14.67	0.1934	sum	TRUE	1.00076e+08	area
LN_MS010_018	HeLa R19 - CPU - 30uM - 13C glucose - 6h - 3	CPU	30uM	13C glucose	6h	3	Amino Acids	ALA	M+00	14.69	0.7864	sum	TRUE	9.95936e+07	area
LN_MS010_019	HeLa R19 - CPU - 100uM - 13C glucose - 6h - 1	CPU	100uM	13C glucose	6h	1	Amino Acids	ALA	M+00	14.7	0.5323	sum	TRUE	1.01766e+08	area
LN_MS010_020	HeLa R19 - CPU - 100uM - 13C glucose - 6h - 2	CPU	100uM	13C glucose	6h	2	Amino Acids	ALA	M+00	14.66	0.1934	sum	TRUE	1.04847e+08	area
LN_MS010_021	HeLa R19 - CPU - 100uM - 13C glucose - 6h - 3	CPU	100uM	13C glucose	6h	3	Amino Acids	ALA	M+00	14.67	0.024	sum	TRUE	1.043e+08	area
LN_MS010_022	HeLa R19 - CPU - 300uM - 13C glucose - 6h - 1	CPU	300uM	13C glucose	6h	1	Amino Acids	ALA	M+00	14.68	0.7864	sum	TRUE	1.09753e+08	area
LN_MS010_023	HeLa R19 - CPU - 300uM - 13C glucose - 6h - 2	CPU	300uM	13C glucose	6h	2	Amino Acids	ALA	M+00	14.68	0.1934	sum	TRUE	1.0849e+08	area
LN_MS010_024	HeLa R19 - CPU - 300uM - 13C glucose - 6h - 3	CPU	300uM	13C glucose	6h	3	Amino Acids	ALA	M+00	14.68	0.1087	sum	TRUE	1.15043e+08	area
LN_MS010_025	HeLa R19 - CPU - 1000uM - 13C glucose - 6h - 1	CPU	1000uM	13C glucose	6h	1	Amino Acids	ALA	M+00	14.69	0.1934	sum	TRUE	1.01736e+08	area
LN_MS010_026	HeLa R19 - CPU - 1000uM - 13C glucose - 6h - 2	CPU	1000uM	13C glucose	6h	2	Amino Acids	ALA	M+00	14.66	0.7864	sum	TRUE	1.06823e+08	area
LN_MS010_027	HeLa R19 - CPU - 1000uM - 13C glucose - 6h - 3	CPU	1000uM	13C glucose	6h	3	Amino Acids	ALA	M+00	14.67	1.1253	sum	TRUE	1.06901e+08	area
LN_MS010_028	HeLa R19 - AMPD2 - 100uM - 13C glucose - 6h - 1	AMPD2	100uM	13C glucose	6h	1	Amino Acids	ALA	M+00	14.69	0.5323	sum	TRUE	8.88922e+07	area
LN_MS010_029	HeLa R19 - AMPD2 - 100uM - 13C glucose - 6h - 2	AMPD2	100uM	13C glucose	6h	2	Amino Acids	ALA	M+00	14.67	0.7017	sum	TRUE	8.89769e+07	area
LN_MS010_030	HeLa R19 - AMPD2 - 100uM - 13C glucose - 6h - 3	AMPD2	100uM	13C glucose	6h	3	Amino Acids	ALA	M+00	14.68	0.7017	sum	TRUE	9.23171e+07	area
LN_MS010_031	HeLa R19 - Deco - 100uM - 13C glucose - 6h - 1	Deco	100uM	13C glucose	6h	1	Amino Acids	ALA	M+00	14.7	0.7864	sum	TRUE	1.05207e+08	area
LN_MS010_032	HeLa R19 - Deco - 100uM - 13C glucose - 6h - 2	Deco	100uM	13C glucose	6h	2	Amino Acids	ALA	M+00	14.7	0.7864	sum	TRUE	1.05158e+08	area
LN_MS010_033	HeLa R19 - Deco - 100uM - 13C glucose - 6h - 3	Deco	100uM	13C glucose	6h	3	Amino Acids	ALA	M+00	14.71	0.7864	sum	TRUE	1.10333e+08	area
LN_MS010_040	HeLa R19 - Control - 0uM - 12C glucose - 6h - 1	Control	0uM	12C glucose	6h	1	Amino Acids	ALA	M+00	14.68	0.9559	sum	TRUE	1.78599e+08	area
LN_MS010_041	HeLa R19 - Control - 0uM - 12C glucose - 6h - 2	Control	0uM	12C glucose	6h	2	Amino Acids	ALA	M+00	14.69	0.7864	sum	TRUE	1.73032e+08	area
LN_MS010_042	HeLa R19 - Control - 0uM - 12C glucose - 6h - 3	Control	0uM	12C glucose	6h	3	Amino Acids	ALA	M+00	14.69	0.7017	sum	TRUE	1.69871e+08	area
LN_MS010_001	HeLa R19 - Control - 0uM - 13C glucose - 6h - 1	Control	0uM	13C glucose	6h	1	Amino Acids	ALA	M+01	14.65	0.8539	sum	TRUE	0	area
LN_MS010_002	HeLa R19 - Control - 0uM - 13C glucose - 6h - 2	Control	0uM	13C glucose	6h	2	Amino Acids	ALA	M+01	14.74	0.2674	sum	TRUE	0	area
LN_MS010_003	HeLa R19 - Control - 0uM - 13C glucose - 6h - 3	Control	0uM	13C glucose	6h	3	Amino Acids	ALA	M+01	14.64	1.4404	sum	TRUE	0	area
LN_MS010_004	HeLa R19 - 6MP - 30uM - 13C glucose - 6h - 1	6MP	30uM	13C glucose	6h	1	Amino Acids	ALA	M+01	14.74	0.5188	sum	TRUE	0	area
LN_MS010_005	HeLa R19 - 6MP - 30uM - 13C glucose - 6h - 2	6MP	30uM	13C glucose	6h	2	Amino Acids	ALA	M+01	14.65	0.6863	sum	TRUE	0	area
LN_MS010_006	HeLa R19 - 6MP - 30uM - 13C glucose - 6h - 3	6MP	30uM	13C glucose	6h	3	Amino Acids	ALA	M+01	14.7	0.6863	sum	TRUE	0	area
LN_MS010_007	HeLa R19 - 6MP - 100uM - 13C glucose - 6h - 1	6MP	100uM	13C glucose	6h	1	Amino Acids	ALA	M+01	14.64	0.5188	sum	TRUE	0	area
LN_MS010_008	HeLa R19 - 6MP - 100uM - 13C glucose - 6h - 2	6MP	100uM	13C glucose	6h	2	Amino Acids	ALA	M+01	14.64	0.8539	sum	TRUE	0	area
LN_MS010_009	HeLa R19 - 6MP - 100uM - 13C glucose - 6h - 3	6MP	100uM	13C glucose	6h	3	Amino Acids	ALA	M+01	14.65	1.0215	sum	TRUE	0	area
LN_MS010_010	HeLa R19 - 6MP - 300uM - 13C glucose - 6h - 1	6MP	300uM	13C glucose	6h	1	Amino Acids	ALA	M+01	14.63	0.2674	sum	TRUE	0	area
LN_MS010_011	HeLa R19 - 6MP - 300uM - 13C glucose - 6h - 2	6MP	300uM	13C glucose	6h	2	Amino Acids	ALA	M+01	14.66	0.6863	sum	TRUE	0	area
LN_MS010_012	HeLa R19 - 6MP - 300uM - 13C glucose - 6h - 3	6MP	300uM	13C glucose	6h	3	Amino Acids	ALA	M+01	14.72	-0.2353	sum	TRUE	0	area
LN_MS010_013	HeLa R19 - 6MP - 1000uM - 13C glucose - 6h - 1	6MP	1000uM	13C glucose	6h	1	Amino Acids	ALA	M+01	14.67	0.435	sum	TRUE	0	area
LN_MS010_014	HeLa R19 - 6MP - 1000uM - 13C glucose - 6h - 2	6MP	1000uM	13C glucose	6h	2	Amino Acids	ALA	M+01	14.7	0.435	sum	TRUE	0	area
LN_MS010_015	HeLa R19 - 6MP - 1000uM - 13C glucose - 6h - 3	6MP	1000uM	13C glucose	6h	3	Amino Acids	ALA	M+01	14.67	1.0215	sum	TRUE	0	area
LN_MS010_016	HeLa R19 - CPU - 30uM - 13C glucose - 6h - 1	CPU	30uM	13C glucose	6h	1	Amino Acids	ALA	M+01	14.66	0.6026	sum	TRUE	0	area
LN_MS010_017	HeLa R19 - CPU - 30uM - 13C glucose - 6h - 2	CPU	30uM	13C glucose	6h	2	Amino Acids	ALA	M+01	14.71	0.0161	sum	TRUE	0	area
LN_MS010_018	HeLa R19 - CPU - 30uM - 13C glucose - 6h - 3	CPU	30uM	13C glucose	6h	3	Amino Acids	ALA	M+01	14.67	0.7701	sum	TRUE	0	area
LN_MS010_019	HeLa R19 - CPU - 100uM - 13C glucose - 6h - 1	CPU	100uM	13C glucose	6h	1	Amino Acids	ALA	M+01	14.66	0.7701	sum	TRUE	0	area
LN_MS010_020	HeLa R19 - CPU - 100uM - 13C glucose - 6h - 2	CPU	100uM	13C glucose	6h	2	Amino Acids	ALA	M+01	14.64	1.0215	sum	TRUE	0	area
LN_MS010_021	HeLa R19 - CPU - 100uM - 13C glucose - 6h - 3	CPU	100uM	13C glucose	6h	3	Amino Acids	ALA	M+01	14.69	-0.2353	sum	TRUE	0	area
LN_MS010_022	HeLa R19 - CPU - 300uM - 13C glucose - 6h - 1	CPU	300uM	13C glucose	6h	1	Amino Acids	ALA	M+01	14.7	0.435	sum	TRUE	0	area
LN_MS010_023	HeLa R19 - CPU - 300uM - 13C glucose - 6h - 2	CPU	300uM	13C glucose	6h	2	Amino Acids	ALA	M+01	14.68	0.0998	sum	TRUE	0	area
LN_MS010_024	HeLa R19 - CPU - 300uM - 13C glucose - 6h - 3	CPU	300uM	13C glucose	6h	3	Amino Acids	ALA	M+01	14.61	-0.4029	sum	TRUE	0	area
LN_MS010_025	HeLa R19 - CPU - 1000uM - 13C glucose - 6h - 1	CPU	1000uM	13C glucose	6h	1	Amino Acids	ALA	M+01	14.71	0.5188	sum	TRUE	0	area
LN_MS010_026	HeLa R19 - CPU - 1000uM - 13C glucose - 6h - 2	CPU	1000uM	13C glucose	6h	2	Amino Acids	ALA	M+01	14.62	0.1836	sum	TRUE	0	area
LN_MS010_027	HeLa R19 - CPU - 1000uM - 13C glucose - 6h - 3	CPU	1000uM	13C glucose	6h	3	Amino Acids	ALA	M+01	14.63	0.3512	sum	TRUE	0	area
LN_MS010_028	HeLa R19 - AMPD2 - 100uM - 13C glucose - 6h - 1	AMPD2	100uM	13C glucose	6h	1	Amino Acids	ALA	M+01	14.67	0.2674	sum	TRUE	0	area
LN_MS010_029	HeLa R19 - AMPD2 - 100uM - 13C glucose - 6h - 2	AMPD2	100uM	13C glucose	6h	2	Amino Acids	ALA	M+01	14.61	0.3512	sum	TRUE	0	area
LN_MS010_030	HeLa R19 - AMPD2 - 100uM - 13C glucose - 6h - 3	AMPD2	100uM	13C glucose	6h	3	Amino Acids	ALA	M+01	14.7	0.5188	sum	TRUE	0	area
LN_MS010_031	HeLa R19 - Deco - 100uM - 13C glucose - 6h - 1	Deco	100uM	13C glucose	6h	1	Amino Acids	ALA	M+01	14.7	0.6863	sum	TRUE	0	area
LN_MS010_032	HeLa R19 - Deco - 100uM - 13C glucose - 6h - 2	Deco	100uM	13C glucose	6h	2	Amino Acids	ALA	M+01	14.66	0.435	sum	TRUE	0	area
LN_MS010_033	HeLa R19 - Deco - 100uM - 13C glucose - 6h - 3	Deco	100uM	13C glucose	6h	3	Amino Acids	ALA	M+01	14.69	0.3512	sum	TRUE	0	area
LN_MS010_040	HeLa R19 - Control - 0uM - 12C glucose - 6h - 1	Control	0uM	12C glucose	6h	1	Amino Acids	ALA	M+01	14.68	0.8539	sum	TRUE	6829.66	area
LN_MS010_041	HeLa R19 - Control - 0uM - 12C glucose - 6h - 2	Control	0uM	12C glucose	6h	2	Amino Acids	ALA	M+01	14.69	0.7701	sum	TRUE	0	area
LN_MS010_042	HeLa R19 - Control - 0uM - 12C glucose - 6h - 3	Control	0uM	12C glucose	6h	3	Amino Acids	ALA	M+01	14.74	0.5188	sum	TRUE	100144	area
LN_MS010_001	HeLa R19 - Control - 0uM - 13C glucose - 6h - 1	Control	0uM	13C glucose	6h	1	Amino Acids	ALA	M+02	14.65	1.0857	sum	TRUE	1.12152e+06	area
LN_MS010_002	HeLa R19 - Control - 0uM - 13C glucose - 6h - 2	Control	0uM	13C glucose	6h	2	Amino Acids	ALA	M+02	14.7	0.3398	sum	TRUE	1.01466e+06	area
LN_MS010_003	HeLa R19 - Control - 0uM - 13C glucose - 6h - 3	Control	0uM	13C glucose	6h	3	Amino Acids	ALA	M+02	14.72	0.8371	sum	TRUE	1.25788e+06	area
LN_MS010_004	HeLa R19 - 6MP - 30uM - 13C glucose - 6h - 1	6MP	30uM	13C glucose	6h	1	Amino Acids	ALA	M+02	14.74	0.1741	sum	TRUE	1.39319e+06	area
LN_MS010_005	HeLa R19 - 6MP - 30uM - 13C glucose - 6h - 2	6MP	30uM	13C glucose	6h	2	Amino Acids	ALA	M+02	14.61	0.2569	sum	TRUE	1.36013e+06	area
LN_MS010_006	HeLa R19 - 6MP - 30uM - 13C glucose - 6h - 3	6MP	30uM	13C glucose	6h	3	Amino Acids	ALA	M+02	14.7	0.0912	sum	TRUE	1.17817e+06	area
LN_MS010_007	HeLa R19 - 6MP - 100uM - 13C glucose - 6h - 1	6MP	100uM	13C glucose	6h	1	Amino Acids	ALA	M+02	14.66	-0.5718	sum	TRUE	1.08569e+06	area
LN_MS010_008	HeLa R19 - 6MP - 100uM - 13C glucose - 6h - 2	6MP	100uM	13C glucose	6h	2	Amino Acids	ALA	M+02	14.68	0.9199	sum	TRUE	1.35451e+06	area
LN_MS010_009	HeLa R19 - 6MP - 100uM - 13C glucose - 6h - 3	6MP	100uM	13C glucose	6h	3	Amino Acids	ALA	M+02	14.69	0.3398	sum	TRUE	1.23539e+06	area
LN_MS010_010	HeLa R19 - 6MP - 300uM - 13C glucose - 6h - 1	6MP	300uM	13C glucose	6h	1	Amino Acids	ALA	M+02	14.65	0.0083	sum	TRUE	1.05609e+06	area
LN_MS010_011	HeLa R19 - 6MP - 300uM - 13C glucose - 6h - 2	6MP	300uM	13C glucose	6h	2	Amino Acids	ALA	M+02	14.72	0.8371	sum	TRUE	1.13884e+06	area
LN_MS010_012	HeLa R19 - 6MP - 300uM - 13C glucose - 6h - 3	6MP	300uM	13C glucose	6h	3	Amino Acids	ALA	M+02	14.7	0.2569	sum	TRUE	1.06022e+06	area
LN_MS010_013	HeLa R19 - 6MP - 1000uM - 13C glucose - 6h - 1	6MP	1000uM	13C glucose	6h	1	Amino Acids	ALA	M+02	14.67	0.4227	sum	TRUE	1.1736e+06	area
LN_MS010_014	HeLa R19 - 6MP - 1000uM - 13C glucose - 6h - 2	6MP	1000uM	13C glucose	6h	2	Amino Acids	ALA	M+02	14.7	0.5056	sum	TRUE	1.06987e+06	area
LN_MS010_015	HeLa R19 - 6MP - 1000uM - 13C glucose - 6h - 3	6MP	1000uM	13C glucose	6h	3	Amino Acids	ALA	M+02	14.71	0.2569	sum	TRUE	1.24832e+06	area
LN_MS010_016	HeLa R19 - CPU - 30uM - 13C glucose - 6h - 1	CPU	30uM	13C glucose	6h	1	Amino Acids	ALA	M+02	14.72	0.4227	sum	TRUE	878131	area
LN_MS010_017	HeLa R19 - CPU - 30uM - 13C glucose - 6h - 2	CPU	30uM	13C glucose	6h	2	Amino Acids	ALA	M+02	14.59	-0.8204	sum	TRUE	1.11854e+06	area
LN_MS010_018	HeLa R19 - CPU - 30uM - 13C glucose - 6h - 3	CPU	30uM	13C glucose	6h	3	Amino Acids	ALA	M+02	14.67	0.5056	sum	TRUE	847136	area
LN_MS010_019	HeLa R19 - CPU - 100uM - 13C glucose - 6h - 1	CPU	100uM	13C glucose	6h	1	Amino Acids	ALA	M+02	14.6	0.0083	sum	TRUE	1.29132e+06	area
LN_MS010_020	HeLa R19 - CPU - 100uM - 13C glucose - 6h - 2	CPU	100uM	13C glucose	6h	2	Amino Acids	ALA	M+02	14.68	0.0083	sum	TRUE	1.03225e+06	area
LN_MS010_021	HeLa R19 - CPU - 100uM - 13C glucose - 6h - 3	CPU	100uM	13C glucose	6h	3	Amino Acids	ALA	M+02	14.71	-0.0745	sum	TRUE	956778	area
LN_MS010_022	HeLa R19 - CPU - 300uM - 13C glucose - 6h - 1	CPU	300uM	13C glucose	6h	1	Amino Acids	ALA	M+02	14.62	0.5056	sum	TRUE	1.20365e+06	area
LN_MS010_023	HeLa R19 - CPU - 300uM - 13C glucose - 6h - 2	CPU	300uM	13C glucose	6h	2	Amino Acids	ALA	M+02	14.73	0.6713	sum	TRUE	1.22558e+06	area
LN_MS010_024	HeLa R19 - CPU - 300uM - 13C glucose - 6h - 3	CPU	300uM	13C glucose	6h	3	Amino Acids	ALA	M+02	14.66	-0.3232	sum	TRUE	1.15736e+06	area
LN_MS010_025	HeLa R19 - CPU - 1000uM - 13C glucose - 6h - 1	CPU	1000uM	13C glucose	6h	1	Amino Acids	ALA	M+02	14.67	0.5884	sum	TRUE	956292	area
LN_MS010_026	HeLa R19 - CPU - 1000uM - 13C glucose - 6h - 2	CPU	1000uM	13C glucose	6h	2	Amino Acids	ALA	M+02	14.66	0.6713	sum	TRUE	1.08804e+06	area
LN_MS010_027	HeLa R19 - CPU - 1000uM - 13C glucose - 6h - 3	CPU	1000uM	13C glucose	6h	3	Amino Acids	ALA	M+02	14.69	1.1685	sum	TRUE	1.00546e+06	area
LN_MS010_028	HeLa R19 - AMPD2 - 100uM - 13C glucose - 6h - 1	AMPD2	100uM	13C glucose	6h	1	Amino Acids	ALA	M+02	14.67	0.5056	sum	TRUE	817084	area
LN_MS010_029	HeLa R19 - AMPD2 - 100uM - 13C glucose - 6h - 2	AMPD2	100uM	13C glucose	6h	2	Amino Acids	ALA	M+02	14.63	1.0028	sum	TRUE	801099	area
LN_MS010_030	HeLa R19 - AMPD2 - 100uM - 13C glucose - 6h - 3	AMPD2	100uM	13C glucose	6h	3	Amino Acids	ALA	M+02	14.7	0.1741	sum	TRUE	682007	area
LN_MS010_031	HeLa R19 - Deco - 100uM - 13C glucose - 6h - 1	Deco	100uM	13C glucose	6h	1	Amino Acids	ALA	M+02	14.74	0.2569	sum	TRUE	995396	area
LN_MS010_032	HeLa R19 - Deco - 100uM - 13C glucose - 6h - 2	Deco	100uM	13C glucose	6h	2	Amino Acids	ALA	M+02	14.68	1.3343	sum	TRUE	1.16868e+06	area
LN_MS010_033	HeLa R19 - Deco - 100uM - 13C glucose - 6h - 3	Deco	100uM	13C glucose	6h	3	Amino Acids	ALA	M+02	14.71	0.6713	sum	TRUE	1.03196e+06	area
LN_MS010_040	HeLa R19 - Control - 0uM - 12C glucose - 6h - 1	Control	0uM	12C glucose	6h	1	Amino Acids	ALA	M+02			sum	TRUE	0	area
LN_MS010_041	HeLa R19 - Control - 0uM - 12C glucose - 6h - 2	Control	0uM	12C glucose	6h	2	Amino Acids	ALA	M+02			sum	TRUE	0	area
LN_MS010_042	HeLa R19 - Control - 0uM - 12C glucose - 6h - 3	Control	0uM	12C glucose	6h	3	Amino Acids	ALA	M+02			sum	TRUE	0	area
LN_MS010_001	HeLa R19 - Control - 0uM - 13C glucose - 6h - 1	Control	0uM	13C glucose	6h	1	Amino Acids	ALA	M+03	14.69	0.6311	sum	TRUE	7.02302e+07	area
LN_MS010_002	HeLa R19 - Control - 0uM - 13C glucose - 6h - 2	Control	0uM	13C glucose	6h	2	Amino Acids	ALA	M+03	14.72	0.7131	sum	TRUE	7.08798e+07	area
LN_MS010_003	HeLa R19 - Control - 0uM - 13C glucose - 6h - 3	Control	0uM	13C glucose	6h	3	Amino Acids	ALA	M+03	14.7	1.205	sum	TRUE	7.29079e+07	area
LN_MS010_004	HeLa R19 - 6MP - 30uM - 13C glucose - 6h - 1	6MP	30uM	13C glucose	6h	1	Amino Acids	ALA	M+03	14.7	0.7131	sum	TRUE	6.50769e+07	area
LN_MS010_005	HeLa R19 - 6MP - 30uM - 13C glucose - 6h - 2	6MP	30uM	13C glucose	6h	2	Amino Acids	ALA	M+03	14.67	0.5491	sum	TRUE	7.21526e+07	area
LN_MS010_006	HeLa R19 - 6MP - 30uM - 13C glucose - 6h - 3	6MP	30uM	13C glucose	6h	3	Amino Acids	ALA	M+03	14.68	0.3852	sum	TRUE	6.51668e+07	area
LN_MS010_007	HeLa R19 - 6MP - 100uM - 13C glucose - 6h - 1	6MP	100uM	13C glucose	6h	1	Amino Acids	ALA	M+03	14.66	0.6311	sum	TRUE	6.84678e+07	area
LN_MS010_008	HeLa R19 - 6MP - 100uM - 13C glucose - 6h - 2	6MP	100uM	13C glucose	6h	2	Amino Acids	ALA	M+03	14.68	1.041	sum	TRUE	7.09414e+07	area
LN_MS010_009	HeLa R19 - 6MP - 100uM - 13C glucose - 6h - 3	6MP	100uM	13C glucose	6h	3	Amino Acids	ALA	M+03	14.69	0.5491	sum	TRUE	7.14367e+07	area
LN_MS010_010	HeLa R19 - 6MP - 300uM - 13C glucose - 6h - 1	6MP	300uM	13C glucose	6h	1	Amino Acids	ALA	M+03	14.67	0.2212	sum	TRUE	6.71368e+07	area
LN_MS010_011	HeLa R19 - 6MP - 300uM - 13C glucose - 6h - 2	6MP	300uM	13C glucose	6h	2	Amino Acids	ALA	M+03	14.66	0.6311	sum	TRUE	6.2782e+07	area
LN_MS010_012	HeLa R19 - 6MP - 300uM - 13C glucose - 6h - 3	6MP	300uM	13C glucose	6h	3	Amino Acids	ALA	M+03	14.68	0.5491	sum	TRUE	6.41675e+07	area
LN_MS010_013	HeLa R19 - 6MP - 1000uM - 13C glucose - 6h - 1	6MP	1000uM	13C glucose	6h	1	Amino Acids	ALA	M+03	14.69	0.5491	sum	TRUE	6.70534e+07	area
LN_MS010_014	HeLa R19 - 6MP - 1000uM - 13C glucose - 6h - 2	6MP	1000uM	13C glucose	6h	2	Amino Acids	ALA	M+03	14.67	0.7951	sum	TRUE	6.36886e+07	area
LN_MS010_015	HeLa R19 - 6MP - 1000uM - 13C glucose - 6h - 3	6MP	1000uM	13C glucose	6h	3	Amino Acids	ALA	M+03	14.67	0.8771	sum	TRUE	6.633e+07	area
LN_MS010_016	HeLa R19 - CPU - 30uM - 13C glucose - 6h - 1	CPU	30uM	13C glucose	6h	1	Amino Acids	ALA	M+03	14.7	0.6311	sum	TRUE	6.26793e+07	area
LN_MS010_017	HeLa R19 - CPU - 30uM - 13C glucose - 6h - 2	CPU	30uM	13C glucose	6h	2	Amino Acids	ALA	M+03	14.65	0.4672	sum	TRUE	6.45968e+07	area
LN_MS010_018	HeLa R19 - CPU - 30uM - 13C glucose - 6h - 3	CPU	30uM	13C glucose	6h	3	Amino Acids	ALA	M+03	14.67	0.8771	sum	TRUE	5.67201e+07	area
LN_MS010_019	HeLa R19 - CPU - 100uM - 13C glucose - 6h - 1	CPU	100uM	13C glucose	6h	1	Amino Acids	ALA	M+03	14.7	0.5491	sum	TRUE	6.9944e+07	area
LN_MS010_020	HeLa R19 - CPU - 100uM - 13C glucose - 6h - 2	CPU	100uM	13C glucose	6h	2	Amino Acids	ALA	M+03	14.66	0.3032	sum	TRUE	6.3023e+07	area
LN_MS010_021	HeLa R19 - CPU - 100uM - 13C glucose - 6h - 3	CPU	100uM	13C glucose	6h	3	Amino Acids	ALA	M+03	14.67	0.3032	sum	TRUE	6.76364e+07	area
LN_MS010_022	HeLa R19 - CPU - 300uM - 13C glucose - 6h - 1	CPU	300uM	13C glucose	6h	1	Amino Acids	ALA	M+03	14.7	0.5491	sum	TRUE	6.90081e+07	area
LN_MS010_023	HeLa R19 - CPU - 300uM - 13C glucose - 6h - 2	CPU	300uM	13C glucose	6h	2	Amino Acids	ALA	M+03	14.68	0.2212	sum	TRUE	6.62367e+07	area
LN_MS010_024	HeLa R19 - CPU - 300uM - 13C glucose - 6h - 3	CPU	300uM	13C glucose	6h	3	Amino Acids	ALA	M+03	14.68	0.0573	sum	TRUE	7.02831e+07	area
LN_MS010_025	HeLa R19 - CPU - 1000uM - 13C glucose - 6h - 1	CPU	1000uM	13C glucose	6h	1	Amino Acids	ALA	M+03	14.69	0.3032	sum	TRUE	6.16799e+07	area
LN_MS010_026	HeLa R19 - CPU - 1000uM - 13C glucose - 6h - 2	CPU	1000uM	13C glucose	6h	2	Amino Acids	ALA	M+03	14.64	0.8771	sum	TRUE	6.38482e+07	area
LN_MS010_027	HeLa R19 - CPU - 1000uM - 13C glucose - 6h - 3	CPU	1000uM	13C glucose	6h	3	Amino Acids	ALA	M+03	14.67	1.205	sum	TRUE	6.42272e+07	area
LN_MS010_028	HeLa R19 - AMPD2 - 100uM - 13C glucose - 6h - 1	AMPD2	100uM	13C glucose	6h	1	Amino Acids	ALA	M+03	14.67	0.5491	sum	TRUE	5.0202e+07	area
LN_MS010_029	HeLa R19 - AMPD2 - 100uM - 13C glucose - 6h - 2	AMPD2	100uM	13C glucose	6h	2	Amino Acids	ALA	M+03	14.67	0.7131	sum	TRUE	5.11383e+07	area
LN_MS010_030	HeLa R19 - AMPD2 - 100uM - 13C glucose - 6h - 3	AMPD2	100uM	13C glucose	6h	3	Amino Acids	ALA	M+03	14.7	0.7131	sum	TRUE	5.31877e+07	area
LN_MS010_031	HeLa R19 - Deco - 100uM - 13C glucose - 6h - 1	Deco	100uM	13C glucose	6h	1	Amino Acids	ALA	M+03	14.7	0.8771	sum	TRUE	7.19365e+07	area
LN_MS010_032	HeLa R19 - Deco - 100uM - 13C glucose - 6h - 2	Deco	100uM	13C glucose	6h	2	Amino Acids	ALA	M+03	14.68	0.8771	sum	TRUE	6.80762e+07	area
LN_MS010_033	HeLa R19 - Deco - 100uM - 13C glucose - 6h - 3	Deco	100uM	13C glucose	6h	3	Amino Acids	ALA	M+03	14.69	0.4672	sum	TRUE	7.08222e+07	area
LN_MS010_040	HeLa R19 - Control - 0uM - 12C glucose - 6h - 1	Control	0uM	12C glucose	6h	1	Amino Acids	ALA	M+03			sum	TRUE	0	area
LN_MS010_041	HeLa R19 - Control - 0uM - 12C glucose - 6h - 2	Control	0uM	12C glucose	6h	2	Amino Acids	ALA	M+03			sum	TRUE	0	area
LN_MS010_042	HeLa R19 - Control - 0uM - 12C glucose - 6h - 3	Control	0uM	12C glucose	6h	3	Amino Acids	ALA	M+03			sum	TRUE	0	area
LN_MS010_001	HeLa R19 - Control - 0uM - 13C glucose - 6h - 1	Control	0uM	13C glucose	6h	1	Amino Acids	ARG	M+00	25.77	0.3915	sum	TRUE	4.02869e+08	area
LN_MS010_002	HeLa R19 - Control - 0uM - 13C glucose - 6h - 2	Control	0uM	13C glucose	6h	2	Amino Acids	ARG	M+00	25.81	0.1301	sum	TRUE	3.58141e+08	area
LN_MS010_003	HeLa R19 - Control - 0uM - 13C glucose - 6h - 3	Control	0uM	13C glucose	6h	3	Amino Acids	ARG	M+00	25.77	0.8271	sum	TRUE	3.50284e+08	area
LN_MS010_004	HeLa R19 - 6MP - 30uM - 13C glucose - 6h - 1	6MP	30uM	13C glucose	6h	1	Amino Acids	ARG	M+00	25.83	-0.3056	sum	TRUE	3.03065e+08	area
LN_MS010_005	HeLa R19 - 6MP - 30uM - 13C glucose - 6h - 2	6MP	30uM	13C glucose	6h	2	Amino Acids	ARG	M+00	25.82	0.3043	sum	TRUE	2.81906e+08	area
LN_MS010_006	HeLa R19 - 6MP - 30uM - 13C glucose - 6h - 3	6MP	30uM	13C glucose	6h	3	Amino Acids	ARG	M+00	25.84	0.3915	sum	TRUE	2.71873e+08	area
LN_MS010_007	HeLa R19 - 6MP - 100uM - 13C glucose - 6h - 1	6MP	100uM	13C glucose	6h	1	Amino Acids	ARG	M+00	25.8	0.3915	sum	TRUE	2.98109e+08	area
LN_MS010_008	HeLa R19 - 6MP - 100uM - 13C glucose - 6h - 2	6MP	100uM	13C glucose	6h	2	Amino Acids	ARG	M+00	25.75	0.74	sum	TRUE	2.85325e+08	area
LN_MS010_009	HeLa R19 - 6MP - 100uM - 13C glucose - 6h - 3	6MP	100uM	13C glucose	6h	3	Amino Acids	ARG	M+00	25.81	0.6529	sum	TRUE	2.88998e+08	area
LN_MS010_010	HeLa R19 - 6MP - 300uM - 13C glucose - 6h - 1	6MP	300uM	13C glucose	6h	1	Amino Acids	ARG	M+00	25.84	0.3915	sum	TRUE	3.69741e+08	area
LN_MS010_011	HeLa R19 - 6MP - 300uM - 13C glucose - 6h - 2	6MP	300uM	13C glucose	6h	2	Amino Acids	ARG	M+00	25.76	1.0014	sum	TRUE	5.0358e+08	area
LN_MS010_012	HeLa R19 - 6MP - 300uM - 13C glucose - 6h - 3	6MP	300uM	13C glucose	6h	3	Amino Acids	ARG	M+00	25.81	0.2172	sum	TRUE	4.54752e+08	area
LN_MS010_013	HeLa R19 - 6MP - 1000uM - 13C glucose - 6h - 1	6MP	1000uM	13C glucose	6h	1	Amino Acids	ARG	M+00	25.82	0.0429	sum	TRUE	3.31926e+08	area
LN_MS010_014	HeLa R19 - 6MP - 1000uM - 13C glucose - 6h - 2	6MP	1000uM	13C glucose	6h	2	Amino Acids	ARG	M+00	25.81	0.3043	sum	TRUE	2.78903e+08	area
LN_MS010_015	HeLa R19 - 6MP - 1000uM - 13C glucose - 6h - 3	6MP	1000uM	13C glucose	6h	3	Amino Acids	ARG	M+00	25.79	0.5657	sum	TRUE	3.32741e+08	area
LN_MS010_016	HeLa R19 - CPU - 30uM - 13C glucose - 6h - 1	CPU	30uM	13C glucose	6h	1	Amino Acids	ARG	M+00	25.83	0.3915	sum	TRUE	3.00199e+08	area
LN_MS010_017	HeLa R19 - CPU - 30uM - 13C glucose - 6h - 2	CPU	30uM	13C glucose	6h	2	Amino Acids	ARG	M+00	25.81	0.4786	sum	TRUE	2.8966e+08	area
LN_MS010_018	HeLa R19 - CPU - 30uM - 13C glucose - 6h - 3	CPU	30uM	13C glucose	6h	3	Amino Acids	ARG	M+00	25.81	0.6529	sum	TRUE	3.43135e+08	area
LN_MS010_019	HeLa R19 - CPU - 100uM - 13C glucose - 6h - 1	CPU	100uM	13C glucose	6h	1	Amino Acids	ARG	M+00	25.85	-0.1313	sum	TRUE	3.06631e+08	area
LN_MS010_020	HeLa R19 - CPU - 100uM - 13C glucose - 6h - 2	CPU	100uM	13C glucose	6h	2	Amino Acids	ARG	M+00	25.77	0.2172	sum	TRUE	3.00658e+08	area
LN_MS010_021	HeLa R19 - CPU - 100uM - 13C glucose - 6h - 3	CPU	100uM	13C glucose	6h	3	Amino Acids	ARG	M+00	25.8	0.1301	sum	TRUE	3.49283e+08	area
LN_MS010_022	HeLa R19 - CPU - 300uM - 13C glucose - 6h - 1	CPU	300uM	13C glucose	6h	1	Amino Acids	ARG	M+00	25.75	-0.0442	sum	TRUE	4.26685e+08	area
LN_MS010_023	HeLa R19 - CPU - 300uM - 13C glucose - 6h - 2	CPU	300uM	13C glucose	6h	2	Amino Acids	ARG	M+00	25.83	-0.1313	sum	TRUE	4.55064e+08	area
LN_MS010_024	HeLa R19 - CPU - 300uM - 13C glucose - 6h - 3	CPU	300uM	13C glucose	6h	3	Amino Acids	ARG	M+00	25.79	0.0429	sum	TRUE	4.18647e+08	area
LN_MS010_025	HeLa R19 - CPU - 1000uM - 13C glucose - 6h - 1	CPU	1000uM	13C glucose	6h	1	Amino Acids	ARG	M+00	25.79	0.3043	sum	TRUE	3.29211e+08	area
LN_MS010_026	HeLa R19 - CPU - 1000uM - 13C glucose - 6h - 2	CPU	1000uM	13C glucose	6h	2	Amino Acids	ARG	M+00	25.82	0.3915	sum	TRUE	2.87961e+08	area
LN_MS010_027	HeLa R19 - CPU - 1000uM - 13C glucose - 6h - 3	CPU	1000uM	13C glucose	6h	3	Amino Acids	ARG	M+00	25.79	0.3043	sum	TRUE	3.82955e+08	area
LN_MS010_028	HeLa R19 - AMPD2 - 100uM - 13C glucose - 6h - 1	AMPD2	100uM	13C glucose	6h	1	Amino Acids	ARG	M+00	25.78	-0.1313	sum	TRUE	3.20243e+08	area
LN_MS010_029	HeLa R19 - AMPD2 - 100uM - 13C glucose - 6h - 2	AMPD2	100uM	13C glucose	6h	2	Amino Acids	ARG	M+00	25.79	0.5657	sum	TRUE	2.90948e+08	area
LN_MS010_030	HeLa R19 - AMPD2 - 100uM - 13C glucose - 6h - 3	AMPD2	100uM	13C glucose	6h	3	Amino Acids	ARG	M+00	25.77	0.4786	sum	TRUE	2.31482e+08	area
LN_MS010_031	HeLa R19 - Deco - 100uM - 13C glucose - 6h - 1	Deco	100uM	13C glucose	6h	1	Amino Acids	ARG	M+00	25.87	0.0429	sum	TRUE	2.77527e+08	area
LN_MS010_032	HeLa R19 - Deco - 100uM - 13C glucose - 6h - 2	Deco	100uM	13C glucose	6h	2	Amino Acids	ARG	M+00	25.75	0.3043	sum	TRUE	3.22947e+08	area
LN_MS010_033	HeLa R19 - Deco - 100uM - 13C glucose - 6h - 3	Deco	100uM	13C glucose	6h	3	Amino Acids	ARG	M+00	25.78	0.2172	sum	TRUE	2.91799e+08	area
LN_MS010_040	HeLa R19 - Control - 0uM - 12C glucose - 6h - 1	Control	0uM	12C glucose	6h	1	Amino Acids	ARG	M+00	25.79	0.1301	sum	TRUE	4.0818e+08	area
LN_MS010_041	HeLa R19 - Control - 0uM - 12C glucose - 6h - 2	Control	0uM	12C glucose	6h	2	Amino Acids	ARG	M+00	25.76	0.0429	sum	TRUE	4.68246e+08	area
LN_MS010_042	HeLa R19 - Control - 0uM - 12C glucose - 6h - 3	Control	0uM	12C glucose	6h	3	Amino Acids	ARG	M+00	25.77	0.2172	sum	TRUE	5.04125e+08	area
LN_MS010_001	HeLa R19 - Control - 0uM - 13C glucose - 6h - 1	Control	0uM	13C glucose	6h	1	Amino Acids	ARG	M+01	25.77	-0.9277	sum	TRUE	177361	area
LN_MS010_002	HeLa R19 - Control - 0uM - 13C glucose - 6h - 2	Control	0uM	13C glucose	6h	2	Amino Acids	ARG	M+01	25.79	-0.6678	sum	TRUE	359936	area
LN_MS010_003	HeLa R19 - Control - 0uM - 13C glucose - 6h - 3	Control	0uM	13C glucose	6h	3	Amino Acids	ARG	M+01	25.82	-0.6678	sum	TRUE	0	area
LN_MS010_004	HeLa R19 - 6MP - 30uM - 13C glucose - 6h - 1	6MP	30uM	13C glucose	6h	1	Amino Acids	ARG	M+01	25.83	-1.3609	sum	TRUE	0	area
LN_MS010_005	HeLa R19 - 6MP - 30uM - 13C glucose - 6h - 2	6MP	30uM	13C glucose	6h	2	Amino Acids	ARG	M+01	25.84	-0.3213	sum	TRUE	0	area
LN_MS010_006	HeLa R19 - 6MP - 30uM - 13C glucose - 6h - 3	6MP	30uM	13C glucose	6h	3	Amino Acids	ARG	M+01	25.84	-0.4079	sum	TRUE	0	area
LN_MS010_007	HeLa R19 - 6MP - 100uM - 13C glucose - 6h - 1	6MP	100uM	13C glucose	6h	1	Amino Acids	ARG	M+01	25.85	-0.9277	sum	TRUE	0	area
LN_MS010_008	HeLa R19 - 6MP - 100uM - 13C glucose - 6h - 2	6MP	100uM	13C glucose	6h	2	Amino Acids	ARG	M+01	25.75	-0.148	sum	TRUE	0	area
LN_MS010_009	HeLa R19 - 6MP - 100uM - 13C glucose - 6h - 3	6MP	100uM	13C glucose	6h	3	Amino Acids	ARG	M+01	25.78	-0.3213	sum	TRUE	0	area
LN_MS010_010	HeLa R19 - 6MP - 300uM - 13C glucose - 6h - 1	6MP	300uM	13C glucose	6h	1	Amino Acids	ARG	M+01	25.84	-0.7545	sum	TRUE	0	area
LN_MS010_011	HeLa R19 - 6MP - 300uM - 13C glucose - 6h - 2	6MP	300uM	13C glucose	6h	2	Amino Acids	ARG	M+01	25.79	-0.7545	sum	TRUE	0	area
LN_MS010_012	HeLa R19 - 6MP - 300uM - 13C glucose - 6h - 3	6MP	300uM	13C glucose	6h	3	Amino Acids	ARG	M+01	25.79	-1.1876	sum	TRUE	458081	area
LN_MS010_013	HeLa R19 - 6MP - 1000uM - 13C glucose - 6h - 1	6MP	1000uM	13C glucose	6h	1	Amino Acids	ARG	M+01	25.84	-1.1876	sum	TRUE	0	area
LN_MS010_014	HeLa R19 - 6MP - 1000uM - 13C glucose - 6h - 2	6MP	1000uM	13C glucose	6h	2	Amino Acids	ARG	M+01	25.81	-0.7545	sum	TRUE	0	area
LN_MS010_015	HeLa R19 - 6MP - 1000uM - 13C glucose - 6h - 3	6MP	1000uM	13C glucose	6h	3	Amino Acids	ARG	M+01	25.88	-1.0144	sum	TRUE	283338	area
LN_MS010_016	HeLa R19 - CPU - 30uM - 13C glucose - 6h - 1	CPU	30uM	13C glucose	6h	1	Amino Acids	ARG	M+01	25.85	-0.7545	sum	TRUE	0	area
LN_MS010_017	HeLa R19 - CPU - 30uM - 13C glucose - 6h - 2	CPU	30uM	13C glucose	6h	2	Amino Acids	ARG	M+01	25.78	-1.0144	sum	TRUE	0	area
LN_MS010_018	HeLa R19 - CPU - 30uM - 13C glucose - 6h - 3	CPU	30uM	13C glucose	6h	3	Amino Acids	ARG	M+01	25.78	-0.4079	sum	TRUE	0	area
LN_MS010_019	HeLa R19 - CPU - 100uM - 13C glucose - 6h - 1	CPU	100uM	13C glucose	6h	1	Amino Acids	ARG	M+01	25.8	-0.5812	sum	TRUE	0	area
LN_MS010_020	HeLa R19 - CPU - 100uM - 13C glucose - 6h - 2	CPU	100uM	13C glucose	6h	2	Amino Acids	ARG	M+01	25.79	-0.7545	sum	TRUE	0	area
LN_MS010_021	HeLa R19 - CPU - 100uM - 13C glucose - 6h - 3	CPU	100uM	13C glucose	6h	3	Amino Acids	ARG	M+01	25.82	-0.8411	sum	TRUE	879130	area
LN_MS010_022	HeLa R19 - CPU - 300uM - 13C glucose - 6h - 1	CPU	300uM	13C glucose	6h	1	Amino Acids	ARG	M+01	25.75	-1.4476	sum	TRUE	0	area
LN_MS010_023	HeLa R19 - CPU - 300uM - 13C glucose - 6h - 2	CPU	300uM	13C glucose	6h	2	Amino Acids	ARG	M+01	25.8	-1.0144	sum	TRUE	0	area
LN_MS010_024	HeLa R19 - CPU - 300uM - 13C glucose - 6h - 3	CPU	300uM	13C glucose	6h	3	Amino Acids	ARG	M+01	25.79	-1.101	sum	TRUE	0	area
LN_MS010_025	HeLa R19 - CPU - 1000uM - 13C glucose - 6h - 1	CPU	1000uM	13C glucose	6h	1	Amino Acids	ARG	M+01	25.82	-0.6678	sum	TRUE	0	area
LN_MS010_026	HeLa R19 - CPU - 1000uM - 13C glucose - 6h - 2	CPU	1000uM	13C glucose	6h	2	Amino Acids	ARG	M+01	25.77	-0.4079	sum	TRUE	0	area
LN_MS010_027	HeLa R19 - CPU - 1000uM - 13C glucose - 6h - 3	CPU	1000uM	13C glucose	6h	3	Amino Acids	ARG	M+01	25.82	-1.2743	sum	TRUE	0	area
LN_MS010_028	HeLa R19 - AMPD2 - 100uM - 13C glucose - 6h - 1	AMPD2	100uM	13C glucose	6h	1	Amino Acids	ARG	M+01	25.76	-1.2743	sum	TRUE	0	area
LN_MS010_029	HeLa R19 - AMPD2 - 100uM - 13C glucose - 6h - 2	AMPD2	100uM	13C glucose	6h	2	Amino Acids	ARG	M+01	25.77	-0.5812	sum	TRUE	0	area
LN_MS010_030	HeLa R19 - AMPD2 - 100uM - 13C glucose - 6h - 3	AMPD2	100uM	13C glucose	6h	3	Amino Acids	ARG	M+01	25.77	-0.5812	sum	TRUE	0	area
LN_MS010_031	HeLa R19 - Deco - 100uM - 13C glucose - 6h - 1	Deco	100uM	13C glucose	6h	1	Amino Acids	ARG	M+01	25.77	-1.101	sum	TRUE	0	area
LN_MS010_032	HeLa R19 - Deco - 100uM - 13C glucose - 6h - 2	Deco	100uM	13C glucose	6h	2	Amino Acids	ARG	M+01	25.78	-1.1876	sum	TRUE	0	area
LN_MS010_033	HeLa R19 - Deco - 100uM - 13C glucose - 6h - 3	Deco	100uM	13C glucose	6h	3	Amino Acids	ARG	M+01	25.78	-0.8411	sum	TRUE	0	area
LN_MS010_040	HeLa R19 - Control - 0uM - 12C glucose - 6h - 1	Control	0uM	12C glucose	6h	1	Amino Acids	ARG	M+01	25.79	-1.101	sum	TRUE	298939	area
LN_MS010_041	HeLa R19 - Control - 0uM - 12C glucose - 6h - 2	Control	0uM	12C glucose	6h	2	Amino Acids	ARG	M+01	25.73	-1.4476	sum	TRUE	0	area
LN_MS010_042	HeLa R19 - Control - 0uM - 12C glucose - 6h - 3	Control	0uM	12C glucose	6h	3	Amino Acids	ARG	M+01	25.74	-1.2743	sum	TRUE	0	area
LN_MS010_001	HeLa R19 - Control - 0uM - 13C glucose - 6h - 1	Control	0uM	13C glucose	6h	1	Amino Acids	ARG	M+02	25.79	-0.7972	sum	TRUE	23629.7	area
LN_MS010_002	HeLa R19 - Control - 0uM - 13C glucose - 6h - 2	Control	0uM	13C glucose	6h	2	Amino Acids	ARG	M+02	25.76	-0.711	sum	TRUE	0	area
LN_MS010_003	HeLa R19 - Control - 0uM - 13C glucose - 6h - 3	Control	0uM	13C glucose	6h	3	Amino Acids	ARG	M+02	25.86	-0.3664	sum	TRUE	32067.9	area
LN_MS010_004	HeLa R19 - 6MP - 30uM - 13C glucose - 6h - 1	6MP	30uM	13C glucose	6h	1	Amino Acids	ARG	M+02	25.97	-0.711	sum	TRUE	0	area
LN_MS010_005	HeLa R19 - 6MP - 30uM - 13C glucose - 6h - 2	6MP	30uM	13C glucose	6h	2	Amino Acids	ARG	M+02	25.72	-0.6249	sum	TRUE	0	area
LN_MS010_006	HeLa R19 - 6MP - 30uM - 13C glucose - 6h - 3	6MP	30uM	13C glucose	6h	3	Amino Acids	ARG	M+02	25.88	-0.4526	sum	TRUE	0	area
LN_MS010_007	HeLa R19 - 6MP - 100uM - 13C glucose - 6h - 1	6MP	100uM	13C glucose	6h	1	Amino Acids	ARG	M+02	25.8	-0.4526	sum	TRUE	0	area
LN_MS010_008	HeLa R19 - 6MP - 100uM - 13C glucose - 6h - 2	6MP	100uM	13C glucose	6h	2	Amino Acids	ARG	M+02	25.71	-1.1418	sum	TRUE	0	area
LN_MS010_009	HeLa R19 - 6MP - 100uM - 13C glucose - 6h - 3	6MP	100uM	13C glucose	6h	3	Amino Acids	ARG	M+02	25.85	-0.711	sum	TRUE	0	area
LN_MS010_010	HeLa R19 - 6MP - 300uM - 13C glucose - 6h - 1	6MP	300uM	13C glucose	6h	1	Amino Acids	ARG	M+02	25.8	-0.9695	sum	TRUE	0	area
LN_MS010_011	HeLa R19 - 6MP - 300uM - 13C glucose - 6h - 2	6MP	300uM	13C glucose	6h	2	Amino Acids	ARG	M+02	25.79	-1.1418	sum	TRUE	62619.9	area
LN_MS010_012	HeLa R19 - 6MP - 300uM - 13C glucose - 6h - 3	6MP	300uM	13C glucose	6h	3	Amino Acids	ARG	M+02	25.81	-1.4002	sum	TRUE	44317.7	area
LN_MS010_013	HeLa R19 - 6MP - 1000uM - 13C glucose - 6h - 1	6MP	1000uM	13C glucose	6h	1	Amino Acids	ARG	M+02	25.82	-1.5725	sum	TRUE	0	area
LN_MS010_014	HeLa R19 - 6MP - 1000uM - 13C glucose - 6h - 2	6MP	1000uM	13C glucose	6h	2	Amino Acids	ARG	M+02	25.86	-0.8833	sum	TRUE	0	area
LN_MS010_015	HeLa R19 - 6MP - 1000uM - 13C glucose - 6h - 3	6MP	1000uM	13C glucose	6h	3	Amino Acids	ARG	M+02	25.79	-0.7972	sum	TRUE	0	area
LN_MS010_016	HeLa R19 - CPU - 30uM - 13C glucose - 6h - 1	CPU	30uM	13C glucose	6h	1	Amino Acids	ARG	M+02	25.95	-0.9695	sum	TRUE	0	area
LN_MS010_017	HeLa R19 - CPU - 30uM - 13C glucose - 6h - 2	CPU	30uM	13C glucose	6h	2	Amino Acids	ARG	M+02	25.67	-0.6249	sum	TRUE	0	area
LN_MS010_018	HeLa R19 - CPU - 30uM - 13C glucose - 6h - 3	CPU	30uM	13C glucose	6h	3	Amino Acids	ARG	M+02	25.88	-0.0219	sum	TRUE	0	area
LN_MS010_019	HeLa R19 - CPU - 100uM - 13C glucose - 6h - 1	CPU	100uM	13C glucose	6h	1	Amino Acids	ARG	M+02	25.85	-1.3141	sum	TRUE	0	area
LN_MS010_020	HeLa R19 - CPU - 100uM - 13C glucose - 6h - 2	CPU	100uM	13C glucose	6h	2	Amino Acids	ARG	M+02	25.93	-0.711	sum	TRUE	0	area
LN_MS010_021	HeLa R19 - CPU - 100uM - 13C glucose - 6h - 3	CPU	100uM	13C glucose	6h	3	Amino Acids	ARG	M+02	25.75	-1.4002	sum	TRUE	18729.6	area
LN_MS010_022	HeLa R19 - CPU - 300uM - 13C glucose - 6h - 1	CPU	300uM	13C glucose	6h	1	Amino Acids	ARG	M+02	25.84	-1.2279	sum	TRUE	0	area
LN_MS010_023	HeLa R19 - CPU - 300uM - 13C glucose - 6h - 2	CPU	300uM	13C glucose	6h	2	Amino Acids	ARG	M+02	25.78	-1.4002	sum	TRUE	0	area
LN_MS010_024	HeLa R19 - CPU - 300uM - 13C glucose - 6h - 3	CPU	300uM	13C glucose	6h	3	Amino Acids	ARG	M+02	25.76	-1.4002	sum	TRUE	13243.7	area
LN_MS010_025	HeLa R19 - CPU - 1000uM - 13C glucose - 6h - 1	CPU	1000uM	13C glucose	6h	1	Amino Acids	ARG	M+02	25.82	-1.2279	sum	TRUE	0	area
LN_MS010_026	HeLa R19 - CPU - 1000uM - 13C glucose - 6h - 2	CPU	1000uM	13C glucose	6h	2	Amino Acids	ARG	M+02	25.82	-0.4526	sum	TRUE	0	area
LN_MS010_027	HeLa R19 - CPU - 1000uM - 13C glucose - 6h - 3	CPU	1000uM	13C glucose	6h	3	Amino Acids	ARG	M+02	25.74	-0.5387	sum	TRUE	0	area
LN_MS010_028	HeLa R19 - AMPD2 - 100uM - 13C glucose - 6h - 1	AMPD2	100uM	13C glucose	6h	1	Amino Acids	ARG	M+02	25.74	-1.0556	sum	TRUE	0	area
LN_MS010_029	HeLa R19 - AMPD2 - 100uM - 13C glucose - 6h - 2	AMPD2	100uM	13C glucose	6h	2	Amino Acids	ARG	M+02	25.74	-1.2279	sum	TRUE	28702.4	area
LN_MS010_030	HeLa R19 - AMPD2 - 100uM - 13C glucose - 6h - 3	AMPD2	100uM	13C glucose	6h	3	Amino Acids	ARG	M+02	25.77	-0.711	sum	TRUE	0	area
LN_MS010_031	HeLa R19 - Deco - 100uM - 13C glucose - 6h - 1	Deco	100uM	13C glucose	6h	1	Amino Acids	ARG	M+02	25.67	-0.2803	sum	TRUE	0	area
LN_MS010_032	HeLa R19 - Deco - 100uM - 13C glucose - 6h - 2	Deco	100uM	13C glucose	6h	2	Amino Acids	ARG	M+02	25.71	-0.6249	sum	TRUE	0	area
LN_MS010_033	HeLa R19 - Deco - 100uM - 13C glucose - 6h - 3	Deco	100uM	13C glucose	6h	3	Amino Acids	ARG	M+02	25.71	-0.4526	sum	TRUE	0	area
LN_MS010_040	HeLa R19 - Control - 0uM - 12C glucose - 6h - 1	Control	0uM	12C glucose	6h	1	Amino Acids	ARG	M+02	25.83	-1.4864	sum	TRUE	0	area
LN_MS010_041	HeLa R19 - Control - 0uM - 12C glucose - 6h - 2	Control	0uM	12C glucose	6h	2	Amino Acids	ARG	M+02	25.81	-0.9695	sum	TRUE	35676.7	area
LN_MS010_042	HeLa R19 - Control - 0uM - 12C glucose - 6h - 3	Control	0uM	12C glucose	6h	3	Amino Acids	ARG	M+02	25.77	-1.1418	sum	TRUE	0	area
LN_MS010_001	HeLa R19 - Control - 0uM - 13C glucose - 6h - 1	Control	0uM	13C glucose	6h	1	Amino Acids	ASN	M+00	15.91	0.0433	sum	TRUE	1.17251e+07	area
LN_MS010_002	HeLa R19 - Control - 0uM - 13C glucose - 6h - 2	Control	0uM	13C glucose	6h	2	Amino Acids	ASN	M+00	15.97	-0.0714	sum	TRUE	1.34804e+07	area
LN_MS010_003	HeLa R19 - Control - 0uM - 13C glucose - 6h - 3	Control	0uM	13C glucose	6h	3	Amino Acids	ASN	M+00	15.91	0.2726	sum	TRUE	1.17769e+07	area
LN_MS010_004	HeLa R19 - 6MP - 30uM - 13C glucose - 6h - 1	6MP	30uM	13C glucose	6h	1	Amino Acids	ASN	M+00	15.98	-0.0714	sum	TRUE	1.63974e+07	area
LN_MS010_005	HeLa R19 - 6MP - 30uM - 13C glucose - 6h - 2	6MP	30uM	13C glucose	6h	2	Amino Acids	ASN	M+00	15.89	-0.0714	sum	TRUE	1.54814e+07	area
LN_MS010_006	HeLa R19 - 6MP - 30uM - 13C glucose - 6h - 3	6MP	30uM	13C glucose	6h	3	Amino Acids	ASN	M+00	16	0.1579	sum	TRUE	1.64508e+07	area
LN_MS010_007	HeLa R19 - 6MP - 100uM - 13C glucose - 6h - 1	6MP	100uM	13C glucose	6h	1	Amino Acids	ASN	M+00	15.94	0.502	sum	TRUE	1.78482e+07	area
LN_MS010_008	HeLa R19 - 6MP - 100uM - 13C glucose - 6h - 2	6MP	100uM	13C glucose	6h	2	Amino Acids	ASN	M+00	15.94	0.1579	sum	TRUE	1.73705e+07	area
LN_MS010_009	HeLa R19 - 6MP - 100uM - 13C glucose - 6h - 3	6MP	100uM	13C glucose	6h	3	Amino Acids	ASN	M+00	15.97	-0.1861	sum	TRUE	1.86045e+07	area
LN_MS010_010	HeLa R19 - 6MP - 300uM - 13C glucose - 6h - 1	6MP	300uM	13C glucose	6h	1	Amino Acids	ASN	M+00	15.91	0.0433	sum	TRUE	1.73408e+07	area
LN_MS010_011	HeLa R19 - 6MP - 300uM - 13C glucose - 6h - 2	6MP	300uM	13C glucose	6h	2	Amino Acids	ASN	M+00	15.92	0.1579	sum	TRUE	1.51113e+07	area
LN_MS010_012	HeLa R19 - 6MP - 300uM - 13C glucose - 6h - 3	6MP	300uM	13C glucose	6h	3	Amino Acids	ASN	M+00	16.02	-0.3008	sum	TRUE	1.60751e+07	area
LN_MS010_013	HeLa R19 - 6MP - 1000uM - 13C glucose - 6h - 1	6MP	1000uM	13C glucose	6h	1	Amino Acids	ASN	M+00	15.98	-0.0714	sum	TRUE	1.55523e+07	area
LN_MS010_014	HeLa R19 - 6MP - 1000uM - 13C glucose - 6h - 2	6MP	1000uM	13C glucose	6h	2	Amino Acids	ASN	M+00	15.98	-0.3008	sum	TRUE	1.55525e+07	area
LN_MS010_015	HeLa R19 - 6MP - 1000uM - 13C glucose - 6h - 3	6MP	1000uM	13C glucose	6h	3	Amino Acids	ASN	M+00	15.97	-0.1861	sum	TRUE	1.48042e+07	area
LN_MS010_016	HeLa R19 - CPU - 30uM - 13C glucose - 6h - 1	CPU	30uM	13C glucose	6h	1	Amino Acids	ASN	M+00	15.94	0.3873	sum	TRUE	1.21142e+07	area
LN_MS010_017	HeLa R19 - CPU - 30uM - 13C glucose - 6h - 2	CPU	30uM	13C glucose	6h	2	Amino Acids	ASN	M+00	15.91	0.3873	sum	TRUE	1.15827e+07	area
LN_MS010_018	HeLa R19 - CPU - 30uM - 13C glucose - 6h - 3	CPU	30uM	13C glucose	6h	3	Amino Acids	ASN	M+00	15.95	-0.0714	sum	TRUE	1.2162e+07	area
LN_MS010_019	HeLa R19 - CPU - 100uM - 13C glucose - 6h - 1	CPU	100uM	13C glucose	6h	1	Amino Acids	ASN	M+00	15.9	0.3873	sum	TRUE	1.21483e+07	area
LN_MS010_020	HeLa R19 - CPU - 100uM - 13C glucose - 6h - 2	CPU	100uM	13C glucose	6h	2	Amino Acids	ASN	M+00	15.92	-0.3008	sum	TRUE	1.16046e+07	area
LN_MS010_021	HeLa R19 - CPU - 100uM - 13C glucose - 6h - 3	CPU	100uM	13C glucose	6h	3	Amino Acids	ASN	M+00	16.02	-0.0714	sum	TRUE	1.19727e+07	area
LN_MS010_022	HeLa R19 - CPU - 300uM - 13C glucose - 6h - 1	CPU	300uM	13C glucose	6h	1	Amino Acids	ASN	M+00	15.75	-0.0714	sum	TRUE	1.18681e+07	area
LN_MS010_023	HeLa R19 - CPU - 300uM - 13C glucose - 6h - 2	CPU	300uM	13C glucose	6h	2	Amino Acids	ASN	M+00	15.9	-0.1861	sum	TRUE	1.18045e+07	area
LN_MS010_024	HeLa R19 - CPU - 300uM - 13C glucose - 6h - 3	CPU	300uM	13C glucose	6h	3	Amino Acids	ASN	M+00	15.9	-0.4154	sum	TRUE	1.11323e+07	area
LN_MS010_025	HeLa R19 - CPU - 1000uM - 13C glucose - 6h - 1	CPU	1000uM	13C glucose	6h	1	Amino Acids	ASN	M+00	15.94	-0.3008	sum	TRUE	1.00983e+07	area
LN_MS010_026	HeLa R19 - CPU - 1000uM - 13C glucose - 6h - 2	CPU	1000uM	13C glucose	6h	2	Amino Acids	ASN	M+00	15.9	0.502	sum	TRUE	1.01869e+07	area
LN_MS010_027	HeLa R19 - CPU - 1000uM - 13C glucose - 6h - 3	CPU	1000uM	13C glucose	6h	3	Amino Acids	ASN	M+00	15.95	0.7313	sum	TRUE	9.09919e+06	area
LN_MS010_028	HeLa R19 - AMPD2 - 100uM - 13C glucose - 6h - 1	AMPD2	100uM	13C glucose	6h	1	Amino Acids	ASN	M+00	15.89	0.3873	sum	TRUE	1.75506e+07	area
LN_MS010_029	HeLa R19 - AMPD2 - 100uM - 13C glucose - 6h - 2	AMPD2	100uM	13C glucose	6h	2	Amino Acids	ASN	M+00	15.84	0.1579	sum	TRUE	1.59166e+07	area
LN_MS010_030	HeLa R19 - AMPD2 - 100uM - 13C glucose - 6h - 3	AMPD2	100uM	13C glucose	6h	3	Amino Acids	ASN	M+00	15.89	0.3873	sum	TRUE	1.69508e+07	area
LN_MS010_031	HeLa R19 - Deco - 100uM - 13C glucose - 6h - 1	Deco	100uM	13C glucose	6h	1	Amino Acids	ASN	M+00	15.88	0.3873	sum	TRUE	1.11362e+07	area
LN_MS010_032	HeLa R19 - Deco - 100uM - 13C glucose - 6h - 2	Deco	100uM	13C glucose	6h	2	Amino Acids	ASN	M+00	15.86	-0.1861	sum	TRUE	1.004e+07	area
LN_MS010_033	HeLa R19 - Deco - 100uM - 13C glucose - 6h - 3	Deco	100uM	13C glucose	6h	3	Amino Acids	ASN	M+00	15.91	0.2726	sum	TRUE	1.17378e+07	area
LN_MS010_040	HeLa R19 - Control - 0uM - 12C glucose - 6h - 1	Control	0uM	12C glucose	6h	1	Amino Acids	ASN	M+00	15.93	-0.0714	sum	TRUE	1.46968e+07	area
LN_MS010_041	HeLa R19 - Control - 0uM - 12C glucose - 6h - 2	Control	0uM	12C glucose	6h	2	Amino Acids	ASN	M+00	15.95	-0.1861	sum	TRUE	1.3274e+07	area
LN_MS010_042	HeLa R19 - Control - 0uM - 12C glucose - 6h - 3	Control	0uM	12C glucose	6h	3	Amino Acids	ASN	M+00	15.91	0.0433	sum	TRUE	1.47147e+07	area
LN_MS010_001	HeLa R19 - Control - 0uM - 13C glucose - 6h - 1	Control	0uM	13C glucose	6h	1	Amino Acids	ASN	M+01	15.84	-0.0192	sum	TRUE	397273	area
LN_MS010_002	HeLa R19 - Control - 0uM - 13C glucose - 6h - 2	Control	0uM	13C glucose	6h	2	Amino Acids	ASN	M+01	15.95		sum	TRUE	0	area
LN_MS010_003	HeLa R19 - Control - 0uM - 13C glucose - 6h - 3	Control	0uM	13C glucose	6h	3	Amino Acids	ASN	M+01	16.02	0.5499	sum	TRUE	0	area
LN_MS010_004	HeLa R19 - 6MP - 30uM - 13C glucose - 6h - 1	6MP	30uM	13C glucose	6h	1	Amino Acids	ASN	M+01	16	-0.3606	sum	TRUE	4979.68	area
LN_MS010_005	HeLa R19 - 6MP - 30uM - 13C glucose - 6h - 2	6MP	30uM	13C glucose	6h	2	Amino Acids	ASN	M+01	15.95	0.6637	sum	TRUE	204987	area
LN_MS010_006	HeLa R19 - 6MP - 30uM - 13C glucose - 6h - 3	6MP	30uM	13C glucose	6h	3	Amino Acids	ASN	M+01	16.06	0.8914	sum	TRUE	243149	area
LN_MS010_007	HeLa R19 - 6MP - 100uM - 13C glucose - 6h - 1	6MP	100uM	13C glucose	6h	1	Amino Acids	ASN	M+01	15.99	0.6637	sum	TRUE	284968	area
LN_MS010_008	HeLa R19 - 6MP - 100uM - 13C glucose - 6h - 2	6MP	100uM	13C glucose	6h	2	Amino Acids	ASN	M+01	16.09	0.2085	sum	TRUE	374123	area
LN_MS010_009	HeLa R19 - 6MP - 100uM - 13C glucose - 6h - 3	6MP	100uM	13C glucose	6h	3	Amino Acids	ASN	M+01	15.99	-0.4744	sum	TRUE	265284	area
LN_MS010_010	HeLa R19 - 6MP - 300uM - 13C glucose - 6h - 1	6MP	300uM	13C glucose	6h	1	Amino Acids	ASN	M+01	15.96	0.7776	sum	TRUE	234729	area
LN_MS010_011	HeLa R19 - 6MP - 300uM - 13C glucose - 6h - 2	6MP	300uM	13C glucose	6h	2	Amino Acids	ASN	M+01	16.05	0.2085	sum	TRUE	471080	area
LN_MS010_012	HeLa R19 - 6MP - 300uM - 13C glucose - 6h - 3	6MP	300uM	13C glucose	6h	3	Amino Acids	ASN	M+01	15.95	0.3223	sum	TRUE	308268	area
LN_MS010_013	HeLa R19 - 6MP - 1000uM - 13C glucose - 6h - 1	6MP	1000uM	13C glucose	6h	1	Amino Acids	ASN	M+01	15.91	1.119	sum	TRUE	350406	area
LN_MS010_014	HeLa R19 - 6MP - 1000uM - 13C glucose - 6h - 2	6MP	1000uM	13C glucose	6h	2	Amino Acids	ASN	M+01	16.04	0.5499	sum	TRUE	140547	area
LN_MS010_015	HeLa R19 - 6MP - 1000uM - 13C glucose - 6h - 3	6MP	1000uM	13C glucose	6h	3	Amino Acids	ASN	M+01	15.92	0.4361	sum	TRUE	285649	area
LN_MS010_016	HeLa R19 - CPU - 30uM - 13C glucose - 6h - 1	CPU	30uM	13C glucose	6h	1	Amino Acids	ASN	M+01	15.96		sum	TRUE	118432	area
LN_MS010_017	HeLa R19 - CPU - 30uM - 13C glucose - 6h - 2	CPU	30uM	13C glucose	6h	2	Amino Acids	ASN	M+01	15.97	-0.133	sum	TRUE	133692	area
LN_MS010_018	HeLa R19 - CPU - 30uM - 13C glucose - 6h - 3	CPU	30uM	13C glucose	6h	3	Amino Acids	ASN	M+01	15.95	-0.2468	sum	TRUE	0	area
LN_MS010_019	HeLa R19 - CPU - 100uM - 13C glucose - 6h - 1	CPU	100uM	13C glucose	6h	1	Amino Acids	ASN	M+01	15.94		sum	TRUE	0	area
LN_MS010_020	HeLa R19 - CPU - 100uM - 13C glucose - 6h - 2	CPU	100uM	13C glucose	6h	2	Amino Acids	ASN	M+01	15.88	-1.0435	sum	TRUE	149514	area
LN_MS010_021	HeLa R19 - CPU - 100uM - 13C glucose - 6h - 3	CPU	100uM	13C glucose	6h	3	Amino Acids	ASN	M+01	15.97	-0.9297	sum	TRUE	303240	area
LN_MS010_022	HeLa R19 - CPU - 300uM - 13C glucose - 6h - 1	CPU	300uM	13C glucose	6h	1	Amino Acids	ASN	M+01	15.96	0.3223	sum	TRUE	0	area
LN_MS010_023	HeLa R19 - CPU - 300uM - 13C glucose - 6h - 2	CPU	300uM	13C glucose	6h	2	Amino Acids	ASN	M+01	15.76	-0.0192	sum	TRUE	0	area
LN_MS010_024	HeLa R19 - CPU - 300uM - 13C glucose - 6h - 3	CPU	300uM	13C glucose	6h	3	Amino Acids	ASN	M+01	15.88	0.0947	sum	TRUE	10486.3	area
LN_MS010_025	HeLa R19 - CPU - 1000uM - 13C glucose - 6h - 1	CPU	1000uM	13C glucose	6h	1	Amino Acids	ASN	M+01	16.09	2.0296	sum	TRUE	0	area
LN_MS010_026	HeLa R19 - CPU - 1000uM - 13C glucose - 6h - 2	CPU	1000uM	13C glucose	6h	2	Amino Acids	ASN	M+01	16.03		sum	TRUE	54815.9	area
LN_MS010_027	HeLa R19 - CPU - 1000uM - 13C glucose - 6h - 3	CPU	1000uM	13C glucose	6h	3	Amino Acids	ASN	M+01	15.95	0.6637	sum	TRUE	0	area
LN_MS010_028	HeLa R19 - AMPD2 - 100uM - 13C glucose - 6h - 1	AMPD2	100uM	13C glucose	6h	1	Amino Acids	ASN	M+01	15.84	0.8914	sum	TRUE	77184.5	area
LN_MS010_029	HeLa R19 - AMPD2 - 100uM - 13C glucose - 6h - 2	AMPD2	100uM	13C glucose	6h	2	Amino Acids	ASN	M+01	15.89	-0.7021	sum	TRUE	91658.9	area
LN_MS010_030	HeLa R19 - AMPD2 - 100uM - 13C glucose - 6h - 3	AMPD2	100uM	13C glucose	6h	3	Amino Acids	ASN	M+01	15.91	0.0947	sum	TRUE	0	area
LN_MS010_031	HeLa R19 - Deco - 100uM - 13C glucose - 6h - 1	Deco	100uM	13C glucose	6h	1	Amino Acids	ASN	M+01	15.9	1.2328	sum	TRUE	0	area
LN_MS010_032	HeLa R19 - Deco - 100uM - 13C glucose - 6h - 2	Deco	100uM	13C glucose	6h	2	Amino Acids	ASN	M+01	15.86	-0.0192	sum	TRUE	93422.9	area
LN_MS010_033	HeLa R19 - Deco - 100uM - 13C glucose - 6h - 3	Deco	100uM	13C glucose	6h	3	Amino Acids	ASN	M+01	15.89	0.6637	sum	TRUE	62370.3	area
LN_MS010_040	HeLa R19 - Control - 0uM - 12C glucose - 6h - 1	Control	0uM	12C glucose	6h	1	Amino Acids	ASN	M+01	15.87	-0.7021	sum	TRUE	64975.7	area
LN_MS010_041	HeLa R19 - Control - 0uM - 12C glucose - 6h - 2	Control	0uM	12C glucose	6h	2	Amino Acids	ASN	M+01	15.89	-0.133	sum	TRUE	10466.4	area
LN_MS010_042	HeLa R19 - Control - 0uM - 12C glucose - 6h - 3	Control	0uM	12C glucose	6h	3	Amino Acids	ASN	M+01	15.87	-0.4744	sum	TRUE	0	area
LN_MS010_001	HeLa R19 - Control - 0uM - 13C glucose - 6h - 1	Control	0uM	13C glucose	6h	1	Amino Acids	ASP	M+00	16.48	1.6003	sum	TRUE	9.10563e+07	area
LN_MS010_002	HeLa R19 - Control - 0uM - 13C glucose - 6h - 2	Control	0uM	13C glucose	6h	2	Amino Acids	ASP	M+00	16.5	1.2536	sum	TRUE	9.62344e+07	area
LN_MS010_003	HeLa R19 - Control - 0uM - 13C glucose - 6h - 3	Control	0uM	13C glucose	6h	3	Amino Acids	ASP	M+00	16.49	1.6003	sum	TRUE	9.58508e+07	area
LN_MS010_004	HeLa R19 - 6MP - 30uM - 13C glucose - 6h - 1	6MP	30uM	13C glucose	6h	1	Amino Acids	ASP	M+00	16.45	1.4847	sum	TRUE	9.74353e+07	area
LN_MS010_005	HeLa R19 - 6MP - 30uM - 13C glucose - 6h - 2	6MP	30uM	13C glucose	6h	2	Amino Acids	ASP	M+00	16.49	1.7158	sum	TRUE	8.73156e+07	area
LN_MS010_006	HeLa R19 - 6MP - 30uM - 13C glucose - 6h - 3	6MP	30uM	13C glucose	6h	3	Amino Acids	ASP	M+00	16.53	1.2536	sum	TRUE	9.09172e+07	area
LN_MS010_007	HeLa R19 - 6MP - 100uM - 13C glucose - 6h - 1	6MP	100uM	13C glucose	6h	1	Amino Acids	ASP	M+00	16.49	1.7158	sum	TRUE	1.00347e+08	area
LN_MS010_008	HeLa R19 - 6MP - 100uM - 13C glucose - 6h - 2	6MP	100uM	13C glucose	6h	2	Amino Acids	ASP	M+00	16.52	1.138	sum	TRUE	9.29891e+07	area
LN_MS010_009	HeLa R19 - 6MP - 100uM - 13C glucose - 6h - 3	6MP	100uM	13C glucose	6h	3	Amino Acids	ASP	M+00	16.53	1.2536	sum	TRUE	9.60838e+07	area
LN_MS010_010	HeLa R19 - 6MP - 300uM - 13C glucose - 6h - 1	6MP	300uM	13C glucose	6h	1	Amino Acids	ASP	M+00	16.49	1.7158	sum	TRUE	9.23516e+07	area
LN_MS010_011	HeLa R19 - 6MP - 300uM - 13C glucose - 6h - 2	6MP	300uM	13C glucose	6h	2	Amino Acids	ASP	M+00	16.14	1.6003	sum	TRUE	8.04649e+07	area
LN_MS010_012	HeLa R19 - 6MP - 300uM - 13C glucose - 6h - 3	6MP	300uM	13C glucose	6h	3	Amino Acids	ASP	M+00	16.51	1.2536	sum	TRUE	8.161e+07	area
LN_MS010_013	HeLa R19 - 6MP - 1000uM - 13C glucose - 6h - 1	6MP	1000uM	13C glucose	6h	1	Amino Acids	ASP	M+00	16.48	1.7158	sum	TRUE	7.22766e+07	area
LN_MS010_014	HeLa R19 - 6MP - 1000uM - 13C glucose - 6h - 2	6MP	1000uM	13C glucose	6h	2	Amino Acids	ASP	M+00	16.49	1.3691	sum	TRUE	7.16952e+07	area
LN_MS010_015	HeLa R19 - 6MP - 1000uM - 13C glucose - 6h - 3	6MP	1000uM	13C glucose	6h	3	Amino Acids	ASP	M+00	16.46	1.6003	sum	TRUE	6.87482e+07	area
LN_MS010_016	HeLa R19 - CPU - 30uM - 13C glucose - 6h - 1	CPU	30uM	13C glucose	6h	1	Amino Acids	ASP	M+00	16.48	1.947	sum	TRUE	9.65314e+07	area
LN_MS010_017	HeLa R19 - CPU - 30uM - 13C glucose - 6h - 2	CPU	30uM	13C glucose	6h	2	Amino Acids	ASP	M+00	16.45	1.8314	sum	TRUE	9.06428e+07	area
LN_MS010_018	HeLa R19 - CPU - 30uM - 13C glucose - 6h - 3	CPU	30uM	13C glucose	6h	3	Amino Acids	ASP	M+00	16.48	1.6003	sum	TRUE	9.94404e+07	area
LN_MS010_019	HeLa R19 - CPU - 100uM - 13C glucose - 6h - 1	CPU	100uM	13C glucose	6h	1	Amino Acids	ASP	M+00	16.47	1.6003	sum	TRUE	9.32987e+07	area
LN_MS010_020	HeLa R19 - CPU - 100uM - 13C glucose - 6h - 2	CPU	100uM	13C glucose	6h	2	Amino Acids	ASP	M+00	16.52	1.6003	sum	TRUE	9.87382e+07	area
LN_MS010_021	HeLa R19 - CPU - 100uM - 13C glucose - 6h - 3	CPU	100uM	13C glucose	6h	3	Amino Acids	ASP	M+00	16.47	1.4847	sum	TRUE	9.0997e+07	area
LN_MS010_022	HeLa R19 - CPU - 300uM - 13C glucose - 6h - 1	CPU	300uM	13C glucose	6h	1	Amino Acids	ASP	M+00	16.1	1.8314	sum	TRUE	9.45104e+07	area
LN_MS010_023	HeLa R19 - CPU - 300uM - 13C glucose - 6h - 2	CPU	300uM	13C glucose	6h	2	Amino Acids	ASP	M+00	16.12	1.2536	sum	TRUE	9.54878e+07	area
LN_MS010_024	HeLa R19 - CPU - 300uM - 13C glucose - 6h - 3	CPU	300uM	13C glucose	6h	3	Amino Acids	ASP	M+00	16.12	1.3691	sum	TRUE	8.98326e+07	area
LN_MS010_025	HeLa R19 - CPU - 1000uM - 13C glucose - 6h - 1	CPU	1000uM	13C glucose	6h	1	Amino Acids	ASP	M+00	16.18	1.7158	sum	TRUE	8.81276e+07	area
LN_MS010_026	HeLa R19 - CPU - 1000uM - 13C glucose - 6h - 2	CPU	1000uM	13C glucose	6h	2	Amino Acids	ASP	M+00	16.14	1.8314	sum	TRUE	8.6371e+07	area
LN_MS010_027	HeLa R19 - CPU - 1000uM - 13C glucose - 6h - 3	CPU	1000uM	13C glucose	6h	3	Amino Acids	ASP	M+00	16.1	1.8314	sum	TRUE	8.71955e+07	area
LN_MS010_028	HeLa R19 - AMPD2 - 100uM - 13C glucose - 6h - 1	AMPD2	100uM	13C glucose	6h	1	Amino Acids	ASP	M+00	16.14	1.4847	sum	TRUE	1.07113e+08	area
LN_MS010_029	HeLa R19 - AMPD2 - 100uM - 13C glucose - 6h - 2	AMPD2	100uM	13C glucose	6h	2	Amino Acids	ASP	M+00	16.08	1.6003	sum	TRUE	1.26489e+08	area
LN_MS010_030	HeLa R19 - AMPD2 - 100uM - 13C glucose - 6h - 3	AMPD2	100uM	13C glucose	6h	3	Amino Acids	ASP	M+00	16.13	1.8314	sum	TRUE	1.16468e+08	area
LN_MS010_031	HeLa R19 - Deco - 100uM - 13C glucose - 6h - 1	Deco	100uM	13C glucose	6h	1	Amino Acids	ASP	M+00	16.1	1.6003	sum	TRUE	8.91885e+07	area
LN_MS010_032	HeLa R19 - Deco - 100uM - 13C glucose - 6h - 2	Deco	100uM	13C glucose	6h	2	Amino Acids	ASP	M+00	16.12	1.8314	sum	TRUE	8.23735e+07	area
LN_MS010_033	HeLa R19 - Deco - 100uM - 13C glucose - 6h - 3	Deco	100uM	13C glucose	6h	3	Amino Acids	ASP	M+00	16.11	1.4847	sum	TRUE	8.21402e+07	area
LN_MS010_040	HeLa R19 - Control - 0uM - 12C glucose - 6h - 1	Control	0uM	12C glucose	6h	1	Amino Acids	ASP	M+00	16.15	1.138	sum	TRUE	1.14076e+08	area
LN_MS010_041	HeLa R19 - Control - 0uM - 12C glucose - 6h - 2	Control	0uM	12C glucose	6h	2	Amino Acids	ASP	M+00	16.13	1.3691	sum	TRUE	1.14391e+08	area
LN_MS010_042	HeLa R19 - Control - 0uM - 12C glucose - 6h - 3	Control	0uM	12C glucose	6h	3	Amino Acids	ASP	M+00	16.15	1.2536	sum	TRUE	1.01315e+08	area
LN_MS010_001	HeLa R19 - Control - 0uM - 13C glucose - 6h - 1	Control	0uM	13C glucose	6h	1	Amino Acids	ASP	M+01	16.17	0.6476	sum	TRUE	1.87996e+06	area
LN_MS010_002	HeLa R19 - Control - 0uM - 13C glucose - 6h - 2	Control	0uM	13C glucose	6h	2	Amino Acids	ASP	M+01	16.5	0.6476	sum	TRUE	1.76172e+06	area
LN_MS010_003	HeLa R19 - Control - 0uM - 13C glucose - 6h - 3	Control	0uM	13C glucose	6h	3	Amino Acids	ASP	M+01	16.13	0.877	sum	TRUE	1.94691e+06	area
LN_MS010_004	HeLa R19 - 6MP - 30uM - 13C glucose - 6h - 1	6MP	30uM	13C glucose	6h	1	Amino Acids	ASP	M+01	16.47	0.5329	sum	TRUE	2.28127e+06	area
LN_MS010_005	HeLa R19 - 6MP - 30uM - 13C glucose - 6h - 2	6MP	30uM	13C glucose	6h	2	Amino Acids	ASP	M+01	16.49	0.6476	sum	TRUE	2.28818e+06	area
LN_MS010_006	HeLa R19 - 6MP - 30uM - 13C glucose - 6h - 3	6MP	30uM	13C glucose	6h	3	Amino Acids	ASP	M+01	16.51	0.3035	sum	TRUE	2.12054e+06	area
LN_MS010_007	HeLa R19 - 6MP - 100uM - 13C glucose - 6h - 1	6MP	100uM	13C glucose	6h	1	Amino Acids	ASP	M+01	16.46	0.6476	sum	TRUE	2.70054e+06	area
LN_MS010_008	HeLa R19 - 6MP - 100uM - 13C glucose - 6h - 2	6MP	100uM	13C glucose	6h	2	Amino Acids	ASP	M+01	16.52	0.0741	sum	TRUE	2.46587e+06	area
LN_MS010_009	HeLa R19 - 6MP - 100uM - 13C glucose - 6h - 3	6MP	100uM	13C glucose	6h	3	Amino Acids	ASP	M+01	16.53	0.4182	sum	TRUE	2.6749e+06	area
LN_MS010_010	HeLa R19 - 6MP - 300uM - 13C glucose - 6h - 1	6MP	300uM	13C glucose	6h	1	Amino Acids	ASP	M+01	16.53	0.9917	sum	TRUE	2.42295e+06	area
LN_MS010_011	HeLa R19 - 6MP - 300uM - 13C glucose - 6h - 2	6MP	300uM	13C glucose	6h	2	Amino Acids	ASP	M+01	16.14	0.7623	sum	TRUE	2.19081e+06	area
LN_MS010_012	HeLa R19 - 6MP - 300uM - 13C glucose - 6h - 3	6MP	300uM	13C glucose	6h	3	Amino Acids	ASP	M+01	16.53	0.6476	sum	TRUE	2.17663e+06	area
LN_MS010_013	HeLa R19 - 6MP - 1000uM - 13C glucose - 6h - 1	6MP	1000uM	13C glucose	6h	1	Amino Acids	ASP	M+01	16.48	1.1064	sum	TRUE	2.34069e+06	area
LN_MS010_014	HeLa R19 - 6MP - 1000uM - 13C glucose - 6h - 2	6MP	1000uM	13C glucose	6h	2	Amino Acids	ASP	M+01	16.51	0.6476	sum	TRUE	2.21614e+06	area
LN_MS010_015	HeLa R19 - 6MP - 1000uM - 13C glucose - 6h - 3	6MP	1000uM	13C glucose	6h	3	Amino Acids	ASP	M+01	16.48	0.7623	sum	TRUE	2.16704e+06	area
LN_MS010_016	HeLa R19 - CPU - 30uM - 13C glucose - 6h - 1	CPU	30uM	13C glucose	6h	1	Amino Acids	ASP	M+01	16.5	1.2211	sum	TRUE	1.82163e+06	area
LN_MS010_017	HeLa R19 - CPU - 30uM - 13C glucose - 6h - 2	CPU	30uM	13C glucose	6h	2	Amino Acids	ASP	M+01	16.45	0.7623	sum	TRUE	1.90076e+06	area
LN_MS010_018	HeLa R19 - CPU - 30uM - 13C glucose - 6h - 3	CPU	30uM	13C glucose	6h	3	Amino Acids	ASP	M+01	16.46	0.5329	sum	TRUE	1.69875e+06	area
LN_MS010_019	HeLa R19 - CPU - 100uM - 13C glucose - 6h - 1	CPU	100uM	13C glucose	6h	1	Amino Acids	ASP	M+01	16.47	0.7623	sum	TRUE	2.17184e+06	area
LN_MS010_020	HeLa R19 - CPU - 100uM - 13C glucose - 6h - 2	CPU	100uM	13C glucose	6h	2	Amino Acids	ASP	M+01	16.56	0.6476	sum	TRUE	1.81363e+06	area
LN_MS010_021	HeLa R19 - CPU - 100uM - 13C glucose - 6h - 3	CPU	100uM	13C glucose	6h	3	Amino Acids	ASP	M+01	16.49	0.7623	sum	TRUE	1.98602e+06	area
LN_MS010_022	HeLa R19 - CPU - 300uM - 13C glucose - 6h - 1	CPU	300uM	13C glucose	6h	1	Amino Acids	ASP	M+01	16.1	0.7623	sum	TRUE	1.9979e+06	area
LN_MS010_023	HeLa R19 - CPU - 300uM - 13C glucose - 6h - 2	CPU	300uM	13C glucose	6h	2	Amino Acids	ASP	M+01	16.12	0.3035	sum	TRUE	2.08364e+06	area
LN_MS010_024	HeLa R19 - CPU - 300uM - 13C glucose - 6h - 3	CPU	300uM	13C glucose	6h	3	Amino Acids	ASP	M+01	16.14	0.3035	sum	TRUE	2.04254e+06	area
LN_MS010_025	HeLa R19 - CPU - 1000uM - 13C glucose - 6h - 1	CPU	1000uM	13C glucose	6h	1	Amino Acids	ASP	M+01	16.16	0.9917	sum	TRUE	2.10531e+06	area
LN_MS010_026	HeLa R19 - CPU - 1000uM - 13C glucose - 6h - 2	CPU	1000uM	13C glucose	6h	2	Amino Acids	ASP	M+01	16.14	0.9917	sum	TRUE	2.06779e+06	area
LN_MS010_027	HeLa R19 - CPU - 1000uM - 13C glucose - 6h - 3	CPU	1000uM	13C glucose	6h	3	Amino Acids	ASP	M+01	16.12	0.877	sum	TRUE	2.15724e+06	area
LN_MS010_028	HeLa R19 - AMPD2 - 100uM - 13C glucose - 6h - 1	AMPD2	100uM	13C glucose	6h	1	Amino Acids	ASP	M+01	16.12	0.7623	sum	TRUE	1.02893e+06	area
LN_MS010_029	HeLa R19 - AMPD2 - 100uM - 13C glucose - 6h - 2	AMPD2	100uM	13C glucose	6h	2	Amino Acids	ASP	M+01	16.08	0.6476	sum	TRUE	1.32294e+06	area
LN_MS010_030	HeLa R19 - AMPD2 - 100uM - 13C glucose - 6h - 3	AMPD2	100uM	13C glucose	6h	3	Amino Acids	ASP	M+01	16.11	0.6476	sum	TRUE	1.40623e+06	area
LN_MS010_031	HeLa R19 - Deco - 100uM - 13C glucose - 6h - 1	Deco	100uM	13C glucose	6h	1	Amino Acids	ASP	M+01	16.1	0.877	sum	TRUE	1.8191e+06	area
LN_MS010_032	HeLa R19 - Deco - 100uM - 13C glucose - 6h - 2	Deco	100uM	13C glucose	6h	2	Amino Acids	ASP	M+01	16.1	0.877	sum	TRUE	1.908e+06	area
LN_MS010_033	HeLa R19 - Deco - 100uM - 13C glucose - 6h - 3	Deco	100uM	13C glucose	6h	3	Amino Acids	ASP	M+01	16.11	0.877	sum	TRUE	2.02065e+06	area
LN_MS010_040	HeLa R19 - Control - 0uM - 12C glucose - 6h - 1	Control	0uM	12C glucose	6h	1	Amino Acids	ASP	M+01	16.45	0.0741	sum	TRUE	19899	area
LN_MS010_041	HeLa R19 - Control - 0uM - 12C glucose - 6h - 2	Control	0uM	12C glucose	6h	2	Amino Acids	ASP	M+01	16.11	0.0741	sum	TRUE	0	area
LN_MS010_042	HeLa R19 - Control - 0uM - 12C glucose - 6h - 3	Control	0uM	12C glucose	6h	3	Amino Acids	ASP	M+01	16.13	0.1888	sum	TRUE	0	area
LN_MS010_001	HeLa R19 - Control - 0uM - 13C glucose - 6h - 1	Control	0uM	13C glucose	6h	1	Amino Acids	ASP	M+02	16.48	1.1498	sum	TRUE	1.45755e+07	area
LN_MS010_002	HeLa R19 - Control - 0uM - 13C glucose - 6h - 2	Control	0uM	13C glucose	6h	2	Amino Acids	ASP	M+02	16.42	0.8083	sum	TRUE	1.53141e+07	area
LN_MS010_003	HeLa R19 - Control - 0uM - 13C glucose - 6h - 3	Control	0uM	13C glucose	6h	3	Amino Acids	ASP	M+02	16.49	1.1498	sum	TRUE	1.59651e+07	area
LN_MS010_004	HeLa R19 - 6MP - 30uM - 13C glucose - 6h - 1	6MP	30uM	13C glucose	6h	1	Amino Acids	ASP	M+02	16.45	0.6944	sum	TRUE	1.29371e+07	area
LN_MS010_005	HeLa R19 - 6MP - 30uM - 13C glucose - 6h - 2	6MP	30uM	13C glucose	6h	2	Amino Acids	ASP	M+02	16.49	1.1498	sum	TRUE	1.2831e+07	area
LN_MS010_006	HeLa R19 - 6MP - 30uM - 13C glucose - 6h - 3	6MP	30uM	13C glucose	6h	3	Amino Acids	ASP	M+02	16.49	0.2391	sum	TRUE	1.19186e+07	area
LN_MS010_007	HeLa R19 - 6MP - 100uM - 13C glucose - 6h - 1	6MP	100uM	13C glucose	6h	1	Amino Acids	ASP	M+02	16.46	1.036	sum	TRUE	1.35622e+07	area
LN_MS010_008	HeLa R19 - 6MP - 100uM - 13C glucose - 6h - 2	6MP	100uM	13C glucose	6h	2	Amino Acids	ASP	M+02	16.5	0.6944	sum	TRUE	1.29117e+07	area
LN_MS010_009	HeLa R19 - 6MP - 100uM - 13C glucose - 6h - 3	6MP	100uM	13C glucose	6h	3	Amino Acids	ASP	M+02	16.51	1.036	sum	TRUE	1.35171e+07	area
LN_MS010_010	HeLa R19 - 6MP - 300uM - 13C glucose - 6h - 1	6MP	300uM	13C glucose	6h	1	Amino Acids	ASP	M+02	16.49	1.036	sum	TRUE	1.1839e+07	area
LN_MS010_011	HeLa R19 - 6MP - 300uM - 13C glucose - 6h - 2	6MP	300uM	13C glucose	6h	2	Amino Acids	ASP	M+02	16.48	0.8083	sum	TRUE	1.05228e+07	area
LN_MS010_012	HeLa R19 - 6MP - 300uM - 13C glucose - 6h - 3	6MP	300uM	13C glucose	6h	3	Amino Acids	ASP	M+02	16.49	0.5806	sum	TRUE	1.04293e+07	area
LN_MS010_013	HeLa R19 - 6MP - 1000uM - 13C glucose - 6h - 1	6MP	1000uM	13C glucose	6h	1	Amino Acids	ASP	M+02	16.46	1.8328	sum	TRUE	1.24666e+07	area
LN_MS010_014	HeLa R19 - 6MP - 1000uM - 13C glucose - 6h - 2	6MP	1000uM	13C glucose	6h	2	Amino Acids	ASP	M+02	16.51	0.8083	sum	TRUE	1.17547e+07	area
LN_MS010_015	HeLa R19 - 6MP - 1000uM - 13C glucose - 6h - 3	6MP	1000uM	13C glucose	6h	3	Amino Acids	ASP	M+02	16.46	1.4913	sum	TRUE	1.12899e+07	area
LN_MS010_016	HeLa R19 - CPU - 30uM - 13C glucose - 6h - 1	CPU	30uM	13C glucose	6h	1	Amino Acids	ASP	M+02	16.48	1.719	sum	TRUE	1.38088e+07	area
LN_MS010_017	HeLa R19 - CPU - 30uM - 13C glucose - 6h - 2	CPU	30uM	13C glucose	6h	2	Amino Acids	ASP	M+02	16.45	1.2636	sum	TRUE	1.35383e+07	area
LN_MS010_018	HeLa R19 - CPU - 30uM - 13C glucose - 6h - 3	CPU	30uM	13C glucose	6h	3	Amino Acids	ASP	M+02	16.48	1.1498	sum	TRUE	1.23894e+07	area
LN_MS010_019	HeLa R19 - CPU - 100uM - 13C glucose - 6h - 1	CPU	100uM	13C glucose	6h	1	Amino Acids	ASP	M+02	16.41	0.8083	sum	TRUE	1.40975e+07	area
LN_MS010_020	HeLa R19 - CPU - 100uM - 13C glucose - 6h - 2	CPU	100uM	13C glucose	6h	2	Amino Acids	ASP	M+02	16.5	0.8083	sum	TRUE	1.31593e+07	area
LN_MS010_021	HeLa R19 - CPU - 100uM - 13C glucose - 6h - 3	CPU	100uM	13C glucose	6h	3	Amino Acids	ASP	M+02	16.47	1.3775	sum	TRUE	1.316e+07	area
LN_MS010_022	HeLa R19 - CPU - 300uM - 13C glucose - 6h - 1	CPU	300uM	13C glucose	6h	1	Amino Acids	ASP	M+02	16.1	1.3775	sum	TRUE	1.40084e+07	area
LN_MS010_023	HeLa R19 - CPU - 300uM - 13C glucose - 6h - 2	CPU	300uM	13C glucose	6h	2	Amino Acids	ASP	M+02	16.12	0.6944	sum	TRUE	1.37849e+07	area
LN_MS010_024	HeLa R19 - CPU - 300uM - 13C glucose - 6h - 3	CPU	300uM	13C glucose	6h	3	Amino Acids	ASP	M+02	16.12	0.8083	sum	TRUE	1.31992e+07	area
LN_MS010_025	HeLa R19 - CPU - 1000uM - 13C glucose - 6h - 1	CPU	1000uM	13C glucose	6h	1	Amino Acids	ASP	M+02	16.16	1.6052	sum	TRUE	1.43346e+07	area
LN_MS010_026	HeLa R19 - CPU - 1000uM - 13C glucose - 6h - 2	CPU	1000uM	13C glucose	6h	2	Amino Acids	ASP	M+02	16.12	1.4913	sum	TRUE	1.45706e+07	area
LN_MS010_027	HeLa R19 - CPU - 1000uM - 13C glucose - 6h - 3	CPU	1000uM	13C glucose	6h	3	Amino Acids	ASP	M+02	16.12	1.3775	sum	TRUE	1.47815e+07	area
LN_MS010_028	HeLa R19 - AMPD2 - 100uM - 13C glucose - 6h - 1	AMPD2	100uM	13C glucose	6h	1	Amino Acids	ASP	M+02	16.14	1.036	sum	TRUE	1.4469e+07	area
LN_MS010_029	HeLa R19 - AMPD2 - 100uM - 13C glucose - 6h - 2	AMPD2	100uM	13C glucose	6h	2	Amino Acids	ASP	M+02	16.08	1.036	sum	TRUE	1.80477e+07	area
LN_MS010_030	HeLa R19 - AMPD2 - 100uM - 13C glucose - 6h - 3	AMPD2	100uM	13C glucose	6h	3	Amino Acids	ASP	M+02	16.11	1.1498	sum	TRUE	1.62957e+07	area
LN_MS010_031	HeLa R19 - Deco - 100uM - 13C glucose - 6h - 1	Deco	100uM	13C glucose	6h	1	Amino Acids	ASP	M+02	16.1	1.2636	sum	TRUE	1.43836e+07	area
LN_MS010_032	HeLa R19 - Deco - 100uM - 13C glucose - 6h - 2	Deco	100uM	13C glucose	6h	2	Amino Acids	ASP	M+02	16.12	1.6052	sum	TRUE	1.45028e+07	area
LN_MS010_033	HeLa R19 - Deco - 100uM - 13C glucose - 6h - 3	Deco	100uM	13C glucose	6h	3	Amino Acids	ASP	M+02	16.11	1.2636	sum	TRUE	1.44572e+07	area
LN_MS010_040	HeLa R19 - Control - 0uM - 12C glucose - 6h - 1	Control	0uM	12C glucose	6h	1	Amino Acids	ASP	M+02			sum	TRUE	0	area
LN_MS010_041	HeLa R19 - Control - 0uM - 12C glucose - 6h - 2	Control	0uM	12C glucose	6h	2	Amino Acids	ASP	M+02			sum	TRUE	0	area
LN_MS010_042	HeLa R19 - Control - 0uM - 12C glucose - 6h - 3	Control	0uM	12C glucose	6h	3	Amino Acids	ASP	M+02			sum	TRUE	0	area
LN_MS010_001	HeLa R19 - Control - 0uM - 13C glucose - 6h - 1	Control	0uM	13C glucose	6h	1	Amino Acids	ASP	M+03	16.44	0.8926	sum	TRUE	5.17789e+06	area
LN_MS010_002	HeLa R19 - Control - 0uM - 13C glucose - 6h - 2	Control	0uM	13C glucose	6h	2	Amino Acids	ASP	M+03	16.46	0.5536	sum	TRUE	5.72568e+06	area
LN_MS010_003	HeLa R19 - Control - 0uM - 13C glucose - 6h - 3	Control	0uM	13C glucose	6h	3	Amino Acids	ASP	M+03	16.51	0.8926	sum	TRUE	5.95135e+06	area
LN_MS010_004	HeLa R19 - 6MP - 30uM - 13C glucose - 6h - 1	6MP	30uM	13C glucose	6h	1	Amino Acids	ASP	M+03	16.45	0.8926	sum	TRUE	5.16316e+06	area
LN_MS010_005	HeLa R19 - 6MP - 30uM - 13C glucose - 6h - 2	6MP	30uM	13C glucose	6h	2	Amino Acids	ASP	M+03	16.49	0.8926	sum	TRUE	5.63203e+06	area
LN_MS010_006	HeLa R19 - 6MP - 30uM - 13C glucose - 6h - 3	6MP	30uM	13C glucose	6h	3	Amino Acids	ASP	M+03	16.49	0.6666	sum	TRUE	5.37685e+06	area
LN_MS010_007	HeLa R19 - 6MP - 100uM - 13C glucose - 6h - 1	6MP	100uM	13C glucose	6h	1	Amino Acids	ASP	M+03	16.46	1.0056	sum	TRUE	5.25479e+06	area
LN_MS010_008	HeLa R19 - 6MP - 100uM - 13C glucose - 6h - 2	6MP	100uM	13C glucose	6h	2	Amino Acids	ASP	M+03	16.5	0.3276	sum	TRUE	5.40384e+06	area
LN_MS010_009	HeLa R19 - 6MP - 100uM - 13C glucose - 6h - 3	6MP	100uM	13C glucose	6h	3	Amino Acids	ASP	M+03	16.49	0.6666	sum	TRUE	6.07654e+06	area
LN_MS010_010	HeLa R19 - 6MP - 300uM - 13C glucose - 6h - 1	6MP	300uM	13C glucose	6h	1	Amino Acids	ASP	M+03	16.53	1.3445	sum	TRUE	4.60975e+06	area
LN_MS010_011	HeLa R19 - 6MP - 300uM - 13C glucose - 6h - 2	6MP	300uM	13C glucose	6h	2	Amino Acids	ASP	M+03	16.5	0.8926	sum	TRUE	4.02828e+06	area
LN_MS010_012	HeLa R19 - 6MP - 300uM - 13C glucose - 6h - 3	6MP	300uM	13C glucose	6h	3	Amino Acids	ASP	M+03	16.57	0.8926	sum	TRUE	4.389e+06	area
LN_MS010_013	HeLa R19 - 6MP - 1000uM - 13C glucose - 6h - 1	6MP	1000uM	13C glucose	6h	1	Amino Acids	ASP	M+03	16.5	1.0056	sum	TRUE	4.76117e+06	area
LN_MS010_014	HeLa R19 - 6MP - 1000uM - 13C glucose - 6h - 2	6MP	1000uM	13C glucose	6h	2	Amino Acids	ASP	M+03	16.53	0.5536	sum	TRUE	4.41961e+06	area
LN_MS010_015	HeLa R19 - 6MP - 1000uM - 13C glucose - 6h - 3	6MP	1000uM	13C glucose	6h	3	Amino Acids	ASP	M+03	16.48	1.3445	sum	TRUE	4.4637e+06	area
LN_MS010_016	HeLa R19 - CPU - 30uM - 13C glucose - 6h - 1	CPU	30uM	13C glucose	6h	1	Amino Acids	ASP	M+03	16.43	1.4575	sum	TRUE	5.00977e+06	area
LN_MS010_017	HeLa R19 - CPU - 30uM - 13C glucose - 6h - 2	CPU	30uM	13C glucose	6h	2	Amino Acids	ASP	M+03	16.47	0.8926	sum	TRUE	4.81333e+06	area
LN_MS010_018	HeLa R19 - CPU - 30uM - 13C glucose - 6h - 3	CPU	30uM	13C glucose	6h	3	Amino Acids	ASP	M+03	16.48	1.0056	sum	TRUE	4.58096e+06	area
LN_MS010_019	HeLa R19 - CPU - 100uM - 13C glucose - 6h - 1	CPU	100uM	13C glucose	6h	1	Amino Acids	ASP	M+03	16.49	1.2315	sum	TRUE	5.32343e+06	area
LN_MS010_020	HeLa R19 - CPU - 100uM - 13C glucose - 6h - 2	CPU	100uM	13C glucose	6h	2	Amino Acids	ASP	M+03	16.5	0.6666	sum	TRUE	4.97771e+06	area
LN_MS010_021	HeLa R19 - CPU - 100uM - 13C glucose - 6h - 3	CPU	100uM	13C glucose	6h	3	Amino Acids	ASP	M+03	16.47	0.7796	sum	TRUE	5.15719e+06	area
LN_MS010_022	HeLa R19 - CPU - 300uM - 13C glucose - 6h - 1	CPU	300uM	13C glucose	6h	1	Amino Acids	ASP	M+03	16.1	0.8926	sum	TRUE	5.07981e+06	area
LN_MS010_023	HeLa R19 - CPU - 300uM - 13C glucose - 6h - 2	CPU	300uM	13C glucose	6h	2	Amino Acids	ASP	M+03	16.12	0.7796	sum	TRUE	5.33523e+06	area
LN_MS010_024	HeLa R19 - CPU - 300uM - 13C glucose - 6h - 3	CPU	300uM	13C glucose	6h	3	Amino Acids	ASP	M+03	16.12	0.6666	sum	TRUE	5.07693e+06	area
LN_MS010_025	HeLa R19 - CPU - 1000uM - 13C glucose - 6h - 1	CPU	1000uM	13C glucose	6h	1	Amino Acids	ASP	M+03	16.18	1.0056	sum	TRUE	5.4804e+06	area
LN_MS010_026	HeLa R19 - CPU - 1000uM - 13C glucose - 6h - 2	CPU	1000uM	13C glucose	6h	2	Amino Acids	ASP	M+03	16.12	1.0056	sum	TRUE	5.56946e+06	area
LN_MS010_027	HeLa R19 - CPU - 1000uM - 13C glucose - 6h - 3	CPU	1000uM	13C glucose	6h	3	Amino Acids	ASP	M+03	16.14	1.2315	sum	TRUE	5.63261e+06	area
LN_MS010_028	HeLa R19 - AMPD2 - 100uM - 13C glucose - 6h - 1	AMPD2	100uM	13C glucose	6h	1	Amino Acids	ASP	M+03	16.14	0.8926	sum	TRUE	5.78731e+06	area
LN_MS010_029	HeLa R19 - AMPD2 - 100uM - 13C glucose - 6h - 2	AMPD2	100uM	13C glucose	6h	2	Amino Acids	ASP	M+03	16.08	1.0056	sum	TRUE	7.68886e+06	area
LN_MS010_030	HeLa R19 - AMPD2 - 100uM - 13C glucose - 6h - 3	AMPD2	100uM	13C glucose	6h	3	Amino Acids	ASP	M+03	16.13	0.8926	sum	TRUE	6.99773e+06	area
LN_MS010_031	HeLa R19 - Deco - 100uM - 13C glucose - 6h - 1	Deco	100uM	13C glucose	6h	1	Amino Acids	ASP	M+03	16.08	1.2315	sum	TRUE	6.39736e+06	area
LN_MS010_032	HeLa R19 - Deco - 100uM - 13C glucose - 6h - 2	Deco	100uM	13C glucose	6h	2	Amino Acids	ASP	M+03	16.1	1.2315	sum	TRUE	6.99939e+06	area
LN_MS010_033	HeLa R19 - Deco - 100uM - 13C glucose - 6h - 3	Deco	100uM	13C glucose	6h	3	Amino Acids	ASP	M+03	16.11	0.6666	sum	TRUE	7.26485e+06	area
LN_MS010_040	HeLa R19 - Control - 0uM - 12C glucose - 6h - 1	Control	0uM	12C glucose	6h	1	Amino Acids	ASP	M+03			sum	TRUE	0	area
LN_MS010_041	HeLa R19 - Control - 0uM - 12C glucose - 6h - 2	Control	0uM	12C glucose	6h	2	Amino Acids	ASP	M+03			sum	TRUE	0	area
LN_MS010_042	HeLa R19 - Control - 0uM - 12C glucose - 6h - 3	Control	0uM	12C glucose	6h	3	Amino Acids	ASP	M+03			sum	TRUE	0	area
LN_MS010_001	HeLa R19 - Control - 0uM - 13C glucose - 6h - 1	Control	0uM	13C glucose	6h	1	Amino Acids	ASP	M+04	16.36	-0.1847	sum	TRUE	733205	area
LN_MS010_002	HeLa R19 - Control - 0uM - 13C glucose - 6h - 2	Control	0uM	13C glucose	6h	2	Amino Acids	ASP	M+04	16.5	-0.409	sum	TRUE	806695	area
LN_MS010_003	HeLa R19 - Control - 0uM - 13C glucose - 6h - 3	Control	0uM	13C glucose	6h	3	Amino Acids	ASP	M+04	16.43	-0.0725	sum	TRUE	926304	area
LN_MS010_004	HeLa R19 - 6MP - 30uM - 13C glucose - 6h - 1	6MP	30uM	13C glucose	6h	1	Amino Acids	ASP	M+04	16.51	0.0397	sum	TRUE	627240	area
LN_MS010_005	HeLa R19 - 6MP - 30uM - 13C glucose - 6h - 2	6MP	30uM	13C glucose	6h	2	Amino Acids	ASP	M+04	16.49	0.0397	sum	TRUE	840770	area
LN_MS010_006	HeLa R19 - 6MP - 30uM - 13C glucose - 6h - 3	6MP	30uM	13C glucose	6h	3	Amino Acids	ASP	M+04	16.49	-0.409	sum	TRUE	802684	area
LN_MS010_007	HeLa R19 - 6MP - 100uM - 13C glucose - 6h - 1	6MP	100uM	13C glucose	6h	1	Amino Acids	ASP	M+04	16.44	-0.0725	sum	TRUE	651468	area
LN_MS010_008	HeLa R19 - 6MP - 100uM - 13C glucose - 6h - 2	6MP	100uM	13C glucose	6h	2	Amino Acids	ASP	M+04	16.52	-0.6333	sum	TRUE	763128	area
LN_MS010_009	HeLa R19 - 6MP - 100uM - 13C glucose - 6h - 3	6MP	100uM	13C glucose	6h	3	Amino Acids	ASP	M+04	16.49	-0.5211	sum	TRUE	1.04534e+06	area
LN_MS010_010	HeLa R19 - 6MP - 300uM - 13C glucose - 6h - 1	6MP	300uM	13C glucose	6h	1	Amino Acids	ASP	M+04	16.43	-0.1847	sum	TRUE	591381	area
LN_MS010_011	HeLa R19 - 6MP - 300uM - 13C glucose - 6h - 2	6MP	300uM	13C glucose	6h	2	Amino Acids	ASP	M+04	16.12	-0.1847	sum	TRUE	501869	area
LN_MS010_012	HeLa R19 - 6MP - 300uM - 13C glucose - 6h - 3	6MP	300uM	13C glucose	6h	3	Amino Acids	ASP	M+04	16.51	-0.409	sum	TRUE	612108	area
LN_MS010_013	HeLa R19 - 6MP - 1000uM - 13C glucose - 6h - 1	6MP	1000uM	13C glucose	6h	1	Amino Acids	ASP	M+04	16.46	0.0397	sum	TRUE	694109	area
LN_MS010_014	HeLa R19 - 6MP - 1000uM - 13C glucose - 6h - 2	6MP	1000uM	13C glucose	6h	2	Amino Acids	ASP	M+04	16.57	-0.5211	sum	TRUE	569803	area
LN_MS010_015	HeLa R19 - 6MP - 1000uM - 13C glucose - 6h - 3	6MP	1000uM	13C glucose	6h	3	Amino Acids	ASP	M+04	16.55	0.3761	sum	TRUE	616116	area
LN_MS010_016	HeLa R19 - CPU - 30uM - 13C glucose - 6h - 1	CPU	30uM	13C glucose	6h	1	Amino Acids	ASP	M+04	16.41	0.264	sum	TRUE	680307	area
LN_MS010_017	HeLa R19 - CPU - 30uM - 13C glucose - 6h - 2	CPU	30uM	13C glucose	6h	2	Amino Acids	ASP	M+04	16.42	-0.2968	sum	TRUE	659973	area
LN_MS010_018	HeLa R19 - CPU - 30uM - 13C glucose - 6h - 3	CPU	30uM	13C glucose	6h	3	Amino Acids	ASP	M+04	16.5	-0.5211	sum	TRUE	560552	area
LN_MS010_019	HeLa R19 - CPU - 100uM - 13C glucose - 6h - 1	CPU	100uM	13C glucose	6h	1	Amino Acids	ASP	M+04	16.54	-0.0725	sum	TRUE	690752	area
LN_MS010_020	HeLa R19 - CPU - 100uM - 13C glucose - 6h - 2	CPU	100uM	13C glucose	6h	2	Amino Acids	ASP	M+04	16.52	-0.0725	sum	TRUE	722081	area
LN_MS010_021	HeLa R19 - CPU - 100uM - 13C glucose - 6h - 3	CPU	100uM	13C glucose	6h	3	Amino Acids	ASP	M+04	16.49	-0.5211	sum	TRUE	798277	area
LN_MS010_022	HeLa R19 - CPU - 300uM - 13C glucose - 6h - 1	CPU	300uM	13C glucose	6h	1	Amino Acids	ASP	M+04	16.14	-0.1847	sum	TRUE	676655	area
LN_MS010_023	HeLa R19 - CPU - 300uM - 13C glucose - 6h - 2	CPU	300uM	13C glucose	6h	2	Amino Acids	ASP	M+04	16.14	-0.1847	sum	TRUE	740174	area
LN_MS010_024	HeLa R19 - CPU - 300uM - 13C glucose - 6h - 3	CPU	300uM	13C glucose	6h	3	Amino Acids	ASP	M+04	16.16	-0.1847	sum	TRUE	676161	area
LN_MS010_025	HeLa R19 - CPU - 1000uM - 13C glucose - 6h - 1	CPU	1000uM	13C glucose	6h	1	Amino Acids	ASP	M+04	16.18	-0.1847	sum	TRUE	866469	area
LN_MS010_026	HeLa R19 - CPU - 1000uM - 13C glucose - 6h - 2	CPU	1000uM	13C glucose	6h	2	Amino Acids	ASP	M+04	16.52	0.3761	sum	TRUE	838462	area
LN_MS010_027	HeLa R19 - CPU - 1000uM - 13C glucose - 6h - 3	CPU	1000uM	13C glucose	6h	3	Amino Acids	ASP	M+04	16.12	0.7126	sum	TRUE	874642	area
LN_MS010_028	HeLa R19 - AMPD2 - 100uM - 13C glucose - 6h - 1	AMPD2	100uM	13C glucose	6h	1	Amino Acids	ASP	M+04	16.16	-0.0725	sum	TRUE	705704	area
LN_MS010_029	HeLa R19 - AMPD2 - 100uM - 13C glucose - 6h - 2	AMPD2	100uM	13C glucose	6h	2	Amino Acids	ASP	M+04	16.08	-0.1847	sum	TRUE	1.00399e+06	area
LN_MS010_030	HeLa R19 - AMPD2 - 100uM - 13C glucose - 6h - 3	AMPD2	100uM	13C glucose	6h	3	Amino Acids	ASP	M+04	16.13	-0.1847	sum	TRUE	950112	area
LN_MS010_031	HeLa R19 - Deco - 100uM - 13C glucose - 6h - 1	Deco	100uM	13C glucose	6h	1	Amino Acids	ASP	M+04	16.12	-0.0725	sum	TRUE	1.07912e+06	area
LN_MS010_032	HeLa R19 - Deco - 100uM - 13C glucose - 6h - 2	Deco	100uM	13C glucose	6h	2	Amino Acids	ASP	M+04	16.12	0.3761	sum	TRUE	1.49481e+06	area
LN_MS010_033	HeLa R19 - Deco - 100uM - 13C glucose - 6h - 3	Deco	100uM	13C glucose	6h	3	Amino Acids	ASP	M+04	16.09	0.264	sum	TRUE	1.59834e+06	area
LN_MS010_040	HeLa R19 - Control - 0uM - 12C glucose - 6h - 1	Control	0uM	12C glucose	6h	1	Amino Acids	ASP	M+04			sum	TRUE	0	area
LN_MS010_041	HeLa R19 - Control - 0uM - 12C glucose - 6h - 2	Control	0uM	12C glucose	6h	2	Amino Acids	ASP	M+04			sum	TRUE	0	area
LN_MS010_042	HeLa R19 - Control - 0uM - 12C glucose - 6h - 3	Control	0uM	12C glucose	6h	3	Amino Acids	ASP	M+04			sum	TRUE	0	area
LN_MS010_001	HeLa R19 - Control - 0uM - 13C glucose - 6h - 1	Control	0uM	13C glucose	6h	1	Amino Acids	b-ALA	M+00	15.4	0.7864	sum	TRUE	2.84516e+07	area
LN_MS010_002	HeLa R19 - Control - 0uM - 13C glucose - 6h - 2	Control	0uM	13C glucose	6h	2	Amino Acids	b-ALA	M+00	15.45	0.5323	sum	TRUE	3.11804e+07	area
LN_MS010_003	HeLa R19 - Control - 0uM - 13C glucose - 6h - 3	Control	0uM	13C glucose	6h	3	Amino Acids	b-ALA	M+00	15.45	1.0406	sum	TRUE	3.00838e+07	area
LN_MS010_004	HeLa R19 - 6MP - 30uM - 13C glucose - 6h - 1	6MP	30uM	13C glucose	6h	1	Amino Acids	b-ALA	M+00	15.45	0.024	sum	TRUE	3.31936e+07	area
LN_MS010_005	HeLa R19 - 6MP - 30uM - 13C glucose - 6h - 2	6MP	30uM	13C glucose	6h	2	Amino Acids	b-ALA	M+00	15.42	0.7864	sum	TRUE	3.72285e+07	area
LN_MS010_006	HeLa R19 - 6MP - 30uM - 13C glucose - 6h - 3	6MP	30uM	13C glucose	6h	3	Amino Acids	b-ALA	M+00	15.41	0.7017	sum	TRUE	3.74554e+07	area
LN_MS010_007	HeLa R19 - 6MP - 100uM - 13C glucose - 6h - 1	6MP	100uM	13C glucose	6h	1	Amino Acids	b-ALA	M+00	15.37	0.8712	sum	TRUE	3.86571e+07	area
LN_MS010_008	HeLa R19 - 6MP - 100uM - 13C glucose - 6h - 2	6MP	100uM	13C glucose	6h	2	Amino Acids	b-ALA	M+00	15.43	0.4476	sum	TRUE	3.82495e+07	area
LN_MS010_009	HeLa R19 - 6MP - 100uM - 13C glucose - 6h - 3	6MP	100uM	13C glucose	6h	3	Amino Acids	b-ALA	M+00	15.42	0.3628	sum	TRUE	4.15427e+07	area
LN_MS010_010	HeLa R19 - 6MP - 300uM - 13C glucose - 6h - 1	6MP	300uM	13C glucose	6h	1	Amino Acids	b-ALA	M+00	15.43	0.9559	sum	TRUE	3.2685e+07	area
LN_MS010_011	HeLa R19 - 6MP - 300uM - 13C glucose - 6h - 2	6MP	300uM	13C glucose	6h	2	Amino Acids	b-ALA	M+00	15.43	0.5323	sum	TRUE	2.85584e+07	area
LN_MS010_012	HeLa R19 - 6MP - 300uM - 13C glucose - 6h - 3	6MP	300uM	13C glucose	6h	3	Amino Acids	b-ALA	M+00	15.45	0.3628	sum	TRUE	3.28804e+07	area
LN_MS010_013	HeLa R19 - 6MP - 1000uM - 13C glucose - 6h - 1	6MP	1000uM	13C glucose	6h	1	Amino Acids	b-ALA	M+00	15.45	0.2781	sum	TRUE	3.43536e+07	area
LN_MS010_014	HeLa R19 - 6MP - 1000uM - 13C glucose - 6h - 2	6MP	1000uM	13C glucose	6h	2	Amino Acids	b-ALA	M+00	15.45	0.024	sum	TRUE	3.70123e+07	area
LN_MS010_015	HeLa R19 - 6MP - 1000uM - 13C glucose - 6h - 3	6MP	1000uM	13C glucose	6h	3	Amino Acids	b-ALA	M+00	15.44	0.7017	sum	TRUE	3.48639e+07	area
LN_MS010_016	HeLa R19 - CPU - 30uM - 13C glucose - 6h - 1	CPU	30uM	13C glucose	6h	1	Amino Acids	b-ALA	M+00	15.43	0.617	sum	TRUE	3.35087e+07	area
LN_MS010_017	HeLa R19 - CPU - 30uM - 13C glucose - 6h - 2	CPU	30uM	13C glucose	6h	2	Amino Acids	b-ALA	M+00	15.4	0.5323	sum	TRUE	3.5225e+07	area
LN_MS010_018	HeLa R19 - CPU - 30uM - 13C glucose - 6h - 3	CPU	30uM	13C glucose	6h	3	Amino Acids	b-ALA	M+00	15.42	0.4476	sum	TRUE	3.09165e+07	area
LN_MS010_019	HeLa R19 - CPU - 100uM - 13C glucose - 6h - 1	CPU	100uM	13C glucose	6h	1	Amino Acids	b-ALA	M+00	15.43	0.4476	sum	TRUE	3.26612e+07	area
LN_MS010_020	HeLa R19 - CPU - 100uM - 13C glucose - 6h - 2	CPU	100uM	13C glucose	6h	2	Amino Acids	b-ALA	M+00	15.44	0.1087	sum	TRUE	3.22793e+07	area
LN_MS010_021	HeLa R19 - CPU - 100uM - 13C glucose - 6h - 3	CPU	100uM	13C glucose	6h	3	Amino Acids	b-ALA	M+00	15.4	0.5323	sum	TRUE	3.37374e+07	area
LN_MS010_022	HeLa R19 - CPU - 300uM - 13C glucose - 6h - 1	CPU	300uM	13C glucose	6h	1	Amino Acids	b-ALA	M+00	15.41	0.7864	sum	TRUE	3.29105e+07	area
LN_MS010_023	HeLa R19 - CPU - 300uM - 13C glucose - 6h - 2	CPU	300uM	13C glucose	6h	2	Amino Acids	b-ALA	M+00	15.42	0.1934	sum	TRUE	3.31169e+07	area
LN_MS010_024	HeLa R19 - CPU - 300uM - 13C glucose - 6h - 3	CPU	300uM	13C glucose	6h	3	Amino Acids	b-ALA	M+00	15.45	0.2781	sum	TRUE	3.27677e+07	area
LN_MS010_025	HeLa R19 - CPU - 1000uM - 13C glucose - 6h - 1	CPU	1000uM	13C glucose	6h	1	Amino Acids	b-ALA	M+00	15.45	0.7864	sum	TRUE	3.10363e+07	area
LN_MS010_026	HeLa R19 - CPU - 1000uM - 13C glucose - 6h - 2	CPU	1000uM	13C glucose	6h	2	Amino Acids	b-ALA	M+00	15.39	0.9559	sum	TRUE	3.25781e+07	area
LN_MS010_027	HeLa R19 - CPU - 1000uM - 13C glucose - 6h - 3	CPU	1000uM	13C glucose	6h	3	Amino Acids	b-ALA	M+00	15.42	0.617	sum	TRUE	3.34165e+07	area
LN_MS010_028	HeLa R19 - AMPD2 - 100uM - 13C glucose - 6h - 1	AMPD2	100uM	13C glucose	6h	1	Amino Acids	b-ALA	M+00	15.4	0.8712	sum	TRUE	2.36654e+07	area
LN_MS010_029	HeLa R19 - AMPD2 - 100uM - 13C glucose - 6h - 2	AMPD2	100uM	13C glucose	6h	2	Amino Acids	b-ALA	M+00	15.44	0.3628	sum	TRUE	2.46218e+07	area
LN_MS010_030	HeLa R19 - AMPD2 - 100uM - 13C glucose - 6h - 3	AMPD2	100uM	13C glucose	6h	3	Amino Acids	b-ALA	M+00	15.47	0.3628	sum	TRUE	2.41256e+07	area
LN_MS010_031	HeLa R19 - Deco - 100uM - 13C glucose - 6h - 1	Deco	100uM	13C glucose	6h	1	Amino Acids	b-ALA	M+00	15.41	0.5323	sum	TRUE	3.04872e+07	area
LN_MS010_032	HeLa R19 - Deco - 100uM - 13C glucose - 6h - 2	Deco	100uM	13C glucose	6h	2	Amino Acids	b-ALA	M+00	15.43	0.2781	sum	TRUE	3.52895e+07	area
LN_MS010_033	HeLa R19 - Deco - 100uM - 13C glucose - 6h - 3	Deco	100uM	13C glucose	6h	3	Amino Acids	b-ALA	M+00	15.44	0.8712	sum	TRUE	3.27323e+07	area
LN_MS010_040	HeLa R19 - Control - 0uM - 12C glucose - 6h - 1	Control	0uM	12C glucose	6h	1	Amino Acids	b-ALA	M+00	15.43	0.5323	sum	TRUE	3.37027e+07	area
LN_MS010_041	HeLa R19 - Control - 0uM - 12C glucose - 6h - 2	Control	0uM	12C glucose	6h	2	Amino Acids	b-ALA	M+00	15.44	0.1087	sum	TRUE	3.42808e+07	area
LN_MS010_042	HeLa R19 - Control - 0uM - 12C glucose - 6h - 3	Control	0uM	12C glucose	6h	3	Amino Acids	b-ALA	M+00	15.42	0.7017	sum	TRUE	3.04732e+07	area
LN_MS010_001	HeLa R19 - Control - 0uM - 13C glucose - 6h - 1	Control	0uM	13C glucose	6h	1	Amino Acids	b-ALA	M+01	15.46	0.6863	sum	TRUE	0	area
LN_MS010_002	HeLa R19 - Control - 0uM - 13C glucose - 6h - 2	Control	0uM	13C glucose	6h	2	Amino Acids	b-ALA	M+01	15.38	0.2674	sum	TRUE	0	area
LN_MS010_003	HeLa R19 - Control - 0uM - 13C glucose - 6h - 3	Control	0uM	13C glucose	6h	3	Amino Acids	b-ALA	M+01	15.49	1.5242	sum	TRUE	0	area
LN_MS010_004	HeLa R19 - 6MP - 30uM - 13C glucose - 6h - 1	6MP	30uM	13C glucose	6h	1	Amino Acids	b-ALA	M+01	15.39	-0.8218	sum	TRUE	203737	area
LN_MS010_005	HeLa R19 - 6MP - 30uM - 13C glucose - 6h - 2	6MP	30uM	13C glucose	6h	2	Amino Acids	b-ALA	M+01	15.46	0.5188	sum	TRUE	183132	area
LN_MS010_006	HeLa R19 - 6MP - 30uM - 13C glucose - 6h - 3	6MP	30uM	13C glucose	6h	3	Amino Acids	b-ALA	M+01	15.53	0.6863	sum	TRUE	0	area
LN_MS010_007	HeLa R19 - 6MP - 100uM - 13C glucose - 6h - 1	6MP	100uM	13C glucose	6h	1	Amino Acids	b-ALA	M+01	15.45	1.1891	sum	TRUE	238626	area
LN_MS010_008	HeLa R19 - 6MP - 100uM - 13C glucose - 6h - 2	6MP	100uM	13C glucose	6h	2	Amino Acids	b-ALA	M+01	15.43	-0.9056	sum	TRUE	166253	area
LN_MS010_009	HeLa R19 - 6MP - 100uM - 13C glucose - 6h - 3	6MP	100uM	13C glucose	6h	3	Amino Acids	b-ALA	M+01	15.44	0.6863	sum	TRUE	96654.8	area
LN_MS010_010	HeLa R19 - 6MP - 300uM - 13C glucose - 6h - 1	6MP	300uM	13C glucose	6h	1	Amino Acids	b-ALA	M+01	15.43	1.608	sum	TRUE	103189	area
LN_MS010_011	HeLa R19 - 6MP - 300uM - 13C glucose - 6h - 2	6MP	300uM	13C glucose	6h	2	Amino Acids	b-ALA	M+01	15.47	0.1836	sum	TRUE	60530.7	area
LN_MS010_012	HeLa R19 - 6MP - 300uM - 13C glucose - 6h - 3	6MP	300uM	13C glucose	6h	3	Amino Acids	b-ALA	M+01	15.47	0.7701	sum	TRUE	149151	area
LN_MS010_013	HeLa R19 - 6MP - 1000uM - 13C glucose - 6h - 1	6MP	1000uM	13C glucose	6h	1	Amino Acids	b-ALA	M+01	15.46	0.0161	sum	TRUE	0	area
LN_MS010_014	HeLa R19 - 6MP - 1000uM - 13C glucose - 6h - 2	6MP	1000uM	13C glucose	6h	2	Amino Acids	b-ALA	M+01	15.37	-0.3191	sum	TRUE	13536.5	area
LN_MS010_015	HeLa R19 - 6MP - 1000uM - 13C glucose - 6h - 3	6MP	1000uM	13C glucose	6h	3	Amino Acids	b-ALA	M+01	15.48	0.6026	sum	TRUE	287401	area
LN_MS010_016	HeLa R19 - CPU - 30uM - 13C glucose - 6h - 1	CPU	30uM	13C glucose	6h	1	Amino Acids	b-ALA	M+01	15.37	0.435	sum	TRUE	143170	area
LN_MS010_017	HeLa R19 - CPU - 30uM - 13C glucose - 6h - 2	CPU	30uM	13C glucose	6h	2	Amino Acids	b-ALA	M+01	15.38	-0.3191	sum	TRUE	0	area
LN_MS010_018	HeLa R19 - CPU - 30uM - 13C glucose - 6h - 3	CPU	30uM	13C glucose	6h	3	Amino Acids	b-ALA	M+01	15.44	0.1836	sum	TRUE	0	area
LN_MS010_019	HeLa R19 - CPU - 100uM - 13C glucose - 6h - 1	CPU	100uM	13C glucose	6h	1	Amino Acids	b-ALA	M+01	15.37	0.8539	sum	TRUE	0	area
LN_MS010_020	HeLa R19 - CPU - 100uM - 13C glucose - 6h - 2	CPU	100uM	13C glucose	6h	2	Amino Acids	b-ALA	M+01	15.42	0.1836	sum	TRUE	607.346	area
LN_MS010_021	HeLa R19 - CPU - 100uM - 13C glucose - 6h - 3	CPU	100uM	13C glucose	6h	3	Amino Acids	b-ALA	M+01	15.38	1.608	sum	TRUE	297091	area
LN_MS010_022	HeLa R19 - CPU - 300uM - 13C glucose - 6h - 1	CPU	300uM	13C glucose	6h	1	Amino Acids	b-ALA	M+01	15.33	1.3566	sum	TRUE	37844.6	area
LN_MS010_023	HeLa R19 - CPU - 300uM - 13C glucose - 6h - 2	CPU	300uM	13C glucose	6h	2	Amino Acids	b-ALA	M+01	15.5	-0.4029	sum	TRUE	0	area
LN_MS010_024	HeLa R19 - CPU - 300uM - 13C glucose - 6h - 3	CPU	300uM	13C glucose	6h	3	Amino Acids	b-ALA	M+01	15.37	-0.5704	sum	TRUE	218844	area
LN_MS010_025	HeLa R19 - CPU - 1000uM - 13C glucose - 6h - 1	CPU	1000uM	13C glucose	6h	1	Amino Acids	b-ALA	M+01	15.42	-0.0677	sum	TRUE	0	area
LN_MS010_026	HeLa R19 - CPU - 1000uM - 13C glucose - 6h - 2	CPU	1000uM	13C glucose	6h	2	Amino Acids	b-ALA	M+01	15.39	0.0161	sum	TRUE	118600	area
LN_MS010_027	HeLa R19 - CPU - 1000uM - 13C glucose - 6h - 3	CPU	1000uM	13C glucose	6h	3	Amino Acids	b-ALA	M+01	15.44	0.5188	sum	TRUE	74348.4	area
LN_MS010_028	HeLa R19 - AMPD2 - 100uM - 13C glucose - 6h - 1	AMPD2	100uM	13C glucose	6h	1	Amino Acids	b-ALA	M+01	15.38	1.7756	sum	TRUE	0	area
LN_MS010_029	HeLa R19 - AMPD2 - 100uM - 13C glucose - 6h - 2	AMPD2	100uM	13C glucose	6h	2	Amino Acids	b-ALA	M+01	15.44	0.1836	sum	TRUE	18397.9	area
LN_MS010_030	HeLa R19 - AMPD2 - 100uM - 13C glucose - 6h - 3	AMPD2	100uM	13C glucose	6h	3	Amino Acids	b-ALA	M+01	15.23		sum	TRUE	0	area
LN_MS010_031	HeLa R19 - Deco - 100uM - 13C glucose - 6h - 1	Deco	100uM	13C glucose	6h	1	Amino Acids	b-ALA	M+01	15.47	0.435	sum	TRUE	0	area
LN_MS010_032	HeLa R19 - Deco - 100uM - 13C glucose - 6h - 2	Deco	100uM	13C glucose	6h	2	Amino Acids	b-ALA	M+01	15.43	0.0161	sum	TRUE	0	area
LN_MS010_033	HeLa R19 - Deco - 100uM - 13C glucose - 6h - 3	Deco	100uM	13C glucose	6h	3	Amino Acids	b-ALA	M+01	15.34	0.6863	sum	TRUE	0	area
LN_MS010_040	HeLa R19 - Control - 0uM - 12C glucose - 6h - 1	Control	0uM	12C glucose	6h	1	Amino Acids	b-ALA	M+01	15.43	-0.2353	sum	TRUE	0	area
LN_MS010_041	HeLa R19 - Control - 0uM - 12C glucose - 6h - 2	Control	0uM	12C glucose	6h	2	Amino Acids	b-ALA	M+01	15.4	-0.0677	sum	TRUE	141675	area
LN_MS010_042	HeLa R19 - Control - 0uM - 12C glucose - 6h - 3	Control	0uM	12C glucose	6h	3	Amino Acids	b-ALA	M+01	15.38	0.5188	sum	TRUE	0	area
LN_MS010_001	HeLa R19 - Control - 0uM - 13C glucose - 6h - 1	Control	0uM	13C glucose	6h	1	Amino Acids	Cystine	M+00	17.35	-0.0937	sum	TRUE	1.46603e+06	area
LN_MS010_002	HeLa R19 - Control - 0uM - 13C glucose - 6h - 2	Control	0uM	13C glucose	6h	2	Amino Acids	Cystine	M+00	17.39	-0.0304	sum	TRUE	2.01519e+06	area
LN_MS010_003	HeLa R19 - Control - 0uM - 13C glucose - 6h - 3	Control	0uM	13C glucose	6h	3	Amino Acids	Cystine	M+00	17.28	0.0329	sum	TRUE	1.70354e+06	area
LN_MS010_004	HeLa R19 - 6MP - 30uM - 13C glucose - 6h - 1	6MP	30uM	13C glucose	6h	1	Amino Acids	Cystine	M+00	17.31	0.1595	sum	TRUE	2.5732e+06	area
LN_MS010_005	HeLa R19 - 6MP - 30uM - 13C glucose - 6h - 2	6MP	30uM	13C glucose	6h	2	Amino Acids	Cystine	M+00	17.29	-0.4736	sum	TRUE	918674	area
LN_MS010_006	HeLa R19 - 6MP - 30uM - 13C glucose - 6h - 3	6MP	30uM	13C glucose	6h	3	Amino Acids	Cystine	M+00	17.35	-0.8534	sum	TRUE	2.30653e+06	area
LN_MS010_007	HeLa R19 - 6MP - 100uM - 13C glucose - 6h - 1	6MP	100uM	13C glucose	6h	1	Amino Acids	Cystine	M+00	17.44	0.8559	sum	TRUE	809270	area
LN_MS010_008	HeLa R19 - 6MP - 100uM - 13C glucose - 6h - 2	6MP	100uM	13C glucose	6h	2	Amino Acids	Cystine	M+00	17.22	-0.4102	sum	TRUE	524801	area
LN_MS010_009	HeLa R19 - 6MP - 100uM - 13C glucose - 6h - 3	6MP	100uM	13C glucose	6h	3	Amino Acids	Cystine	M+00	17.48	-0.0304	sum	TRUE	736794	area
LN_MS010_010	HeLa R19 - 6MP - 300uM - 13C glucose - 6h - 1	6MP	300uM	13C glucose	6h	1	Amino Acids	Cystine	M+00	17.41	-0.2836	sum	TRUE	1.75631e+06	area
LN_MS010_011	HeLa R19 - 6MP - 300uM - 13C glucose - 6h - 2	6MP	300uM	13C glucose	6h	2	Amino Acids	Cystine	M+00	17.32	0.2228	sum	TRUE	1.94518e+06	area
LN_MS010_012	HeLa R19 - 6MP - 300uM - 13C glucose - 6h - 3	6MP	300uM	13C glucose	6h	3	Amino Acids	Cystine	M+00	17.42	-0.0304	sum	TRUE	2.99044e+06	area
LN_MS010_013	HeLa R19 - 6MP - 1000uM - 13C glucose - 6h - 1	6MP	1000uM	13C glucose	6h	1	Amino Acids	Cystine	M+00	17.43	-0.0304	sum	TRUE	1.29667e+06	area
LN_MS010_014	HeLa R19 - 6MP - 1000uM - 13C glucose - 6h - 2	6MP	1000uM	13C glucose	6h	2	Amino Acids	Cystine	M+00	17.27	-0.0304	sum	TRUE	1.51684e+06	area
LN_MS010_015	HeLa R19 - 6MP - 1000uM - 13C glucose - 6h - 3	6MP	1000uM	13C glucose	6h	3	Amino Acids	Cystine	M+00	17.24	-0.9167	sum	TRUE	886026	area
LN_MS010_016	HeLa R19 - CPU - 30uM - 13C glucose - 6h - 1	CPU	30uM	13C glucose	6h	1	Amino Acids	Cystine	M+00	17.21	-0.157	sum	TRUE	532877	area
LN_MS010_017	HeLa R19 - CPU - 30uM - 13C glucose - 6h - 2	CPU	30uM	13C glucose	6h	2	Amino Acids	Cystine	M+00	17.23	-0.4736	sum	TRUE	987305	area
LN_MS010_018	HeLa R19 - CPU - 30uM - 13C glucose - 6h - 3	CPU	30uM	13C glucose	6h	3	Amino Acids	Cystine	M+00	17.39	-0.4736	sum	TRUE	2.38841e+06	area
LN_MS010_019	HeLa R19 - CPU - 100uM - 13C glucose - 6h - 1	CPU	100uM	13C glucose	6h	1	Amino Acids	Cystine	M+00	17.4	-0.157	sum	TRUE	1.21171e+06	area
LN_MS010_020	HeLa R19 - CPU - 100uM - 13C glucose - 6h - 2	CPU	100uM	13C glucose	6h	2	Amino Acids	Cystine	M+00	17.31	0.0329	sum	TRUE	1.18651e+06	area
LN_MS010_021	HeLa R19 - CPU - 100uM - 13C glucose - 6h - 3	CPU	100uM	13C glucose	6h	3	Amino Acids	Cystine	M+00	17.28	0.0329	sum	TRUE	1.10189e+06	area
LN_MS010_022	HeLa R19 - CPU - 300uM - 13C glucose - 6h - 1	CPU	300uM	13C glucose	6h	1	Amino Acids	Cystine	M+00	17.15	-0.5369	sum	TRUE	889611	area
LN_MS010_023	HeLa R19 - CPU - 300uM - 13C glucose - 6h - 2	CPU	300uM	13C glucose	6h	2	Amino Acids	Cystine	M+00	17.31	-0.9167	sum	TRUE	963309	area
LN_MS010_024	HeLa R19 - CPU - 300uM - 13C glucose - 6h - 3	CPU	300uM	13C glucose	6h	3	Amino Acids	Cystine	M+00	17.32	-1.4231	sum	TRUE	663856	area
LN_MS010_025	HeLa R19 - CPU - 1000uM - 13C glucose - 6h - 1	CPU	1000uM	13C glucose	6h	1	Amino Acids	Cystine	M+00	17.25	-0.7268	sum	TRUE	967142	area
LN_MS010_026	HeLa R19 - CPU - 1000uM - 13C glucose - 6h - 2	CPU	1000uM	13C glucose	6h	2	Amino Acids	Cystine	M+00	17.32	-0.3469	sum	TRUE	735447	area
LN_MS010_027	HeLa R19 - CPU - 1000uM - 13C glucose - 6h - 3	CPU	1000uM	13C glucose	6h	3	Amino Acids	Cystine	M+00	17.4	-0.4736	sum	TRUE	517828	area
LN_MS010_028	HeLa R19 - AMPD2 - 100uM - 13C glucose - 6h - 1	AMPD2	100uM	13C glucose	6h	1	Amino Acids	Cystine	M+00	17.27	-0.7901	sum	TRUE	784033	area
LN_MS010_029	HeLa R19 - AMPD2 - 100uM - 13C glucose - 6h - 2	AMPD2	100uM	13C glucose	6h	2	Amino Acids	Cystine	M+00	17.35	-0.2203	sum	TRUE	637655	area
LN_MS010_030	HeLa R19 - AMPD2 - 100uM - 13C glucose - 6h - 3	AMPD2	100uM	13C glucose	6h	3	Amino Acids	Cystine	M+00	17.35	-0.6635	sum	TRUE	456421	area
LN_MS010_031	HeLa R19 - Deco - 100uM - 13C glucose - 6h - 1	Deco	100uM	13C glucose	6h	1	Amino Acids	Cystine	M+00	17.2	-0.6635	sum	TRUE	411192	area
LN_MS010_032	HeLa R19 - Deco - 100uM - 13C glucose - 6h - 2	Deco	100uM	13C glucose	6h	2	Amino Acids	Cystine	M+00	17.26	-0.9167	sum	TRUE	260820	area
LN_MS010_033	HeLa R19 - Deco - 100uM - 13C glucose - 6h - 3	Deco	100uM	13C glucose	6h	3	Amino Acids	Cystine	M+00	17.23	0.0962	sum	TRUE	223395	area
LN_MS010_040	HeLa R19 - Control - 0uM - 12C glucose - 6h - 1	Control	0uM	12C glucose	6h	1	Amino Acids	Cystine	M+00	17.32	-0.3469	sum	TRUE	1.37857e+06	area
LN_MS010_041	HeLa R19 - Control - 0uM - 12C glucose - 6h - 2	Control	0uM	12C glucose	6h	2	Amino Acids	Cystine	M+00	17.27	-1.6131	sum	TRUE	563357	area
LN_MS010_042	HeLa R19 - Control - 0uM - 12C glucose - 6h - 3	Control	0uM	12C glucose	6h	3	Amino Acids	Cystine	M+00	17.44	-0.7268	sum	TRUE	1.00985e+06	area
LN_MS010_001	HeLa R19 - Control - 0uM - 13C glucose - 6h - 1	Control	0uM	13C glucose	6h	1	Amino Acids	GLN	M+00	15.24	0.4916	sum	TRUE	8.44091e+09	area
LN_MS010_002	HeLa R19 - Control - 0uM - 13C glucose - 6h - 2	Control	0uM	13C glucose	6h	2	Amino Acids	GLN	M+00	15.23	0.2842	sum	TRUE	8.7038e+09	area
LN_MS010_003	HeLa R19 - Control - 0uM - 13C glucose - 6h - 3	Control	0uM	13C glucose	6h	3	Amino Acids	GLN	M+00	15.23	0.6991	sum	TRUE	8.56564e+09	area
LN_MS010_004	HeLa R19 - 6MP - 30uM - 13C glucose - 6h - 1	6MP	30uM	13C glucose	6h	1	Amino Acids	GLN	M+00	15.23	0.2842	sum	TRUE	9.04513e+09	area
LN_MS010_005	HeLa R19 - 6MP - 30uM - 13C glucose - 6h - 2	6MP	30uM	13C glucose	6h	2	Amino Acids	GLN	M+00	15.2	-0.0271	sum	TRUE	8.88765e+09	area
LN_MS010_006	HeLa R19 - 6MP - 30uM - 13C glucose - 6h - 3	6MP	30uM	13C glucose	6h	3	Amino Acids	GLN	M+00	15.25	0.3879	sum	TRUE	9.03321e+09	area
LN_MS010_007	HeLa R19 - 6MP - 100uM - 13C glucose - 6h - 1	6MP	100uM	13C glucose	6h	1	Amino Acids	GLN	M+00	15.21	0.1804	sum	TRUE	8.93581e+09	area
LN_MS010_008	HeLa R19 - 6MP - 100uM - 13C glucose - 6h - 2	6MP	100uM	13C glucose	6h	2	Amino Acids	GLN	M+00	15.19	-0.2346	sum	TRUE	9.07017e+09	area
LN_MS010_009	HeLa R19 - 6MP - 100uM - 13C glucose - 6h - 3	6MP	100uM	13C glucose	6h	3	Amino Acids	GLN	M+00	15.22	0.1804	sum	TRUE	8.93162e+09	area
LN_MS010_010	HeLa R19 - 6MP - 300uM - 13C glucose - 6h - 1	6MP	300uM	13C glucose	6h	1	Amino Acids	GLN	M+00	15.23	0.2842	sum	TRUE	8.72628e+09	area
LN_MS010_011	HeLa R19 - 6MP - 300uM - 13C glucose - 6h - 2	6MP	300uM	13C glucose	6h	2	Amino Acids	GLN	M+00	15.25	0.2842	sum	TRUE	8.5392e+09	area
LN_MS010_012	HeLa R19 - 6MP - 300uM - 13C glucose - 6h - 3	6MP	300uM	13C glucose	6h	3	Amino Acids	GLN	M+00	15.23	-0.0271	sum	TRUE	8.78281e+09	area
LN_MS010_013	HeLa R19 - 6MP - 1000uM - 13C glucose - 6h - 1	6MP	1000uM	13C glucose	6h	1	Amino Acids	GLN	M+00	15.22	0.3879	sum	TRUE	8.60415e+09	area
LN_MS010_014	HeLa R19 - 6MP - 1000uM - 13C glucose - 6h - 2	6MP	1000uM	13C glucose	6h	2	Amino Acids	GLN	M+00	15.23	0.1804	sum	TRUE	9.00343e+09	area
LN_MS010_015	HeLa R19 - 6MP - 1000uM - 13C glucose - 6h - 3	6MP	1000uM	13C glucose	6h	3	Amino Acids	GLN	M+00	15.24	0.1804	sum	TRUE	8.7705e+09	area
LN_MS010_016	HeLa R19 - CPU - 30uM - 13C glucose - 6h - 1	CPU	30uM	13C glucose	6h	1	Amino Acids	GLN	M+00	15.21	0.3879	sum	TRUE	8.74922e+09	area
LN_MS010_017	HeLa R19 - CPU - 30uM - 13C glucose - 6h - 2	CPU	30uM	13C glucose	6h	2	Amino Acids	GLN	M+00	15.18	0.5954	sum	TRUE	8.88372e+09	area
LN_MS010_018	HeLa R19 - CPU - 30uM - 13C glucose - 6h - 3	CPU	30uM	13C glucose	6h	3	Amino Acids	GLN	M+00	15.22	0.5954	sum	TRUE	8.80532e+09	area
LN_MS010_019	HeLa R19 - CPU - 100uM - 13C glucose - 6h - 1	CPU	100uM	13C glucose	6h	1	Amino Acids	GLN	M+00	15.23	0.2842	sum	TRUE	8.78806e+09	area
LN_MS010_020	HeLa R19 - CPU - 100uM - 13C glucose - 6h - 2	CPU	100uM	13C glucose	6h	2	Amino Acids	GLN	M+00	15.24	-0.2346	sum	TRUE	8.72455e+09	area
LN_MS010_021	HeLa R19 - CPU - 100uM - 13C glucose - 6h - 3	CPU	100uM	13C glucose	6h	3	Amino Acids	GLN	M+00	15.24	0.3879	sum	TRUE	8.66012e+09	area
LN_MS010_022	HeLa R19 - CPU - 300uM - 13C glucose - 6h - 1	CPU	300uM	13C glucose	6h	1	Amino Acids	GLN	M+00	15.21	0.1804	sum	TRUE	8.56186e+09	area
LN_MS010_023	HeLa R19 - CPU - 300uM - 13C glucose - 6h - 2	CPU	300uM	13C glucose	6h	2	Amino Acids	GLN	M+00	15.22	0.0767	sum	TRUE	8.17379e+09	area
LN_MS010_024	HeLa R19 - CPU - 300uM - 13C glucose - 6h - 3	CPU	300uM	13C glucose	6h	3	Amino Acids	GLN	M+00	15.19	-0.4421	sum	TRUE	8.30196e+09	area
LN_MS010_025	HeLa R19 - CPU - 1000uM - 13C glucose - 6h - 1	CPU	1000uM	13C glucose	6h	1	Amino Acids	GLN	M+00	15.24	0.0767	sum	TRUE	8.61994e+09	area
LN_MS010_026	HeLa R19 - CPU - 1000uM - 13C glucose - 6h - 2	CPU	1000uM	13C glucose	6h	2	Amino Acids	GLN	M+00	15.21	0.4916	sum	TRUE	8.96071e+09	area
LN_MS010_027	HeLa R19 - CPU - 1000uM - 13C glucose - 6h - 3	CPU	1000uM	13C glucose	6h	3	Amino Acids	GLN	M+00	15.2	0.2842	sum	TRUE	8.68635e+09	area
LN_MS010_028	HeLa R19 - AMPD2 - 100uM - 13C glucose - 6h - 1	AMPD2	100uM	13C glucose	6h	1	Amino Acids	GLN	M+00	15.18	0.0767	sum	TRUE	8.34166e+09	area
LN_MS010_029	HeLa R19 - AMPD2 - 100uM - 13C glucose - 6h - 2	AMPD2	100uM	13C glucose	6h	2	Amino Acids	GLN	M+00	15.2	0.1804	sum	TRUE	8.64041e+09	area
LN_MS010_030	HeLa R19 - AMPD2 - 100uM - 13C glucose - 6h - 3	AMPD2	100uM	13C glucose	6h	3	Amino Acids	GLN	M+00	15.21	-0.0271	sum	TRUE	8.52578e+09	area
LN_MS010_031	HeLa R19 - Deco - 100uM - 13C glucose - 6h - 1	Deco	100uM	13C glucose	6h	1	Amino Acids	GLN	M+00	15.23	0.1804	sum	TRUE	8.5666e+09	area
LN_MS010_032	HeLa R19 - Deco - 100uM - 13C glucose - 6h - 2	Deco	100uM	13C glucose	6h	2	Amino Acids	GLN	M+00	15.23	0.0767	sum	TRUE	8.35736e+09	area
LN_MS010_033	HeLa R19 - Deco - 100uM - 13C glucose - 6h - 3	Deco	100uM	13C glucose	6h	3	Amino Acids	GLN	M+00	15.2	0.0767	sum	TRUE	8.36614e+09	area
LN_MS010_040	HeLa R19 - Control - 0uM - 12C glucose - 6h - 1	Control	0uM	12C glucose	6h	1	Amino Acids	GLN	M+00	15.23	0.0767	sum	TRUE	8.31424e+09	area
LN_MS010_041	HeLa R19 - Control - 0uM - 12C glucose - 6h - 2	Control	0uM	12C glucose	6h	2	Amino Acids	GLN	M+00	15.22	0.0767	sum	TRUE	7.72458e+09	area
LN_MS010_042	HeLa R19 - Control - 0uM - 12C glucose - 6h - 3	Control	0uM	12C glucose	6h	3	Amino Acids	GLN	M+00	15.24	0.2842	sum	TRUE	7.69263e+09	area
LN_MS010_001	HeLa R19 - Control - 0uM - 13C glucose - 6h - 1	Control	0uM	13C glucose	6h	1	Amino Acids	GLN	M+01	15.22	-1.3197	sum	TRUE	1.06832e+07	area
LN_MS010_002	HeLa R19 - Control - 0uM - 13C glucose - 6h - 2	Control	0uM	13C glucose	6h	2	Amino Acids	GLN	M+01	15.23	-1.7318	sum	TRUE	1.10828e+07	area
LN_MS010_003	HeLa R19 - Control - 0uM - 13C glucose - 6h - 3	Control	0uM	13C glucose	6h	3	Amino Acids	GLN	M+01	15.23	-1.1136	sum	TRUE	1.59675e+07	area
LN_MS010_004	HeLa R19 - 6MP - 30uM - 13C glucose - 6h - 1	6MP	30uM	13C glucose	6h	1	Amino Acids	GLN	M+01	15.23	-1.7318	sum	TRUE	9.06112e+06	area
LN_MS010_005	HeLa R19 - 6MP - 30uM - 13C glucose - 6h - 2	6MP	30uM	13C glucose	6h	2	Amino Acids	GLN	M+01	15.2	-1.9379	sum	TRUE	1.72326e+07	area
LN_MS010_006	HeLa R19 - 6MP - 30uM - 13C glucose - 6h - 3	6MP	30uM	13C glucose	6h	3	Amino Acids	GLN	M+01	15.25	-1.6288	sum	TRUE	1.80715e+07	area
LN_MS010_007	HeLa R19 - 6MP - 100uM - 13C glucose - 6h - 1	6MP	100uM	13C glucose	6h	1	Amino Acids	GLN	M+01	15.23	-1.8349	sum	TRUE	1.91022e+07	area
LN_MS010_008	HeLa R19 - 6MP - 100uM - 13C glucose - 6h - 2	6MP	100uM	13C glucose	6h	2	Amino Acids	GLN	M+01	15.19	-1.9379	sum	TRUE	1.09547e+07	area
LN_MS010_009	HeLa R19 - 6MP - 100uM - 13C glucose - 6h - 3	6MP	100uM	13C glucose	6h	3	Amino Acids	GLN	M+01	15.22	-1.9379	sum	TRUE	1.22571e+07	area
LN_MS010_010	HeLa R19 - 6MP - 300uM - 13C glucose - 6h - 1	6MP	300uM	13C glucose	6h	1	Amino Acids	GLN	M+01	15.23	-1.5257	sum	TRUE	8.16881e+06	area
LN_MS010_011	HeLa R19 - 6MP - 300uM - 13C glucose - 6h - 2	6MP	300uM	13C glucose	6h	2	Amino Acids	GLN	M+01	15.25	-1.5257	sum	TRUE	1.58762e+07	area
LN_MS010_012	HeLa R19 - 6MP - 300uM - 13C glucose - 6h - 3	6MP	300uM	13C glucose	6h	3	Amino Acids	GLN	M+01	15.21	-1.7318	sum	TRUE	1.29743e+07	area
LN_MS010_013	HeLa R19 - 6MP - 1000uM - 13C glucose - 6h - 1	6MP	1000uM	13C glucose	6h	1	Amino Acids	GLN	M+01	15.22	-1.4227	sum	TRUE	1.04866e+07	area
LN_MS010_014	HeLa R19 - 6MP - 1000uM - 13C glucose - 6h - 2	6MP	1000uM	13C glucose	6h	2	Amino Acids	GLN	M+01	15.23	-1.6288	sum	TRUE	1.12143e+07	area
LN_MS010_015	HeLa R19 - 6MP - 1000uM - 13C glucose - 6h - 3	6MP	1000uM	13C glucose	6h	3	Amino Acids	GLN	M+01	15.24	-1.8349	sum	TRUE	1.12277e+07	area
LN_MS010_016	HeLa R19 - CPU - 30uM - 13C glucose - 6h - 1	CPU	30uM	13C glucose	6h	1	Amino Acids	GLN	M+01	15.23	-1.6288	sum	TRUE	5.92546e+06	area
LN_MS010_017	HeLa R19 - CPU - 30uM - 13C glucose - 6h - 2	CPU	30uM	13C glucose	6h	2	Amino Acids	GLN	M+01	15.2	-1.4227	sum	TRUE	1.28863e+07	area
LN_MS010_018	HeLa R19 - CPU - 30uM - 13C glucose - 6h - 3	CPU	30uM	13C glucose	6h	3	Amino Acids	GLN	M+01	15.22	-1.2166	sum	TRUE	9.5473e+06	area
LN_MS010_019	HeLa R19 - CPU - 100uM - 13C glucose - 6h - 1	CPU	100uM	13C glucose	6h	1	Amino Acids	GLN	M+01	15.25	-1.7318	sum	TRUE	6.42303e+06	area
LN_MS010_020	HeLa R19 - CPU - 100uM - 13C glucose - 6h - 2	CPU	100uM	13C glucose	6h	2	Amino Acids	GLN	M+01	15.24	-2.2471	sum	TRUE	1.45405e+07	area
LN_MS010_021	HeLa R19 - CPU - 100uM - 13C glucose - 6h - 3	CPU	100uM	13C glucose	6h	3	Amino Acids	GLN	M+01	15.24	-1.6288	sum	TRUE	4.70028e+06	area
LN_MS010_022	HeLa R19 - CPU - 300uM - 13C glucose - 6h - 1	CPU	300uM	13C glucose	6h	1	Amino Acids	GLN	M+01	15.21	-1.8349	sum	TRUE	6.55525e+06	area
LN_MS010_023	HeLa R19 - CPU - 300uM - 13C glucose - 6h - 2	CPU	300uM	13C glucose	6h	2	Amino Acids	GLN	M+01	15.22	-1.9379	sum	TRUE	0	area
LN_MS010_024	HeLa R19 - CPU - 300uM - 13C glucose - 6h - 3	CPU	300uM	13C glucose	6h	3	Amino Acids	GLN	M+01	15.19	-2.041	sum	TRUE	5.76615e+06	area
LN_MS010_025	HeLa R19 - CPU - 1000uM - 13C glucose - 6h - 1	CPU	1000uM	13C glucose	6h	1	Amino Acids	GLN	M+01	15.26	-2.144	sum	TRUE	5.10064e+06	area
LN_MS010_026	HeLa R19 - CPU - 1000uM - 13C glucose - 6h - 2	CPU	1000uM	13C glucose	6h	2	Amino Acids	GLN	M+01	15.21	-1.6288	sum	TRUE	9.3671e+06	area
LN_MS010_027	HeLa R19 - CPU - 1000uM - 13C glucose - 6h - 3	CPU	1000uM	13C glucose	6h	3	Amino Acids	GLN	M+01	15.2	-1.5257	sum	TRUE	0	area
LN_MS010_028	HeLa R19 - AMPD2 - 100uM - 13C glucose - 6h - 1	AMPD2	100uM	13C glucose	6h	1	Amino Acids	GLN	M+01	15.18	-1.8349	sum	TRUE	1.24869e+07	area
LN_MS010_029	HeLa R19 - AMPD2 - 100uM - 13C glucose - 6h - 2	AMPD2	100uM	13C glucose	6h	2	Amino Acids	GLN	M+01	15.22	-1.7318	sum	TRUE	8.55551e+06	area
LN_MS010_030	HeLa R19 - AMPD2 - 100uM - 13C glucose - 6h - 3	AMPD2	100uM	13C glucose	6h	3	Amino Acids	GLN	M+01	15.23	-2.144	sum	TRUE	9.39376e+06	area
LN_MS010_031	HeLa R19 - Deco - 100uM - 13C glucose - 6h - 1	Deco	100uM	13C glucose	6h	1	Amino Acids	GLN	M+01	15.23	-1.9379	sum	TRUE	4.44694e+06	area
LN_MS010_032	HeLa R19 - Deco - 100uM - 13C glucose - 6h - 2	Deco	100uM	13C glucose	6h	2	Amino Acids	GLN	M+01	15.21	-1.9379	sum	TRUE	5.29407e+06	area
LN_MS010_033	HeLa R19 - Deco - 100uM - 13C glucose - 6h - 3	Deco	100uM	13C glucose	6h	3	Amino Acids	GLN	M+01	15.22	-2.041	sum	TRUE	1.51888e+07	area
LN_MS010_040	HeLa R19 - Control - 0uM - 12C glucose - 6h - 1	Control	0uM	12C glucose	6h	1	Amino Acids	GLN	M+01	15.21	-1.6288	sum	TRUE	3.27365e+06	area
LN_MS010_041	HeLa R19 - Control - 0uM - 12C glucose - 6h - 2	Control	0uM	12C glucose	6h	2	Amino Acids	GLN	M+01	15.24	-2.2471	sum	TRUE	0	area
LN_MS010_042	HeLa R19 - Control - 0uM - 12C glucose - 6h - 3	Control	0uM	12C glucose	6h	3	Amino Acids	GLN	M+01	15.24	-1.9379	sum	TRUE	3.21738e+06	area
LN_MS010_001	HeLa R19 - Control - 0uM - 13C glucose - 6h - 1	Control	0uM	13C glucose	6h	1	Amino Acids	GLN	M+02	15.28	-1.0243	sum	TRUE	2.85007e+06	area
LN_MS010_002	HeLa R19 - Control - 0uM - 13C glucose - 6h - 2	Control	0uM	13C glucose	6h	2	Amino Acids	GLN	M+02	15.25	-1.536	sum	TRUE	2.34843e+06	area
LN_MS010_003	HeLa R19 - Control - 0uM - 13C glucose - 6h - 3	Control	0uM	13C glucose	6h	3	Amino Acids	GLN	M+02	15.21	-0.6149	sum	TRUE	3.09903e+06	area
LN_MS010_004	HeLa R19 - 6MP - 30uM - 13C glucose - 6h - 1	6MP	30uM	13C glucose	6h	1	Amino Acids	GLN	M+02	15.21	-2.2525	sum	TRUE	2.21216e+06	area
LN_MS010_005	HeLa R19 - 6MP - 30uM - 13C glucose - 6h - 2	6MP	30uM	13C glucose	6h	2	Amino Acids	GLN	M+02	15.24	-2.3549	sum	TRUE	2.30007e+06	area
LN_MS010_006	HeLa R19 - 6MP - 30uM - 13C glucose - 6h - 3	6MP	30uM	13C glucose	6h	3	Amino Acids	GLN	M+02	15.17	-0.4102	sum	TRUE	2.51194e+06	area
LN_MS010_007	HeLa R19 - 6MP - 100uM - 13C glucose - 6h - 1	6MP	100uM	13C glucose	6h	1	Amino Acids	GLN	M+02	15.27	-1.4337	sum	TRUE	2.21699e+06	area
LN_MS010_008	HeLa R19 - 6MP - 100uM - 13C glucose - 6h - 2	6MP	100uM	13C glucose	6h	2	Amino Acids	GLN	M+02	15.19	-1.8431	sum	TRUE	2.04794e+06	area
LN_MS010_009	HeLa R19 - 6MP - 100uM - 13C glucose - 6h - 3	6MP	100uM	13C glucose	6h	3	Amino Acids	GLN	M+02	15.22	-1.8431	sum	TRUE	2.5721e+06	area
LN_MS010_010	HeLa R19 - 6MP - 300uM - 13C glucose - 6h - 1	6MP	300uM	13C glucose	6h	1	Amino Acids	GLN	M+02	15.29	-2.4572	sum	TRUE	1.87251e+06	area
LN_MS010_011	HeLa R19 - 6MP - 300uM - 13C glucose - 6h - 2	6MP	300uM	13C glucose	6h	2	Amino Acids	GLN	M+02	15.25	-1.3313	sum	TRUE	1.68811e+06	area
LN_MS010_012	HeLa R19 - 6MP - 300uM - 13C glucose - 6h - 3	6MP	300uM	13C glucose	6h	3	Amino Acids	GLN	M+02	15.17	-2.4572	sum	TRUE	1.76194e+06	area
LN_MS010_013	HeLa R19 - 6MP - 1000uM - 13C glucose - 6h - 1	6MP	1000uM	13C glucose	6h	1	Amino Acids	GLN	M+02	15.3	-1.3313	sum	TRUE	1.31278e+06	area
LN_MS010_014	HeLa R19 - 6MP - 1000uM - 13C glucose - 6h - 2	6MP	1000uM	13C glucose	6h	2	Amino Acids	GLN	M+02	15.25	-1.3313	sum	TRUE	1.26e+06	area
LN_MS010_015	HeLa R19 - 6MP - 1000uM - 13C glucose - 6h - 3	6MP	1000uM	13C glucose	6h	3	Amino Acids	GLN	M+02	15.26	-0.0008	sum	TRUE	1.46853e+06	area
LN_MS010_016	HeLa R19 - CPU - 30uM - 13C glucose - 6h - 1	CPU	30uM	13C glucose	6h	1	Amino Acids	GLN	M+02	15.21	-2.4572	sum	TRUE	2.99332e+06	area
LN_MS010_017	HeLa R19 - CPU - 30uM - 13C glucose - 6h - 2	CPU	30uM	13C glucose	6h	2	Amino Acids	GLN	M+02	15.18	-1.3313	sum	TRUE	2.83098e+06	area
LN_MS010_018	HeLa R19 - CPU - 30uM - 13C glucose - 6h - 3	CPU	30uM	13C glucose	6h	3	Amino Acids	GLN	M+02	15.18	-1.1266	sum	TRUE	2.61823e+06	area
LN_MS010_019	HeLa R19 - CPU - 100uM - 13C glucose - 6h - 1	CPU	100uM	13C glucose	6h	1	Amino Acids	GLN	M+02	15.33	-2.4572	sum	TRUE	3.67462e+06	area
LN_MS010_020	HeLa R19 - CPU - 100uM - 13C glucose - 6h - 2	CPU	100uM	13C glucose	6h	2	Amino Acids	GLN	M+02	15.26	-2.8666	sum	TRUE	2.07254e+06	area
LN_MS010_021	HeLa R19 - CPU - 100uM - 13C glucose - 6h - 3	CPU	100uM	13C glucose	6h	3	Amino Acids	GLN	M+02	15.24	-1.8431	sum	TRUE	2.60173e+06	area
LN_MS010_022	HeLa R19 - CPU - 300uM - 13C glucose - 6h - 1	CPU	300uM	13C glucose	6h	1	Amino Acids	GLN	M+02	15.21	-2.5596	sum	TRUE	2.73501e+06	area
LN_MS010_023	HeLa R19 - CPU - 300uM - 13C glucose - 6h - 2	CPU	300uM	13C glucose	6h	2	Amino Acids	GLN	M+02	15.28	-2.8666	sum	TRUE	2.82063e+06	area
LN_MS010_024	HeLa R19 - CPU - 300uM - 13C glucose - 6h - 3	CPU	300uM	13C glucose	6h	3	Amino Acids	GLN	M+02	15.25	-2.2525	sum	TRUE	2.09418e+06	area
LN_MS010_025	HeLa R19 - CPU - 1000uM - 13C glucose - 6h - 1	CPU	1000uM	13C glucose	6h	1	Amino Acids	GLN	M+02	15.18	-1.6384	sum	TRUE	2.31279e+06	area
LN_MS010_026	HeLa R19 - CPU - 1000uM - 13C glucose - 6h - 2	CPU	1000uM	13C glucose	6h	2	Amino Acids	GLN	M+02	15.19	-1.0243	sum	TRUE	3.33119e+06	area
LN_MS010_027	HeLa R19 - CPU - 1000uM - 13C glucose - 6h - 3	CPU	1000uM	13C glucose	6h	3	Amino Acids	GLN	M+02	15.24	-1.4337	sum	TRUE	3.14081e+06	area
LN_MS010_028	HeLa R19 - AMPD2 - 100uM - 13C glucose - 6h - 1	AMPD2	100uM	13C glucose	6h	1	Amino Acids	GLN	M+02	15.18	-0.8196	sum	TRUE	1.30244e+06	area
LN_MS010_029	HeLa R19 - AMPD2 - 100uM - 13C glucose - 6h - 2	AMPD2	100uM	13C glucose	6h	2	Amino Acids	GLN	M+02	15.1	-2.0478	sum	TRUE	1.07632e+06	area
LN_MS010_030	HeLa R19 - AMPD2 - 100uM - 13C glucose - 6h - 3	AMPD2	100uM	13C glucose	6h	3	Amino Acids	GLN	M+02	15.31	-0.9219	sum	TRUE	1.46101e+06	area
LN_MS010_031	HeLa R19 - Deco - 100uM - 13C glucose - 6h - 1	Deco	100uM	13C glucose	6h	1	Amino Acids	GLN	M+02	15.21	-1.3313	sum	TRUE	2.43993e+06	area
LN_MS010_032	HeLa R19 - Deco - 100uM - 13C glucose - 6h - 2	Deco	100uM	13C glucose	6h	2	Amino Acids	GLN	M+02	15.31	-2.5596	sum	TRUE	2.08013e+06	area
LN_MS010_033	HeLa R19 - Deco - 100uM - 13C glucose - 6h - 3	Deco	100uM	13C glucose	6h	3	Amino Acids	GLN	M+02	15.22	-2.2525	sum	TRUE	1.71214e+06	area
LN_MS010_040	HeLa R19 - Control - 0uM - 12C glucose - 6h - 1	Control	0uM	12C glucose	6h	1	Amino Acids	GLN	M+02	15.17	-2.2525	sum	TRUE	0	area
LN_MS010_041	HeLa R19 - Control - 0uM - 12C glucose - 6h - 2	Control	0uM	12C glucose	6h	2	Amino Acids	GLN	M+02	15.26	-0.7172	sum	TRUE	479120	area
LN_MS010_042	HeLa R19 - Control - 0uM - 12C glucose - 6h - 3	Control	0uM	12C glucose	6h	3	Amino Acids	GLN	M+02	15.28	-0.6149	sum	TRUE	0	area
LN_MS010_001	HeLa R19 - Control - 0uM - 13C glucose - 6h - 1	Control	0uM	13C glucose	6h	1	Amino Acids	GLN	M+03			sum	TRUE	0	area
LN_MS010_002	HeLa R19 - Control - 0uM - 13C glucose - 6h - 2	Control	0uM	13C glucose	6h	2	Amino Acids	GLN	M+03	15.25	1.5704	sum	TRUE	177331	area
LN_MS010_003	HeLa R19 - Control - 0uM - 13C glucose - 6h - 3	Control	0uM	13C glucose	6h	3	Amino Acids	GLN	M+03			sum	TRUE	0	area
LN_MS010_004	HeLa R19 - 6MP - 30uM - 13C glucose - 6h - 1	6MP	30uM	13C glucose	6h	1	Amino Acids	GLN	M+03			sum	TRUE	0	area
LN_MS010_005	HeLa R19 - 6MP - 30uM - 13C glucose - 6h - 2	6MP	30uM	13C glucose	6h	2	Amino Acids	GLN	M+03			sum	TRUE	0	area
LN_MS010_006	HeLa R19 - 6MP - 30uM - 13C glucose - 6h - 3	6MP	30uM	13C glucose	6h	3	Amino Acids	GLN	M+03			sum	TRUE	0	area
LN_MS010_007	HeLa R19 - 6MP - 100uM - 13C glucose - 6h - 1	6MP	100uM	13C glucose	6h	1	Amino Acids	GLN	M+03			sum	TRUE	0	area
LN_MS010_008	HeLa R19 - 6MP - 100uM - 13C glucose - 6h - 2	6MP	100uM	13C glucose	6h	2	Amino Acids	GLN	M+03			sum	TRUE	0	area
LN_MS010_009	HeLa R19 - 6MP - 100uM - 13C glucose - 6h - 3	6MP	100uM	13C glucose	6h	3	Amino Acids	GLN	M+03			sum	TRUE	0	area
LN_MS010_010	HeLa R19 - 6MP - 300uM - 13C glucose - 6h - 1	6MP	300uM	13C glucose	6h	1	Amino Acids	GLN	M+03			sum	TRUE	0	area
LN_MS010_011	HeLa R19 - 6MP - 300uM - 13C glucose - 6h - 2	6MP	300uM	13C glucose	6h	2	Amino Acids	GLN	M+03			sum	TRUE	0	area
LN_MS010_012	HeLa R19 - 6MP - 300uM - 13C glucose - 6h - 3	6MP	300uM	13C glucose	6h	3	Amino Acids	GLN	M+03			sum	TRUE	0	area
LN_MS010_013	HeLa R19 - 6MP - 1000uM - 13C glucose - 6h - 1	6MP	1000uM	13C glucose	6h	1	Amino Acids	GLN	M+03	15.18	1.4687	sum	TRUE	95126.7	area
LN_MS010_014	HeLa R19 - 6MP - 1000uM - 13C glucose - 6h - 2	6MP	1000uM	13C glucose	6h	2	Amino Acids	GLN	M+03	15.03		sum	TRUE	98047.1	area
LN_MS010_015	HeLa R19 - 6MP - 1000uM - 13C glucose - 6h - 3	6MP	1000uM	13C glucose	6h	3	Amino Acids	GLN	M+03			sum	TRUE	0	area
LN_MS010_016	HeLa R19 - CPU - 30uM - 13C glucose - 6h - 1	CPU	30uM	13C glucose	6h	1	Amino Acids	GLN	M+03	15.27	1.7737	sum	TRUE	81686.5	area
LN_MS010_017	HeLa R19 - CPU - 30uM - 13C glucose - 6h - 2	CPU	30uM	13C glucose	6h	2	Amino Acids	GLN	M+03			sum	TRUE	0	area
LN_MS010_018	HeLa R19 - CPU - 30uM - 13C glucose - 6h - 3	CPU	30uM	13C glucose	6h	3	Amino Acids	GLN	M+03			sum	TRUE	0	area
LN_MS010_019	HeLa R19 - CPU - 100uM - 13C glucose - 6h - 1	CPU	100uM	13C glucose	6h	1	Amino Acids	GLN	M+03			sum	TRUE	0	area
LN_MS010_020	HeLa R19 - CPU - 100uM - 13C glucose - 6h - 2	CPU	100uM	13C glucose	6h	2	Amino Acids	GLN	M+03	15.34	0.6554	sum	TRUE	84159.5	area
LN_MS010_021	HeLa R19 - CPU - 100uM - 13C glucose - 6h - 3	CPU	100uM	13C glucose	6h	3	Amino Acids	GLN	M+03			sum	TRUE	0	area
LN_MS010_022	HeLa R19 - CPU - 300uM - 13C glucose - 6h - 1	CPU	300uM	13C glucose	6h	1	Amino Acids	GLN	M+03			sum	TRUE	0	area
LN_MS010_023	HeLa R19 - CPU - 300uM - 13C glucose - 6h - 2	CPU	300uM	13C glucose	6h	2	Amino Acids	GLN	M+03			sum	TRUE	0	area
LN_MS010_024	HeLa R19 - CPU - 300uM - 13C glucose - 6h - 3	CPU	300uM	13C glucose	6h	3	Amino Acids	GLN	M+03	15.01	0.1471	sum	TRUE	36271.3	area
LN_MS010_025	HeLa R19 - CPU - 1000uM - 13C glucose - 6h - 1	CPU	1000uM	13C glucose	6h	1	Amino Acids	GLN	M+03			sum	TRUE	0	area
LN_MS010_026	HeLa R19 - CPU - 1000uM - 13C glucose - 6h - 2	CPU	1000uM	13C glucose	6h	2	Amino Acids	GLN	M+03			sum	TRUE	0	area
LN_MS010_027	HeLa R19 - CPU - 1000uM - 13C glucose - 6h - 3	CPU	1000uM	13C glucose	6h	3	Amino Acids	GLN	M+03			sum	TRUE	0	area
LN_MS010_028	HeLa R19 - AMPD2 - 100uM - 13C glucose - 6h - 1	AMPD2	100uM	13C glucose	6h	1	Amino Acids	GLN	M+03			sum	TRUE	0	area
LN_MS010_029	HeLa R19 - AMPD2 - 100uM - 13C glucose - 6h - 2	AMPD2	100uM	13C glucose	6h	2	Amino Acids	GLN	M+03			sum	TRUE	0	area
LN_MS010_030	HeLa R19 - AMPD2 - 100uM - 13C glucose - 6h - 3	AMPD2	100uM	13C glucose	6h	3	Amino Acids	GLN	M+03			sum	TRUE	0	area
LN_MS010_031	HeLa R19 - Deco - 100uM - 13C glucose - 6h - 1	Deco	100uM	13C glucose	6h	1	Amino Acids	GLN	M+03			sum	TRUE	0	area
LN_MS010_032	HeLa R19 - Deco - 100uM - 13C glucose - 6h - 2	Deco	100uM	13C glucose	6h	2	Amino Acids	GLN	M+03	15.11	1.3671	sum	TRUE	75722.9	area
LN_MS010_033	HeLa R19 - Deco - 100uM - 13C glucose - 6h - 3	Deco	100uM	13C glucose	6h	3	Amino Acids	GLN	M+03			sum	TRUE	0	area
LN_MS010_040	HeLa R19 - Control - 0uM - 12C glucose - 6h - 1	Control	0uM	12C glucose	6h	1	Amino Acids	GLN	M+03			sum	TRUE	0	area
LN_MS010_041	HeLa R19 - Control - 0uM - 12C glucose - 6h - 2	Control	0uM	12C glucose	6h	2	Amino Acids	GLN	M+03			sum	TRUE	0	area
LN_MS010_042	HeLa R19 - Control - 0uM - 12C glucose - 6h - 3	Control	0uM	12C glucose	6h	3	Amino Acids	GLN	M+03			sum	TRUE	0	area
LN_MS010_001	HeLa R19 - Control - 0uM - 13C glucose - 6h - 1	Control	0uM	13C glucose	6h	1	Amino Acids	GLU	M+00	15.44	-0.3443	sum	TRUE	1.05927e+09	area
LN_MS010_002	HeLa R19 - Control - 0uM - 13C glucose - 6h - 2	Control	0uM	13C glucose	6h	2	Amino Acids	GLU	M+00	15.46	-0.4473	sum	TRUE	1.06324e+09	area
LN_MS010_003	HeLa R19 - Control - 0uM - 13C glucose - 6h - 3	Control	0uM	13C glucose	6h	3	Amino Acids	GLU	M+00	15.45	0.068	sum	TRUE	1.14992e+09	area
LN_MS010_004	HeLa R19 - 6MP - 30uM - 13C glucose - 6h - 1	6MP	30uM	13C glucose	6h	1	Amino Acids	GLU	M+00	15.45	-0.5504	sum	TRUE	8.63214e+08	area
LN_MS010_005	HeLa R19 - 6MP - 30uM - 13C glucose - 6h - 2	6MP	30uM	13C glucose	6h	2	Amino Acids	GLU	M+00	15.44	0.068	sum	TRUE	8.91676e+08	area
LN_MS010_006	HeLa R19 - 6MP - 30uM - 13C glucose - 6h - 3	6MP	30uM	13C glucose	6h	3	Amino Acids	GLU	M+00	15.45	-0.7565	sum	TRUE	9.48037e+08	area
LN_MS010_007	HeLa R19 - 6MP - 100uM - 13C glucose - 6h - 1	6MP	100uM	13C glucose	6h	1	Amino Acids	GLU	M+00	15.43	-0.3443	sum	TRUE	9.62139e+08	area
LN_MS010_008	HeLa R19 - 6MP - 100uM - 13C glucose - 6h - 2	6MP	100uM	13C glucose	6h	2	Amino Acids	GLU	M+00	15.43	-0.5504	sum	TRUE	9.86345e+08	area
LN_MS010_009	HeLa R19 - 6MP - 100uM - 13C glucose - 6h - 3	6MP	100uM	13C glucose	6h	3	Amino Acids	GLU	M+00	15.44	-0.2412	sum	TRUE	9.79642e+08	area
LN_MS010_010	HeLa R19 - 6MP - 300uM - 13C glucose - 6h - 1	6MP	300uM	13C glucose	6h	1	Amino Acids	GLU	M+00	15.45	-0.1381	sum	TRUE	8.54131e+08	area
LN_MS010_011	HeLa R19 - 6MP - 300uM - 13C glucose - 6h - 2	6MP	300uM	13C glucose	6h	2	Amino Acids	GLU	M+00	15.45	-0.7565	sum	TRUE	8.10167e+08	area
LN_MS010_012	HeLa R19 - 6MP - 300uM - 13C glucose - 6h - 3	6MP	300uM	13C glucose	6h	3	Amino Acids	GLU	M+00	15.47	-0.5504	sum	TRUE	8.2849e+08	area
LN_MS010_013	HeLa R19 - 6MP - 1000uM - 13C glucose - 6h - 1	6MP	1000uM	13C glucose	6h	1	Amino Acids	GLU	M+00	15.46	-0.4473	sum	TRUE	8.97329e+08	area
LN_MS010_014	HeLa R19 - 6MP - 1000uM - 13C glucose - 6h - 2	6MP	1000uM	13C glucose	6h	2	Amino Acids	GLU	M+00	15.47	-0.5504	sum	TRUE	9.63476e+08	area
LN_MS010_015	HeLa R19 - 6MP - 1000uM - 13C glucose - 6h - 3	6MP	1000uM	13C glucose	6h	3	Amino Acids	GLU	M+00	15.46	-0.6534	sum	TRUE	9.03073e+08	area
LN_MS010_016	HeLa R19 - CPU - 30uM - 13C glucose - 6h - 1	CPU	30uM	13C glucose	6h	1	Amino Acids	GLU	M+00	15.45	-0.3443	sum	TRUE	1.17448e+09	area
LN_MS010_017	HeLa R19 - CPU - 30uM - 13C glucose - 6h - 2	CPU	30uM	13C glucose	6h	2	Amino Acids	GLU	M+00	15.44	-0.5504	sum	TRUE	1.15713e+09	area
LN_MS010_018	HeLa R19 - CPU - 30uM - 13C glucose - 6h - 3	CPU	30uM	13C glucose	6h	3	Amino Acids	GLU	M+00	15.44	-0.2412	sum	TRUE	1.18067e+09	area
LN_MS010_019	HeLa R19 - CPU - 100uM - 13C glucose - 6h - 1	CPU	100uM	13C glucose	6h	1	Amino Acids	GLU	M+00	15.45	-0.6534	sum	TRUE	1.17143e+09	area
LN_MS010_020	HeLa R19 - CPU - 100uM - 13C glucose - 6h - 2	CPU	100uM	13C glucose	6h	2	Amino Acids	GLU	M+00	15.44	-0.7565	sum	TRUE	1.22962e+09	area
LN_MS010_021	HeLa R19 - CPU - 100uM - 13C glucose - 6h - 3	CPU	100uM	13C glucose	6h	3	Amino Acids	GLU	M+00	15.44	-0.3443	sum	TRUE	1.24159e+09	area
LN_MS010_022	HeLa R19 - CPU - 300uM - 13C glucose - 6h - 1	CPU	300uM	13C glucose	6h	1	Amino Acids	GLU	M+00	15.43	-0.3443	sum	TRUE	1.24697e+09	area
LN_MS010_023	HeLa R19 - CPU - 300uM - 13C glucose - 6h - 2	CPU	300uM	13C glucose	6h	2	Amino Acids	GLU	M+00	15.44	-0.5504	sum	TRUE	1.31505e+09	area
LN_MS010_024	HeLa R19 - CPU - 300uM - 13C glucose - 6h - 3	CPU	300uM	13C glucose	6h	3	Amino Acids	GLU	M+00	15.45	-0.7565	sum	TRUE	1.30062e+09	area
LN_MS010_025	HeLa R19 - CPU - 1000uM - 13C glucose - 6h - 1	CPU	1000uM	13C glucose	6h	1	Amino Acids	GLU	M+00	15.45	-0.4473	sum	TRUE	1.34614e+09	area
LN_MS010_026	HeLa R19 - CPU - 1000uM - 13C glucose - 6h - 2	CPU	1000uM	13C glucose	6h	2	Amino Acids	GLU	M+00	15.43	0.068	sum	TRUE	1.36291e+09	area
LN_MS010_027	HeLa R19 - CPU - 1000uM - 13C glucose - 6h - 3	CPU	1000uM	13C glucose	6h	3	Amino Acids	GLU	M+00	15.44	-0.1381	sum	TRUE	1.35858e+09	area
LN_MS010_028	HeLa R19 - AMPD2 - 100uM - 13C glucose - 6h - 1	AMPD2	100uM	13C glucose	6h	1	Amino Acids	GLU	M+00	15.44	-0.5504	sum	TRUE	1.01866e+09	area
LN_MS010_029	HeLa R19 - AMPD2 - 100uM - 13C glucose - 6h - 2	AMPD2	100uM	13C glucose	6h	2	Amino Acids	GLU	M+00	15.44	-0.6534	sum	TRUE	1.10023e+09	area
LN_MS010_030	HeLa R19 - AMPD2 - 100uM - 13C glucose - 6h - 3	AMPD2	100uM	13C glucose	6h	3	Amino Acids	GLU	M+00	15.47	-0.5504	sum	TRUE	1.1024e+09	area
LN_MS010_031	HeLa R19 - Deco - 100uM - 13C glucose - 6h - 1	Deco	100uM	13C glucose	6h	1	Amino Acids	GLU	M+00	15.45	-0.4473	sum	TRUE	1.26514e+09	area
LN_MS010_032	HeLa R19 - Deco - 100uM - 13C glucose - 6h - 2	Deco	100uM	13C glucose	6h	2	Amino Acids	GLU	M+00	15.45	-0.1381	sum	TRUE	1.36527e+09	area
LN_MS010_033	HeLa R19 - Deco - 100uM - 13C glucose - 6h - 3	Deco	100uM	13C glucose	6h	3	Amino Acids	GLU	M+00	15.44	-0.1381	sum	TRUE	1.3345e+09	area
LN_MS010_040	HeLa R19 - Control - 0uM - 12C glucose - 6h - 1	Control	0uM	12C glucose	6h	1	Amino Acids	GLU	M+00	15.45	-0.5504	sum	TRUE	1.36339e+09	area
LN_MS010_041	HeLa R19 - Control - 0uM - 12C glucose - 6h - 2	Control	0uM	12C glucose	6h	2	Amino Acids	GLU	M+00	15.44	-0.9626	sum	TRUE	1.38602e+09	area
LN_MS010_042	HeLa R19 - Control - 0uM - 12C glucose - 6h - 3	Control	0uM	12C glucose	6h	3	Amino Acids	GLU	M+00	15.46	-0.6534	sum	TRUE	1.25792e+09	area
LN_MS010_001	HeLa R19 - Control - 0uM - 13C glucose - 6h - 1	Control	0uM	13C glucose	6h	1	Amino Acids	GLU	M+01	15.44	-0.4649	sum	TRUE	3.90395e+06	area
LN_MS010_002	HeLa R19 - Control - 0uM - 13C glucose - 6h - 2	Control	0uM	13C glucose	6h	2	Amino Acids	GLU	M+01	15.45	-0.5672	sum	TRUE	3.57871e+06	area
LN_MS010_003	HeLa R19 - Control - 0uM - 13C glucose - 6h - 3	Control	0uM	13C glucose	6h	3	Amino Acids	GLU	M+01	15.45	0.0469	sum	TRUE	2.7275e+06	area
LN_MS010_004	HeLa R19 - 6MP - 30uM - 13C glucose - 6h - 1	6MP	30uM	13C glucose	6h	1	Amino Acids	GLU	M+01	15.45	-0.8743	sum	TRUE	6.12044e+06	area
LN_MS010_005	HeLa R19 - 6MP - 30uM - 13C glucose - 6h - 2	6MP	30uM	13C glucose	6h	2	Amino Acids	GLU	M+01	15.42	-0.2602	sum	TRUE	6.08379e+06	area
LN_MS010_006	HeLa R19 - 6MP - 30uM - 13C glucose - 6h - 3	6MP	30uM	13C glucose	6h	3	Amino Acids	GLU	M+01	15.41	-0.5672	sum	TRUE	6.10564e+06	area
LN_MS010_007	HeLa R19 - 6MP - 100uM - 13C glucose - 6h - 1	6MP	100uM	13C glucose	6h	1	Amino Acids	GLU	M+01	15.41	-0.1578	sum	TRUE	9.57168e+06	area
LN_MS010_008	HeLa R19 - 6MP - 100uM - 13C glucose - 6h - 2	6MP	100uM	13C glucose	6h	2	Amino Acids	GLU	M+01	15.43	-0.772	sum	TRUE	8.50822e+06	area
LN_MS010_009	HeLa R19 - 6MP - 100uM - 13C glucose - 6h - 3	6MP	100uM	13C glucose	6h	3	Amino Acids	GLU	M+01	15.42	-0.772	sum	TRUE	7.343e+06	area
LN_MS010_010	HeLa R19 - 6MP - 300uM - 13C glucose - 6h - 1	6MP	300uM	13C glucose	6h	1	Amino Acids	GLU	M+01	15.45	-0.3625	sum	TRUE	8.41522e+06	area
LN_MS010_011	HeLa R19 - 6MP - 300uM - 13C glucose - 6h - 2	6MP	300uM	13C glucose	6h	2	Amino Acids	GLU	M+01	15.45	-0.772	sum	TRUE	7.86097e+06	area
LN_MS010_012	HeLa R19 - 6MP - 300uM - 13C glucose - 6h - 3	6MP	300uM	13C glucose	6h	3	Amino Acids	GLU	M+01	15.45	-0.4649	sum	TRUE	7.08932e+06	area
LN_MS010_013	HeLa R19 - 6MP - 1000uM - 13C glucose - 6h - 1	6MP	1000uM	13C glucose	6h	1	Amino Acids	GLU	M+01	15.46	-0.4649	sum	TRUE	9.93114e+06	area
LN_MS010_014	HeLa R19 - 6MP - 1000uM - 13C glucose - 6h - 2	6MP	1000uM	13C glucose	6h	2	Amino Acids	GLU	M+01	15.45	-0.6696	sum	TRUE	1.08984e+07	area
LN_MS010_015	HeLa R19 - 6MP - 1000uM - 13C glucose - 6h - 3	6MP	1000uM	13C glucose	6h	3	Amino Acids	GLU	M+01	15.46	-0.772	sum	TRUE	9.85105e+06	area
LN_MS010_016	HeLa R19 - CPU - 30uM - 13C glucose - 6h - 1	CPU	30uM	13C glucose	6h	1	Amino Acids	GLU	M+01	15.43	-0.772	sum	TRUE	1.30251e+06	area
LN_MS010_017	HeLa R19 - CPU - 30uM - 13C glucose - 6h - 2	CPU	30uM	13C glucose	6h	2	Amino Acids	GLU	M+01	15.4	-0.8743	sum	TRUE	6.62956e+06	area
LN_MS010_018	HeLa R19 - CPU - 30uM - 13C glucose - 6h - 3	CPU	30uM	13C glucose	6h	3	Amino Acids	GLU	M+01	15.42	-0.3625	sum	TRUE	4.33324e+06	area
LN_MS010_019	HeLa R19 - CPU - 100uM - 13C glucose - 6h - 1	CPU	100uM	13C glucose	6h	1	Amino Acids	GLU	M+01	15.43	-0.4649	sum	TRUE	5.44569e+06	area
LN_MS010_020	HeLa R19 - CPU - 100uM - 13C glucose - 6h - 2	CPU	100uM	13C glucose	6h	2	Amino Acids	GLU	M+01	15.42	-1.0791	sum	TRUE	4.8623e+06	area
LN_MS010_021	HeLa R19 - CPU - 100uM - 13C glucose - 6h - 3	CPU	100uM	13C glucose	6h	3	Amino Acids	GLU	M+01	15.42	-0.3625	sum	TRUE	4.53578e+06	area
LN_MS010_022	HeLa R19 - CPU - 300uM - 13C glucose - 6h - 1	CPU	300uM	13C glucose	6h	1	Amino Acids	GLU	M+01	15.41	-0.5672	sum	TRUE	5.41502e+06	area
LN_MS010_023	HeLa R19 - CPU - 300uM - 13C glucose - 6h - 2	CPU	300uM	13C glucose	6h	2	Amino Acids	GLU	M+01	15.44	-0.8743	sum	TRUE	6.208e+06	area
LN_MS010_024	HeLa R19 - CPU - 300uM - 13C glucose - 6h - 3	CPU	300uM	13C glucose	6h	3	Amino Acids	GLU	M+01	15.43	-0.9767	sum	TRUE	6.4306e+06	area
LN_MS010_025	HeLa R19 - CPU - 1000uM - 13C glucose - 6h - 1	CPU	1000uM	13C glucose	6h	1	Amino Acids	GLU	M+01	15.45	-0.6696	sum	TRUE	4.64794e+06	area
LN_MS010_026	HeLa R19 - CPU - 1000uM - 13C glucose - 6h - 2	CPU	1000uM	13C glucose	6h	2	Amino Acids	GLU	M+01	15.43	-0.2602	sum	TRUE	9.08142e+06	area
LN_MS010_027	HeLa R19 - CPU - 1000uM - 13C glucose - 6h - 3	CPU	1000uM	13C glucose	6h	3	Amino Acids	GLU	M+01	15.42	-0.4649	sum	TRUE	6.6915e+06	area
LN_MS010_028	HeLa R19 - AMPD2 - 100uM - 13C glucose - 6h - 1	AMPD2	100uM	13C glucose	6h	1	Amino Acids	GLU	M+01	15.42	-0.4649	sum	TRUE	0	area
LN_MS010_029	HeLa R19 - AMPD2 - 100uM - 13C glucose - 6h - 2	AMPD2	100uM	13C glucose	6h	2	Amino Acids	GLU	M+01	15.42	-0.4649	sum	TRUE	0	area
LN_MS010_030	HeLa R19 - AMPD2 - 100uM - 13C glucose - 6h - 3	AMPD2	100uM	13C glucose	6h	3	Amino Acids	GLU	M+01	15.45	-0.772	sum	TRUE	0	area
LN_MS010_031	HeLa R19 - Deco - 100uM - 13C glucose - 6h - 1	Deco	100uM	13C glucose	6h	1	Amino Acids	GLU	M+01	15.41	-0.3625	sum	TRUE	5.72994e+06	area
LN_MS010_032	HeLa R19 - Deco - 100uM - 13C glucose - 6h - 2	Deco	100uM	13C glucose	6h	2	Amino Acids	GLU	M+01	15.43	-0.8743	sum	TRUE	3.69679e+06	area
LN_MS010_033	HeLa R19 - Deco - 100uM - 13C glucose - 6h - 3	Deco	100uM	13C glucose	6h	3	Amino Acids	GLU	M+01	15.44	-0.772	sum	TRUE	3.68401e+06	area
LN_MS010_040	HeLa R19 - Control - 0uM - 12C glucose - 6h - 1	Control	0uM	12C glucose	6h	1	Amino Acids	GLU	M+01	15.43	-0.6696	sum	TRUE	0	area
LN_MS010_041	HeLa R19 - Control - 0uM - 12C glucose - 6h - 2	Control	0uM	12C glucose	6h	2	Amino Acids	GLU	M+01	15.4	-1.3862	sum	TRUE	1.49724e+06	area
LN_MS010_042	HeLa R19 - Control - 0uM - 12C glucose - 6h - 3	Control	0uM	12C glucose	6h	3	Amino Acids	GLU	M+01	15.44	-0.9767	sum	TRUE	0	area
LN_MS010_001	HeLa R19 - Control - 0uM - 13C glucose - 6h - 1	Control	0uM	13C glucose	6h	1	Amino Acids	GLU	M+02	15.44	-0.1105	sum	TRUE	2.02627e+08	area
LN_MS010_002	HeLa R19 - Control - 0uM - 13C glucose - 6h - 2	Control	0uM	13C glucose	6h	2	Amino Acids	GLU	M+02	15.45	-0.3139	sum	TRUE	2.18325e+08	area
LN_MS010_003	HeLa R19 - Control - 0uM - 13C glucose - 6h - 3	Control	0uM	13C glucose	6h	3	Amino Acids	GLU	M+02	15.45	0.3979	sum	TRUE	2.27833e+08	area
LN_MS010_004	HeLa R19 - 6MP - 30uM - 13C glucose - 6h - 1	6MP	30uM	13C glucose	6h	1	Amino Acids	GLU	M+02	15.45	-0.2122	sum	TRUE	1.65521e+08	area
LN_MS010_005	HeLa R19 - 6MP - 30uM - 13C glucose - 6h - 2	6MP	30uM	13C glucose	6h	2	Amino Acids	GLU	M+02	15.42	-0.0089	sum	TRUE	1.86093e+08	area
LN_MS010_006	HeLa R19 - 6MP - 30uM - 13C glucose - 6h - 3	6MP	30uM	13C glucose	6h	3	Amino Acids	GLU	M+02	15.43	-0.0089	sum	TRUE	1.82324e+08	area
LN_MS010_007	HeLa R19 - 6MP - 100uM - 13C glucose - 6h - 1	6MP	100uM	13C glucose	6h	1	Amino Acids	GLU	M+02	15.39	0.3979	sum	TRUE	1.85876e+08	area
LN_MS010_008	HeLa R19 - 6MP - 100uM - 13C glucose - 6h - 2	6MP	100uM	13C glucose	6h	2	Amino Acids	GLU	M+02	15.43	-0.2122	sum	TRUE	1.89996e+08	area
LN_MS010_009	HeLa R19 - 6MP - 100uM - 13C glucose - 6h - 3	6MP	100uM	13C glucose	6h	3	Amino Acids	GLU	M+02	15.44	0.1945	sum	TRUE	1.91819e+08	area
LN_MS010_010	HeLa R19 - 6MP - 300uM - 13C glucose - 6h - 1	6MP	300uM	13C glucose	6h	1	Amino Acids	GLU	M+02	15.43	0.0928	sum	TRUE	1.49829e+08	area
LN_MS010_011	HeLa R19 - 6MP - 300uM - 13C glucose - 6h - 2	6MP	300uM	13C glucose	6h	2	Amino Acids	GLU	M+02	15.43	-0.1105	sum	TRUE	1.41439e+08	area
LN_MS010_012	HeLa R19 - 6MP - 300uM - 13C glucose - 6h - 3	6MP	300uM	13C glucose	6h	3	Amino Acids	GLU	M+02	15.47	0.0928	sum	TRUE	1.48914e+08	area
LN_MS010_013	HeLa R19 - 6MP - 1000uM - 13C glucose - 6h - 1	6MP	1000uM	13C glucose	6h	1	Amino Acids	GLU	M+02	15.46	-0.1105	sum	TRUE	2.17428e+08	area
LN_MS010_014	HeLa R19 - 6MP - 1000uM - 13C glucose - 6h - 2	6MP	1000uM	13C glucose	6h	2	Amino Acids	GLU	M+02	15.45	-0.2122	sum	TRUE	2.2279e+08	area
LN_MS010_015	HeLa R19 - 6MP - 1000uM - 13C glucose - 6h - 3	6MP	1000uM	13C glucose	6h	3	Amino Acids	GLU	M+02	15.46	-0.3139	sum	TRUE	2.11633e+08	area
LN_MS010_016	HeLa R19 - CPU - 30uM - 13C glucose - 6h - 1	CPU	30uM	13C glucose	6h	1	Amino Acids	GLU	M+02	15.45	-0.0089	sum	TRUE	2.11731e+08	area
LN_MS010_017	HeLa R19 - CPU - 30uM - 13C glucose - 6h - 2	CPU	30uM	13C glucose	6h	2	Amino Acids	GLU	M+02	15.44	-0.3139	sum	TRUE	2.14371e+08	area
LN_MS010_018	HeLa R19 - CPU - 30uM - 13C glucose - 6h - 3	CPU	30uM	13C glucose	6h	3	Amino Acids	GLU	M+02	15.44	0.0928	sum	TRUE	1.954e+08	area
LN_MS010_019	HeLa R19 - CPU - 100uM - 13C glucose - 6h - 1	CPU	100uM	13C glucose	6h	1	Amino Acids	GLU	M+02	15.45	-0.3139	sum	TRUE	2.24478e+08	area
LN_MS010_020	HeLa R19 - CPU - 100uM - 13C glucose - 6h - 2	CPU	100uM	13C glucose	6h	2	Amino Acids	GLU	M+02	15.44	-0.4156	sum	TRUE	2.1912e+08	area
LN_MS010_021	HeLa R19 - CPU - 100uM - 13C glucose - 6h - 3	CPU	100uM	13C glucose	6h	3	Amino Acids	GLU	M+02	15.44	-0.0089	sum	TRUE	2.3188e+08	area
LN_MS010_022	HeLa R19 - CPU - 300uM - 13C glucose - 6h - 1	CPU	300uM	13C glucose	6h	1	Amino Acids	GLU	M+02	15.41	-0.1105	sum	TRUE	2.21101e+08	area
LN_MS010_023	HeLa R19 - CPU - 300uM - 13C glucose - 6h - 2	CPU	300uM	13C glucose	6h	2	Amino Acids	GLU	M+02	15.44	-0.4156	sum	TRUE	2.18827e+08	area
LN_MS010_024	HeLa R19 - CPU - 300uM - 13C glucose - 6h - 3	CPU	300uM	13C glucose	6h	3	Amino Acids	GLU	M+02	15.45	-0.8223	sum	TRUE	2.2721e+08	area
LN_MS010_025	HeLa R19 - CPU - 1000uM - 13C glucose - 6h - 1	CPU	1000uM	13C glucose	6h	1	Amino Acids	GLU	M+02	15.45	-0.2122	sum	TRUE	2.94126e+08	area
LN_MS010_026	HeLa R19 - CPU - 1000uM - 13C glucose - 6h - 2	CPU	1000uM	13C glucose	6h	2	Amino Acids	GLU	M+02	15.43	0.0928	sum	TRUE	3.03038e+08	area
LN_MS010_027	HeLa R19 - CPU - 1000uM - 13C glucose - 6h - 3	CPU	1000uM	13C glucose	6h	3	Amino Acids	GLU	M+02	15.44	-0.2122	sum	TRUE	2.98553e+08	area
LN_MS010_028	HeLa R19 - AMPD2 - 100uM - 13C glucose - 6h - 1	AMPD2	100uM	13C glucose	6h	1	Amino Acids	GLU	M+02	15.42	-0.0089	sum	TRUE	1.63444e+08	area
LN_MS010_029	HeLa R19 - AMPD2 - 100uM - 13C glucose - 6h - 2	AMPD2	100uM	13C glucose	6h	2	Amino Acids	GLU	M+02	15.44	-0.3139	sum	TRUE	1.82402e+08	area
LN_MS010_030	HeLa R19 - AMPD2 - 100uM - 13C glucose - 6h - 3	AMPD2	100uM	13C glucose	6h	3	Amino Acids	GLU	M+02	15.45	-0.3139	sum	TRUE	1.86516e+08	area
LN_MS010_031	HeLa R19 - Deco - 100uM - 13C glucose - 6h - 1	Deco	100uM	13C glucose	6h	1	Amino Acids	GLU	M+02	15.45	-0.3139	sum	TRUE	2.44374e+08	area
LN_MS010_032	HeLa R19 - Deco - 100uM - 13C glucose - 6h - 2	Deco	100uM	13C glucose	6h	2	Amino Acids	GLU	M+02	15.45	-0.2122	sum	TRUE	2.66587e+08	area
LN_MS010_033	HeLa R19 - Deco - 100uM - 13C glucose - 6h - 3	Deco	100uM	13C glucose	6h	3	Amino Acids	GLU	M+02	15.44	-0.1105	sum	TRUE	2.64729e+08	area
LN_MS010_040	HeLa R19 - Control - 0uM - 12C glucose - 6h - 1	Control	0uM	12C glucose	6h	1	Amino Acids	GLU	M+02	15.41	0.2962	sum	TRUE	43636.1	area
LN_MS010_041	HeLa R19 - Control - 0uM - 12C glucose - 6h - 2	Control	0uM	12C glucose	6h	2	Amino Acids	GLU	M+02	15.36	-0.5172	sum	TRUE	0	area
LN_MS010_042	HeLa R19 - Control - 0uM - 12C glucose - 6h - 3	Control	0uM	12C glucose	6h	3	Amino Acids	GLU	M+02	15.46	0.4995	sum	TRUE	0	area
LN_MS010_001	HeLa R19 - Control - 0uM - 13C glucose - 6h - 1	Control	0uM	13C glucose	6h	1	Amino Acids	GLU	M+03	15.44	-0.0291	sum	TRUE	3.28419e+07	area
LN_MS010_002	HeLa R19 - Control - 0uM - 13C glucose - 6h - 2	Control	0uM	13C glucose	6h	2	Amino Acids	GLU	M+03	15.45	0.1729	sum	TRUE	3.61459e+07	area
LN_MS010_003	HeLa R19 - Control - 0uM - 13C glucose - 6h - 3	Control	0uM	13C glucose	6h	3	Amino Acids	GLU	M+03	15.45	0.3749	sum	TRUE	3.69438e+07	area
LN_MS010_004	HeLa R19 - 6MP - 30uM - 13C glucose - 6h - 1	6MP	30uM	13C glucose	6h	1	Amino Acids	GLU	M+03	15.45	-0.0291	sum	TRUE	2.65739e+07	area
LN_MS010_005	HeLa R19 - 6MP - 30uM - 13C glucose - 6h - 2	6MP	30uM	13C glucose	6h	2	Amino Acids	GLU	M+03	15.42	0.0719	sum	TRUE	3.35349e+07	area
LN_MS010_006	HeLa R19 - 6MP - 30uM - 13C glucose - 6h - 3	6MP	30uM	13C glucose	6h	3	Amino Acids	GLU	M+03	15.45	-0.1301	sum	TRUE	3.26911e+07	area
LN_MS010_007	HeLa R19 - 6MP - 100uM - 13C glucose - 6h - 1	6MP	100uM	13C glucose	6h	1	Amino Acids	GLU	M+03	15.39	0.3749	sum	TRUE	3.15529e+07	area
LN_MS010_008	HeLa R19 - 6MP - 100uM - 13C glucose - 6h - 2	6MP	100uM	13C glucose	6h	2	Amino Acids	GLU	M+03	15.43	0.0719	sum	TRUE	3.47252e+07	area
LN_MS010_009	HeLa R19 - 6MP - 100uM - 13C glucose - 6h - 3	6MP	100uM	13C glucose	6h	3	Amino Acids	GLU	M+03	15.44	0.1729	sum	TRUE	3.83743e+07	area
LN_MS010_010	HeLa R19 - 6MP - 300uM - 13C glucose - 6h - 1	6MP	300uM	13C glucose	6h	1	Amino Acids	GLU	M+03	15.45	0.3749	sum	TRUE	2.62861e+07	area
LN_MS010_011	HeLa R19 - 6MP - 300uM - 13C glucose - 6h - 2	6MP	300uM	13C glucose	6h	2	Amino Acids	GLU	M+03	15.43	0.2739	sum	TRUE	2.37916e+07	area
LN_MS010_012	HeLa R19 - 6MP - 300uM - 13C glucose - 6h - 3	6MP	300uM	13C glucose	6h	3	Amino Acids	GLU	M+03	15.49	0.0719	sum	TRUE	2.90032e+07	area
LN_MS010_013	HeLa R19 - 6MP - 1000uM - 13C glucose - 6h - 1	6MP	1000uM	13C glucose	6h	1	Amino Acids	GLU	M+03	15.45	-0.0291	sum	TRUE	4.21628e+07	area
LN_MS010_014	HeLa R19 - 6MP - 1000uM - 13C glucose - 6h - 2	6MP	1000uM	13C glucose	6h	2	Amino Acids	GLU	M+03	15.47	-0.0291	sum	TRUE	4.08085e+07	area
LN_MS010_015	HeLa R19 - 6MP - 1000uM - 13C glucose - 6h - 3	6MP	1000uM	13C glucose	6h	3	Amino Acids	GLU	M+03	15.46	-0.1301	sum	TRUE	4.00138e+07	area
LN_MS010_016	HeLa R19 - CPU - 30uM - 13C glucose - 6h - 1	CPU	30uM	13C glucose	6h	1	Amino Acids	GLU	M+03	15.43	0.1729	sum	TRUE	3.53117e+07	area
LN_MS010_017	HeLa R19 - CPU - 30uM - 13C glucose - 6h - 2	CPU	30uM	13C glucose	6h	2	Amino Acids	GLU	M+03	15.44	-0.2311	sum	TRUE	3.48141e+07	area
LN_MS010_018	HeLa R19 - CPU - 30uM - 13C glucose - 6h - 3	CPU	30uM	13C glucose	6h	3	Amino Acids	GLU	M+03	15.44	0.1729	sum	TRUE	2.96194e+07	area
LN_MS010_019	HeLa R19 - CPU - 100uM - 13C glucose - 6h - 1	CPU	100uM	13C glucose	6h	1	Amino Acids	GLU	M+03	15.45	-0.0291	sum	TRUE	3.7854e+07	area
LN_MS010_020	HeLa R19 - CPU - 100uM - 13C glucose - 6h - 2	CPU	100uM	13C glucose	6h	2	Amino Acids	GLU	M+03	15.44	-0.0291	sum	TRUE	3.74497e+07	area
LN_MS010_021	HeLa R19 - CPU - 100uM - 13C glucose - 6h - 3	CPU	100uM	13C glucose	6h	3	Amino Acids	GLU	M+03	15.44	0.2739	sum	TRUE	3.96749e+07	area
LN_MS010_022	HeLa R19 - CPU - 300uM - 13C glucose - 6h - 1	CPU	300uM	13C glucose	6h	1	Amino Acids	GLU	M+03	15.41	-0.0291	sum	TRUE	3.62515e+07	area
LN_MS010_023	HeLa R19 - CPU - 300uM - 13C glucose - 6h - 2	CPU	300uM	13C glucose	6h	2	Amino Acids	GLU	M+03	15.44	-0.1301	sum	TRUE	3.55495e+07	area
LN_MS010_024	HeLa R19 - CPU - 300uM - 13C glucose - 6h - 3	CPU	300uM	13C glucose	6h	3	Amino Acids	GLU	M+03	15.45	-0.5341	sum	TRUE	3.78037e+07	area
LN_MS010_025	HeLa R19 - CPU - 1000uM - 13C glucose - 6h - 1	CPU	1000uM	13C glucose	6h	1	Amino Acids	GLU	M+03	15.45	0.0719	sum	TRUE	5.16987e+07	area
LN_MS010_026	HeLa R19 - CPU - 1000uM - 13C glucose - 6h - 2	CPU	1000uM	13C glucose	6h	2	Amino Acids	GLU	M+03	15.41	0.1729	sum	TRUE	5.43993e+07	area
LN_MS010_027	HeLa R19 - CPU - 1000uM - 13C glucose - 6h - 3	CPU	1000uM	13C glucose	6h	3	Amino Acids	GLU	M+03	15.44	-0.1301	sum	TRUE	5.46209e+07	area
LN_MS010_028	HeLa R19 - AMPD2 - 100uM - 13C glucose - 6h - 1	AMPD2	100uM	13C glucose	6h	1	Amino Acids	GLU	M+03	15.42	0.1729	sum	TRUE	2.0763e+07	area
LN_MS010_029	HeLa R19 - AMPD2 - 100uM - 13C glucose - 6h - 2	AMPD2	100uM	13C glucose	6h	2	Amino Acids	GLU	M+03	15.44	-0.1301	sum	TRUE	2.58022e+07	area
LN_MS010_030	HeLa R19 - AMPD2 - 100uM - 13C glucose - 6h - 3	AMPD2	100uM	13C glucose	6h	3	Amino Acids	GLU	M+03	15.45	-0.0291	sum	TRUE	2.66266e+07	area
LN_MS010_031	HeLa R19 - Deco - 100uM - 13C glucose - 6h - 1	Deco	100uM	13C glucose	6h	1	Amino Acids	GLU	M+03	15.43	-0.1301	sum	TRUE	4.42718e+07	area
LN_MS010_032	HeLa R19 - Deco - 100uM - 13C glucose - 6h - 2	Deco	100uM	13C glucose	6h	2	Amino Acids	GLU	M+03	15.43	-0.2311	sum	TRUE	5.38697e+07	area
LN_MS010_033	HeLa R19 - Deco - 100uM - 13C glucose - 6h - 3	Deco	100uM	13C glucose	6h	3	Amino Acids	GLU	M+03	15.44	0.0719	sum	TRUE	5.57186e+07	area
LN_MS010_040	HeLa R19 - Control - 0uM - 12C glucose - 6h - 1	Control	0uM	12C glucose	6h	1	Amino Acids	GLU	M+03			sum	TRUE	0	area
LN_MS010_041	HeLa R19 - Control - 0uM - 12C glucose - 6h - 2	Control	0uM	12C glucose	6h	2	Amino Acids	GLU	M+03			sum	TRUE	0	area
LN_MS010_042	HeLa R19 - Control - 0uM - 12C glucose - 6h - 3	Control	0uM	12C glucose	6h	3	Amino Acids	GLU	M+03			sum	TRUE	0	area
LN_MS010_001	HeLa R19 - Control - 0uM - 13C glucose - 6h - 1	Control	0uM	13C glucose	6h	1	Amino Acids	GLU	M+04	15.42	0.2174	sum	TRUE	2.76644e+07	area
LN_MS010_002	HeLa R19 - Control - 0uM - 13C glucose - 6h - 2	Control	0uM	13C glucose	6h	2	Amino Acids	GLU	M+04	15.45	0.3177	sum	TRUE	3.06908e+07	area
LN_MS010_003	HeLa R19 - Control - 0uM - 13C glucose - 6h - 3	Control	0uM	13C glucose	6h	3	Amino Acids	GLU	M+04	15.47	1.1204	sum	TRUE	3.29645e+07	area
LN_MS010_004	HeLa R19 - 6MP - 30uM - 13C glucose - 6h - 1	6MP	30uM	13C glucose	6h	1	Amino Acids	GLU	M+04	15.43	0.3177	sum	TRUE	2.17419e+07	area
LN_MS010_005	HeLa R19 - 6MP - 30uM - 13C glucose - 6h - 2	6MP	30uM	13C glucose	6h	2	Amino Acids	GLU	M+04	15.42	0.418	sum	TRUE	2.83012e+07	area
LN_MS010_006	HeLa R19 - 6MP - 30uM - 13C glucose - 6h - 3	6MP	30uM	13C glucose	6h	3	Amino Acids	GLU	M+04	15.45	0.117	sum	TRUE	2.66198e+07	area
LN_MS010_007	HeLa R19 - 6MP - 100uM - 13C glucose - 6h - 1	6MP	100uM	13C glucose	6h	1	Amino Acids	GLU	M+04	15.39	0.6187	sum	TRUE	2.27622e+07	area
LN_MS010_008	HeLa R19 - 6MP - 100uM - 13C glucose - 6h - 2	6MP	100uM	13C glucose	6h	2	Amino Acids	GLU	M+04	15.41	-0.0836	sum	TRUE	2.83842e+07	area
LN_MS010_009	HeLa R19 - 6MP - 100uM - 13C glucose - 6h - 3	6MP	100uM	13C glucose	6h	3	Amino Acids	GLU	M+04	15.44	0.418	sum	TRUE	3.1262e+07	area
LN_MS010_010	HeLa R19 - 6MP - 300uM - 13C glucose - 6h - 1	6MP	300uM	13C glucose	6h	1	Amino Acids	GLU	M+04	15.43	0.5184	sum	TRUE	1.90108e+07	area
LN_MS010_011	HeLa R19 - 6MP - 300uM - 13C glucose - 6h - 2	6MP	300uM	13C glucose	6h	2	Amino Acids	GLU	M+04	15.43	0.117	sum	TRUE	1.76757e+07	area
LN_MS010_012	HeLa R19 - 6MP - 300uM - 13C glucose - 6h - 3	6MP	300uM	13C glucose	6h	3	Amino Acids	GLU	M+04	15.47	0.418	sum	TRUE	2.0417e+07	area
LN_MS010_013	HeLa R19 - 6MP - 1000uM - 13C glucose - 6h - 1	6MP	1000uM	13C glucose	6h	1	Amino Acids	GLU	M+04	15.45	-0.0836	sum	TRUE	3.25868e+07	area
LN_MS010_014	HeLa R19 - 6MP - 1000uM - 13C glucose - 6h - 2	6MP	1000uM	13C glucose	6h	2	Amino Acids	GLU	M+04	15.43	-0.2843	sum	TRUE	3.1316e+07	area
LN_MS010_015	HeLa R19 - 6MP - 1000uM - 13C glucose - 6h - 3	6MP	1000uM	13C glucose	6h	3	Amino Acids	GLU	M+04	15.44	0.0167	sum	TRUE	3.05305e+07	area
LN_MS010_016	HeLa R19 - CPU - 30uM - 13C glucose - 6h - 1	CPU	30uM	13C glucose	6h	1	Amino Acids	GLU	M+04	15.43	0.418	sum	TRUE	2.82424e+07	area
LN_MS010_017	HeLa R19 - CPU - 30uM - 13C glucose - 6h - 2	CPU	30uM	13C glucose	6h	2	Amino Acids	GLU	M+04	15.46	0.2174	sum	TRUE	2.97205e+07	area
LN_MS010_018	HeLa R19 - CPU - 30uM - 13C glucose - 6h - 3	CPU	30uM	13C glucose	6h	3	Amino Acids	GLU	M+04	15.42	-0.0836	sum	TRUE	2.34086e+07	area
LN_MS010_019	HeLa R19 - CPU - 100uM - 13C glucose - 6h - 1	CPU	100uM	13C glucose	6h	1	Amino Acids	GLU	M+04	15.45	-0.184	sum	TRUE	3.1053e+07	area
LN_MS010_020	HeLa R19 - CPU - 100uM - 13C glucose - 6h - 2	CPU	100uM	13C glucose	6h	2	Amino Acids	GLU	M+04	15.46	-0.184	sum	TRUE	2.83437e+07	area
LN_MS010_021	HeLa R19 - CPU - 100uM - 13C glucose - 6h - 3	CPU	100uM	13C glucose	6h	3	Amino Acids	GLU	M+04	15.44	0.5184	sum	TRUE	3.31807e+07	area
LN_MS010_022	HeLa R19 - CPU - 300uM - 13C glucose - 6h - 1	CPU	300uM	13C glucose	6h	1	Amino Acids	GLU	M+04	15.41	0.2174	sum	TRUE	2.91144e+07	area
LN_MS010_023	HeLa R19 - CPU - 300uM - 13C glucose - 6h - 2	CPU	300uM	13C glucose	6h	2	Amino Acids	GLU	M+04	15.44	0.0167	sum	TRUE	2.99491e+07	area
LN_MS010_024	HeLa R19 - CPU - 300uM - 13C glucose - 6h - 3	CPU	300uM	13C glucose	6h	3	Amino Acids	GLU	M+04	15.45	-0.2843	sum	TRUE	3.12345e+07	area
LN_MS010_025	HeLa R19 - CPU - 1000uM - 13C glucose - 6h - 1	CPU	1000uM	13C glucose	6h	1	Amino Acids	GLU	M+04	15.42	0.2174	sum	TRUE	4.50894e+07	area
LN_MS010_026	HeLa R19 - CPU - 1000uM - 13C glucose - 6h - 2	CPU	1000uM	13C glucose	6h	2	Amino Acids	GLU	M+04	15.41	0.3177	sum	TRUE	4.46965e+07	area
LN_MS010_027	HeLa R19 - CPU - 1000uM - 13C glucose - 6h - 3	CPU	1000uM	13C glucose	6h	3	Amino Acids	GLU	M+04	15.42	0.3177	sum	TRUE	4.61898e+07	area
LN_MS010_028	HeLa R19 - AMPD2 - 100uM - 13C glucose - 6h - 1	AMPD2	100uM	13C glucose	6h	1	Amino Acids	GLU	M+04	15.4	0.3177	sum	TRUE	1.88038e+07	area
LN_MS010_029	HeLa R19 - AMPD2 - 100uM - 13C glucose - 6h - 2	AMPD2	100uM	13C glucose	6h	2	Amino Acids	GLU	M+04	15.42	0.5184	sum	TRUE	2.25054e+07	area
LN_MS010_030	HeLa R19 - AMPD2 - 100uM - 13C glucose - 6h - 3	AMPD2	100uM	13C glucose	6h	3	Amino Acids	GLU	M+04	15.45	0.117	sum	TRUE	2.28982e+07	area
LN_MS010_031	HeLa R19 - Deco - 100uM - 13C glucose - 6h - 1	Deco	100uM	13C glucose	6h	1	Amino Acids	GLU	M+04	15.43	0.2174	sum	TRUE	3.75528e+07	area
LN_MS010_032	HeLa R19 - Deco - 100uM - 13C glucose - 6h - 2	Deco	100uM	13C glucose	6h	2	Amino Acids	GLU	M+04	15.45	0.3177	sum	TRUE	4.91008e+07	area
LN_MS010_033	HeLa R19 - Deco - 100uM - 13C glucose - 6h - 3	Deco	100uM	13C glucose	6h	3	Amino Acids	GLU	M+04	15.44	0.418	sum	TRUE	5.00098e+07	area
LN_MS010_040	HeLa R19 - Control - 0uM - 12C glucose - 6h - 1	Control	0uM	12C glucose	6h	1	Amino Acids	GLU	M+04			sum	TRUE	0	area
LN_MS010_041	HeLa R19 - Control - 0uM - 12C glucose - 6h - 2	Control	0uM	12C glucose	6h	2	Amino Acids	GLU	M+04			sum	TRUE	0	area
LN_MS010_042	HeLa R19 - Control - 0uM - 12C glucose - 6h - 3	Control	0uM	12C glucose	6h	3	Amino Acids	GLU	M+04			sum	TRUE	0	area
LN_MS010_001	HeLa R19 - Control - 0uM - 13C glucose - 6h - 1	Control	0uM	13C glucose	6h	1	Amino Acids	GLU	M+05	15.44	0.5946	sum	TRUE	7.01165e+06	area
LN_MS010_002	HeLa R19 - Control - 0uM - 13C glucose - 6h - 2	Control	0uM	13C glucose	6h	2	Amino Acids	GLU	M+05	15.42	0.9934	sum	TRUE	7.61169e+06	area
LN_MS010_003	HeLa R19 - Control - 0uM - 13C glucose - 6h - 3	Control	0uM	13C glucose	6h	3	Amino Acids	GLU	M+05	15.43	0.9934	sum	TRUE	9.45468e+06	area
LN_MS010_004	HeLa R19 - 6MP - 30uM - 13C glucose - 6h - 1	6MP	30uM	13C glucose	6h	1	Amino Acids	GLU	M+05	15.41	1.2924	sum	TRUE	4.56131e+06	area
LN_MS010_005	HeLa R19 - 6MP - 30uM - 13C glucose - 6h - 2	6MP	30uM	13C glucose	6h	2	Amino Acids	GLU	M+05	15.44	1.1927	sum	TRUE	8.26095e+06	area
LN_MS010_006	HeLa R19 - 6MP - 30uM - 13C glucose - 6h - 3	6MP	30uM	13C glucose	6h	3	Amino Acids	GLU	M+05	15.47	0.3953	sum	TRUE	8.35499e+06	area
LN_MS010_007	HeLa R19 - 6MP - 100uM - 13C glucose - 6h - 1	6MP	100uM	13C glucose	6h	1	Amino Acids	GLU	M+05	15.43	0.794	sum	TRUE	5.95814e+06	area
LN_MS010_008	HeLa R19 - 6MP - 100uM - 13C glucose - 6h - 2	6MP	100uM	13C glucose	6h	2	Amino Acids	GLU	M+05	15.45	0.2956	sum	TRUE	7.19617e+06	area
LN_MS010_009	HeLa R19 - 6MP - 100uM - 13C glucose - 6h - 3	6MP	100uM	13C glucose	6h	3	Amino Acids	GLU	M+05	15.46	0.495	sum	TRUE	9.62245e+06	area
LN_MS010_010	HeLa R19 - 6MP - 300uM - 13C glucose - 6h - 1	6MP	300uM	13C glucose	6h	1	Amino Acids	GLU	M+05	15.43	1.2924	sum	TRUE	4.40311e+06	area
LN_MS010_011	HeLa R19 - 6MP - 300uM - 13C glucose - 6h - 2	6MP	300uM	13C glucose	6h	2	Amino Acids	GLU	M+05	15.39	0.6943	sum	TRUE	3.96998e+06	area
LN_MS010_012	HeLa R19 - 6MP - 300uM - 13C glucose - 6h - 3	6MP	300uM	13C glucose	6h	3	Amino Acids	GLU	M+05	15.49	0.495	sum	TRUE	5.746e+06	area
LN_MS010_013	HeLa R19 - 6MP - 1000uM - 13C glucose - 6h - 1	6MP	1000uM	13C glucose	6h	1	Amino Acids	GLU	M+05	15.45	0.0962	sum	TRUE	7.78249e+06	area
LN_MS010_014	HeLa R19 - 6MP - 1000uM - 13C glucose - 6h - 2	6MP	1000uM	13C glucose	6h	2	Amino Acids	GLU	M+05	15.45	0.1959	sum	TRUE	7.29651e+06	area
LN_MS010_015	HeLa R19 - 6MP - 1000uM - 13C glucose - 6h - 3	6MP	1000uM	13C glucose	6h	3	Amino Acids	GLU	M+05	15.46	0.2956	sum	TRUE	7.45962e+06	area
LN_MS010_016	HeLa R19 - CPU - 30uM - 13C glucose - 6h - 1	CPU	30uM	13C glucose	6h	1	Amino Acids	GLU	M+05	15.45	0.8937	sum	TRUE	6.73982e+06	area
LN_MS010_017	HeLa R19 - CPU - 30uM - 13C glucose - 6h - 2	CPU	30uM	13C glucose	6h	2	Amino Acids	GLU	M+05	15.44	-0.0034	sum	TRUE	6.74242e+06	area
LN_MS010_018	HeLa R19 - CPU - 30uM - 13C glucose - 6h - 3	CPU	30uM	13C glucose	6h	3	Amino Acids	GLU	M+05	15.44	1.1927	sum	TRUE	5.36569e+06	area
LN_MS010_019	HeLa R19 - CPU - 100uM - 13C glucose - 6h - 1	CPU	100uM	13C glucose	6h	1	Amino Acids	GLU	M+05	15.45	0.794	sum	TRUE	7.40696e+06	area
LN_MS010_020	HeLa R19 - CPU - 100uM - 13C glucose - 6h - 2	CPU	100uM	13C glucose	6h	2	Amino Acids	GLU	M+05	15.4	0.3953	sum	TRUE	7.17396e+06	area
LN_MS010_021	HeLa R19 - CPU - 100uM - 13C glucose - 6h - 3	CPU	100uM	13C glucose	6h	3	Amino Acids	GLU	M+05	15.46	0.8937	sum	TRUE	8.68354e+06	area
LN_MS010_022	HeLa R19 - CPU - 300uM - 13C glucose - 6h - 1	CPU	300uM	13C glucose	6h	1	Amino Acids	GLU	M+05	15.41	0.495	sum	TRUE	6.97207e+06	area
LN_MS010_023	HeLa R19 - CPU - 300uM - 13C glucose - 6h - 2	CPU	300uM	13C glucose	6h	2	Amino Acids	GLU	M+05	15.44	0.5946	sum	TRUE	7.79519e+06	area
LN_MS010_024	HeLa R19 - CPU - 300uM - 13C glucose - 6h - 3	CPU	300uM	13C glucose	6h	3	Amino Acids	GLU	M+05	15.45	-0.0034	sum	TRUE	7.17153e+06	area
LN_MS010_025	HeLa R19 - CPU - 1000uM - 13C glucose - 6h - 1	CPU	1000uM	13C glucose	6h	1	Amino Acids	GLU	M+05	15.45	0.495	sum	TRUE	1.15566e+07	area
LN_MS010_026	HeLa R19 - CPU - 1000uM - 13C glucose - 6h - 2	CPU	1000uM	13C glucose	6h	2	Amino Acids	GLU	M+05	15.45	0.5946	sum	TRUE	1.24757e+07	area
LN_MS010_027	HeLa R19 - CPU - 1000uM - 13C glucose - 6h - 3	CPU	1000uM	13C glucose	6h	3	Amino Acids	GLU	M+05	15.4	0.6943	sum	TRUE	1.23304e+07	area
LN_MS010_028	HeLa R19 - AMPD2 - 100uM - 13C glucose - 6h - 1	AMPD2	100uM	13C glucose	6h	1	Amino Acids	GLU	M+05	15.44	0.5946	sum	TRUE	5.37564e+06	area
LN_MS010_029	HeLa R19 - AMPD2 - 100uM - 13C glucose - 6h - 2	AMPD2	100uM	13C glucose	6h	2	Amino Acids	GLU	M+05	15.44	0.0962	sum	TRUE	7.53668e+06	area
LN_MS010_030	HeLa R19 - AMPD2 - 100uM - 13C glucose - 6h - 3	AMPD2	100uM	13C glucose	6h	3	Amino Acids	GLU	M+05	15.45	0.1959	sum	TRUE	7.10312e+06	area
LN_MS010_031	HeLa R19 - Deco - 100uM - 13C glucose - 6h - 1	Deco	100uM	13C glucose	6h	1	Amino Acids	GLU	M+05	15.47	0.1959	sum	TRUE	1.16293e+07	area
LN_MS010_032	HeLa R19 - Deco - 100uM - 13C glucose - 6h - 2	Deco	100uM	13C glucose	6h	2	Amino Acids	GLU	M+05	15.43	0.2956	sum	TRUE	1.74227e+07	area
LN_MS010_033	HeLa R19 - Deco - 100uM - 13C glucose - 6h - 3	Deco	100uM	13C glucose	6h	3	Amino Acids	GLU	M+05	15.44	0.794	sum	TRUE	1.89008e+07	area
LN_MS010_040	HeLa R19 - Control - 0uM - 12C glucose - 6h - 1	Control	0uM	12C glucose	6h	1	Amino Acids	GLU	M+05			sum	TRUE	0	area
LN_MS010_041	HeLa R19 - Control - 0uM - 12C glucose - 6h - 2	Control	0uM	12C glucose	6h	2	Amino Acids	GLU	M+05			sum	TRUE	0	area
LN_MS010_042	HeLa R19 - Control - 0uM - 12C glucose - 6h - 3	Control	0uM	12C glucose	6h	3	Amino Acids	GLU	M+05			sum	TRUE	0	area
LN_MS010_001	HeLa R19 - Control - 0uM - 13C glucose - 6h - 1	Control	0uM	13C glucose	6h	1	Amino Acids	GLY	M+00	15.95	1.191	sum	TRUE	3.29202e+07	area
LN_MS010_002	HeLa R19 - Control - 0uM - 13C glucose - 6h - 2	Control	0uM	13C glucose	6h	2	Amino Acids	GLY	M+00	15.93	1.2914	sum	TRUE	3.32743e+07	area
LN_MS010_003	HeLa R19 - Control - 0uM - 13C glucose - 6h - 3	Control	0uM	13C glucose	6h	3	Amino Acids	GLY	M+00	15.93	1.191	sum	TRUE	3.52495e+07	area
LN_MS010_004	HeLa R19 - 6MP - 30uM - 13C glucose - 6h - 1	6MP	30uM	13C glucose	6h	1	Amino Acids	GLY	M+00	15.94	1.2914	sum	TRUE	3.52668e+07	area
LN_MS010_005	HeLa R19 - 6MP - 30uM - 13C glucose - 6h - 2	6MP	30uM	13C glucose	6h	2	Amino Acids	GLY	M+00	15.95	1.191	sum	TRUE	3.81363e+07	area
LN_MS010_006	HeLa R19 - 6MP - 30uM - 13C glucose - 6h - 3	6MP	30uM	13C glucose	6h	3	Amino Acids	GLY	M+00	15.96	1.0907	sum	TRUE	3.8768e+07	area
LN_MS010_007	HeLa R19 - 6MP - 100uM - 13C glucose - 6h - 1	6MP	100uM	13C glucose	6h	1	Amino Acids	GLY	M+00	15.92	1.492	sum	TRUE	3.97357e+07	area
LN_MS010_008	HeLa R19 - 6MP - 100uM - 13C glucose - 6h - 2	6MP	100uM	13C glucose	6h	2	Amino Acids	GLY	M+00	15.92	0.6893	sum	TRUE	4.09931e+07	area
LN_MS010_009	HeLa R19 - 6MP - 100uM - 13C glucose - 6h - 3	6MP	100uM	13C glucose	6h	3	Amino Acids	GLY	M+00	15.91	1.0907	sum	TRUE	4.05241e+07	area
LN_MS010_010	HeLa R19 - 6MP - 300uM - 13C glucose - 6h - 1	6MP	300uM	13C glucose	6h	1	Amino Acids	GLY	M+00	15.91	0.89	sum	TRUE	3.5114e+07	area
LN_MS010_011	HeLa R19 - 6MP - 300uM - 13C glucose - 6h - 2	6MP	300uM	13C glucose	6h	2	Amino Acids	GLY	M+00	15.94	0.9903	sum	TRUE	3.51969e+07	area
LN_MS010_012	HeLa R19 - 6MP - 300uM - 13C glucose - 6h - 3	6MP	300uM	13C glucose	6h	3	Amino Acids	GLY	M+00	15.95	1.2914	sum	TRUE	3.65641e+07	area
LN_MS010_013	HeLa R19 - 6MP - 1000uM - 13C glucose - 6h - 1	6MP	1000uM	13C glucose	6h	1	Amino Acids	GLY	M+00	15.93	0.89	sum	TRUE	3.83393e+07	area
LN_MS010_014	HeLa R19 - 6MP - 1000uM - 13C glucose - 6h - 2	6MP	1000uM	13C glucose	6h	2	Amino Acids	GLY	M+00	15.98	0.6893	sum	TRUE	3.79796e+07	area
LN_MS010_015	HeLa R19 - 6MP - 1000uM - 13C glucose - 6h - 3	6MP	1000uM	13C glucose	6h	3	Amino Acids	GLY	M+00	15.92	1.191	sum	TRUE	3.55441e+07	area
LN_MS010_016	HeLa R19 - CPU - 30uM - 13C glucose - 6h - 1	CPU	30uM	13C glucose	6h	1	Amino Acids	GLY	M+00	15.94	0.9903	sum	TRUE	3.52613e+07	area
LN_MS010_017	HeLa R19 - CPU - 30uM - 13C glucose - 6h - 2	CPU	30uM	13C glucose	6h	2	Amino Acids	GLY	M+00	15.93	1.2914	sum	TRUE	3.34226e+07	area
LN_MS010_018	HeLa R19 - CPU - 30uM - 13C glucose - 6h - 3	CPU	30uM	13C glucose	6h	3	Amino Acids	GLY	M+00	15.95	0.4887	sum	TRUE	3.60922e+07	area
LN_MS010_019	HeLa R19 - CPU - 100uM - 13C glucose - 6h - 1	CPU	100uM	13C glucose	6h	1	Amino Acids	GLY	M+00	15.94	1.3917	sum	TRUE	3.40597e+07	area
LN_MS010_020	HeLa R19 - CPU - 100uM - 13C glucose - 6h - 2	CPU	100uM	13C glucose	6h	2	Amino Acids	GLY	M+00	15.96	0.3883	sum	TRUE	3.61983e+07	area
LN_MS010_021	HeLa R19 - CPU - 100uM - 13C glucose - 6h - 3	CPU	100uM	13C glucose	6h	3	Amino Acids	GLY	M+00	15.93	0.89	sum	TRUE	3.61765e+07	area
LN_MS010_022	HeLa R19 - CPU - 300uM - 13C glucose - 6h - 1	CPU	300uM	13C glucose	6h	1	Amino Acids	GLY	M+00	15.92	1.2914	sum	TRUE	3.41379e+07	area
LN_MS010_023	HeLa R19 - CPU - 300uM - 13C glucose - 6h - 2	CPU	300uM	13C glucose	6h	2	Amino Acids	GLY	M+00	15.95	0.9903	sum	TRUE	3.56892e+07	area
LN_MS010_024	HeLa R19 - CPU - 300uM - 13C glucose - 6h - 3	CPU	300uM	13C glucose	6h	3	Amino Acids	GLY	M+00	15.94	0.6893	sum	TRUE	3.52494e+07	area
LN_MS010_025	HeLa R19 - CPU - 1000uM - 13C glucose - 6h - 1	CPU	1000uM	13C glucose	6h	1	Amino Acids	GLY	M+00	15.94	0.3883	sum	TRUE	4.2437e+07	area
LN_MS010_026	HeLa R19 - CPU - 1000uM - 13C glucose - 6h - 2	CPU	1000uM	13C glucose	6h	2	Amino Acids	GLY	M+00	15.9	1.492	sum	TRUE	3.97651e+07	area
LN_MS010_027	HeLa R19 - CPU - 1000uM - 13C glucose - 6h - 3	CPU	1000uM	13C glucose	6h	3	Amino Acids	GLY	M+00	15.93	1.492	sum	TRUE	3.96652e+07	area
LN_MS010_028	HeLa R19 - AMPD2 - 100uM - 13C glucose - 6h - 1	AMPD2	100uM	13C glucose	6h	1	Amino Acids	GLY	M+00	15.93	1.0907	sum	TRUE	3.43e+07	area
LN_MS010_029	HeLa R19 - AMPD2 - 100uM - 13C glucose - 6h - 2	AMPD2	100uM	13C glucose	6h	2	Amino Acids	GLY	M+00	15.91	0.7897	sum	TRUE	3.57939e+07	area
LN_MS010_030	HeLa R19 - AMPD2 - 100uM - 13C glucose - 6h - 3	AMPD2	100uM	13C glucose	6h	3	Amino Acids	GLY	M+00	15.95	0.6893	sum	TRUE	3.89358e+07	area
LN_MS010_031	HeLa R19 - Deco - 100uM - 13C glucose - 6h - 1	Deco	100uM	13C glucose	6h	1	Amino Acids	GLY	M+00	15.94	1.492	sum	TRUE	3.61024e+07	area
LN_MS010_032	HeLa R19 - Deco - 100uM - 13C glucose - 6h - 2	Deco	100uM	13C glucose	6h	2	Amino Acids	GLY	M+00	15.94	0.89	sum	TRUE	3.6964e+07	area
LN_MS010_033	HeLa R19 - Deco - 100uM - 13C glucose - 6h - 3	Deco	100uM	13C glucose	6h	3	Amino Acids	GLY	M+00	15.95	0.9903	sum	TRUE	4.07629e+07	area
LN_MS010_040	HeLa R19 - Control - 0uM - 12C glucose - 6h - 1	Control	0uM	12C glucose	6h	1	Amino Acids	GLY	M+00	15.93	0.6893	sum	TRUE	3.60267e+07	area
LN_MS010_041	HeLa R19 - Control - 0uM - 12C glucose - 6h - 2	Control	0uM	12C glucose	6h	2	Amino Acids	GLY	M+00	15.95	0.6893	sum	TRUE	3.56008e+07	area
LN_MS010_042	HeLa R19 - Control - 0uM - 12C glucose - 6h - 3	Control	0uM	12C glucose	6h	3	Amino Acids	GLY	M+00	15.93	0.6893	sum	TRUE	3.48148e+07	area
LN_MS010_001	HeLa R19 - Control - 0uM - 13C glucose - 6h - 1	Control	0uM	13C glucose	6h	1	Amino Acids	GLY	M+01	16.03		sum	TRUE	0	area
LN_MS010_002	HeLa R19 - Control - 0uM - 13C glucose - 6h - 2	Control	0uM	13C glucose	6h	2	Amino Acids	GLY	M+01	15.95	-0.5478	sum	TRUE	66829.8	area
LN_MS010_003	HeLa R19 - Control - 0uM - 13C glucose - 6h - 3	Control	0uM	13C glucose	6h	3	Amino Acids	GLY	M+01	16		sum	TRUE	0	area
LN_MS010_004	HeLa R19 - 6MP - 30uM - 13C glucose - 6h - 1	6MP	30uM	13C glucose	6h	1	Amino Acids	GLY	M+01	15.98	0.4425	sum	TRUE	86602.3	area
LN_MS010_005	HeLa R19 - 6MP - 30uM - 13C glucose - 6h - 2	6MP	30uM	13C glucose	6h	2	Amino Acids	GLY	M+01	16.08	1.4328	sum	TRUE	0	area
LN_MS010_006	HeLa R19 - 6MP - 30uM - 13C glucose - 6h - 3	6MP	30uM	13C glucose	6h	3	Amino Acids	GLY	M+01	15.9	-0.3497	sum	TRUE	77405.4	area
LN_MS010_007	HeLa R19 - 6MP - 100uM - 13C glucose - 6h - 1	6MP	100uM	13C glucose	6h	1	Amino Acids	GLY	M+01	15.97	2.225	sum	TRUE	0	area
LN_MS010_008	HeLa R19 - 6MP - 100uM - 13C glucose - 6h - 2	6MP	100uM	13C glucose	6h	2	Amino Acids	GLY	M+01	16.02	0.7396	sum	TRUE	0	area
LN_MS010_009	HeLa R19 - 6MP - 100uM - 13C glucose - 6h - 3	6MP	100uM	13C glucose	6h	3	Amino Acids	GLY	M+01	15.97	0.6406	sum	TRUE	0	area
LN_MS010_010	HeLa R19 - 6MP - 300uM - 13C glucose - 6h - 1	6MP	300uM	13C glucose	6h	1	Amino Acids	GLY	M+01	15.96	1.0367	sum	TRUE	44845	area
LN_MS010_011	HeLa R19 - 6MP - 300uM - 13C glucose - 6h - 2	6MP	300uM	13C glucose	6h	2	Amino Acids	GLY	M+01	15.92	-0.0526	sum	TRUE	178344	area
LN_MS010_012	HeLa R19 - 6MP - 300uM - 13C glucose - 6h - 3	6MP	300uM	13C glucose	6h	3	Amino Acids	GLY	M+01	15.99	1.2347	sum	TRUE	105376	area
LN_MS010_013	HeLa R19 - 6MP - 1000uM - 13C glucose - 6h - 1	6MP	1000uM	13C glucose	6h	1	Amino Acids	GLY	M+01	16	-0.1517	sum	TRUE	65402.7	area
LN_MS010_014	HeLa R19 - 6MP - 1000uM - 13C glucose - 6h - 2	6MP	1000uM	13C glucose	6h	2	Amino Acids	GLY	M+01	15.93	-0.1517	sum	TRUE	0	area
LN_MS010_015	HeLa R19 - 6MP - 1000uM - 13C glucose - 6h - 3	6MP	1000uM	13C glucose	6h	3	Amino Acids	GLY	M+01	16.01	0.6406	sum	TRUE	0	area
LN_MS010_016	HeLa R19 - CPU - 30uM - 13C glucose - 6h - 1	CPU	30uM	13C glucose	6h	1	Amino Acids	GLY	M+01	15.98	0.5415	sum	TRUE	129265	area
LN_MS010_017	HeLa R19 - CPU - 30uM - 13C glucose - 6h - 2	CPU	30uM	13C glucose	6h	2	Amino Acids	GLY	M+01	15.97	0.8386	sum	TRUE	0	area
LN_MS010_018	HeLa R19 - CPU - 30uM - 13C glucose - 6h - 3	CPU	30uM	13C glucose	6h	3	Amino Acids	GLY	M+01	15.95	-1.0429	sum	TRUE	0	area
LN_MS010_019	HeLa R19 - CPU - 100uM - 13C glucose - 6h - 1	CPU	100uM	13C glucose	6h	1	Amino Acids	GLY	M+01	15.88	0.3435	sum	TRUE	0	area
LN_MS010_020	HeLa R19 - CPU - 100uM - 13C glucose - 6h - 2	CPU	100uM	13C glucose	6h	2	Amino Acids	GLY	M+01	15.92	0.6406	sum	TRUE	20454	area
LN_MS010_021	HeLa R19 - CPU - 100uM - 13C glucose - 6h - 3	CPU	100uM	13C glucose	6h	3	Amino Acids	GLY	M+01	16.02	-0.0526	sum	TRUE	0	area
LN_MS010_022	HeLa R19 - CPU - 300uM - 13C glucose - 6h - 1	CPU	300uM	13C glucose	6h	1	Amino Acids	GLY	M+01	15.94	1.4328	sum	TRUE	53163.7	area
LN_MS010_023	HeLa R19 - CPU - 300uM - 13C glucose - 6h - 2	CPU	300uM	13C glucose	6h	2	Amino Acids	GLY	M+01	15.99	0.7396	sum	TRUE	82746.6	area
LN_MS010_024	HeLa R19 - CPU - 300uM - 13C glucose - 6h - 3	CPU	300uM	13C glucose	6h	3	Amino Acids	GLY	M+01	15.92	-0.2507	sum	TRUE	29433.8	area
LN_MS010_025	HeLa R19 - CPU - 1000uM - 13C glucose - 6h - 1	CPU	1000uM	13C glucose	6h	1	Amino Acids	GLY	M+01	15.96	0.1454	sum	TRUE	11031.4	area
LN_MS010_026	HeLa R19 - CPU - 1000uM - 13C glucose - 6h - 2	CPU	1000uM	13C glucose	6h	2	Amino Acids	GLY	M+01	16.05	1.3338	sum	TRUE	0	area
LN_MS010_027	HeLa R19 - CPU - 1000uM - 13C glucose - 6h - 3	CPU	1000uM	13C glucose	6h	3	Amino Acids	GLY	M+01	16.03	0.1454	sum	TRUE	75439.2	area
LN_MS010_028	HeLa R19 - AMPD2 - 100uM - 13C glucose - 6h - 1	AMPD2	100uM	13C glucose	6h	1	Amino Acids	GLY	M+01	16.01	0.4425	sum	TRUE	71542	area
LN_MS010_029	HeLa R19 - AMPD2 - 100uM - 13C glucose - 6h - 2	AMPD2	100uM	13C glucose	6h	2	Amino Acids	GLY	M+01	15.91		sum	TRUE	0	area
LN_MS010_030	HeLa R19 - AMPD2 - 100uM - 13C glucose - 6h - 3	AMPD2	100uM	13C glucose	6h	3	Amino Acids	GLY	M+01	16	0.6406	sum	TRUE	30825.5	area
LN_MS010_031	HeLa R19 - Deco - 100uM - 13C glucose - 6h - 1	Deco	100uM	13C glucose	6h	1	Amino Acids	GLY	M+01	15.9	0.1454	sum	TRUE	24849.5	area
LN_MS010_032	HeLa R19 - Deco - 100uM - 13C glucose - 6h - 2	Deco	100uM	13C glucose	6h	2	Amino Acids	GLY	M+01	15.96	0.8386	sum	TRUE	0	area
LN_MS010_033	HeLa R19 - Deco - 100uM - 13C glucose - 6h - 3	Deco	100uM	13C glucose	6h	3	Amino Acids	GLY	M+01	15.93	0.4425	sum	TRUE	119359	area
LN_MS010_040	HeLa R19 - Control - 0uM - 12C glucose - 6h - 1	Control	0uM	12C glucose	6h	1	Amino Acids	GLY	M+01	15.97	-1.5381	sum	TRUE	0	area
LN_MS010_041	HeLa R19 - Control - 0uM - 12C glucose - 6h - 2	Control	0uM	12C glucose	6h	2	Amino Acids	GLY	M+01	15.93	1.1357	sum	TRUE	93272.3	area
LN_MS010_042	HeLa R19 - Control - 0uM - 12C glucose - 6h - 3	Control	0uM	12C glucose	6h	3	Amino Acids	GLY	M+01	15.89	1.0367	sum	TRUE	0	area
LN_MS010_001	HeLa R19 - Control - 0uM - 13C glucose - 6h - 1	Control	0uM	13C glucose	6h	1	Amino Acids	GLY	M+02	15.99	1.2099	sum	TRUE	1.87318e+06	area
LN_MS010_002	HeLa R19 - Control - 0uM - 13C glucose - 6h - 2	Control	0uM	13C glucose	6h	2	Amino Acids	GLY	M+02	16.03	1.0144	sum	TRUE	2.16232e+06	area
LN_MS010_003	HeLa R19 - Control - 0uM - 13C glucose - 6h - 3	Control	0uM	13C glucose	6h	3	Amino Acids	GLY	M+02	15.98	1.3077	sum	TRUE	2.04756e+06	area
LN_MS010_004	HeLa R19 - 6MP - 30uM - 13C glucose - 6h - 1	6MP	30uM	13C glucose	6h	1	Amino Acids	GLY	M+02	15.94	0.2324	sum	TRUE	1.99583e+06	area
LN_MS010_005	HeLa R19 - 6MP - 30uM - 13C glucose - 6h - 2	6MP	30uM	13C glucose	6h	2	Amino Acids	GLY	M+02	15.93	1.6987	sum	TRUE	2.33398e+06	area
LN_MS010_006	HeLa R19 - 6MP - 30uM - 13C glucose - 6h - 3	6MP	30uM	13C glucose	6h	3	Amino Acids	GLY	M+02	15.96	0.3301	sum	TRUE	3.0079e+06	area
LN_MS010_007	HeLa R19 - 6MP - 100uM - 13C glucose - 6h - 1	6MP	100uM	13C glucose	6h	1	Amino Acids	GLY	M+02	15.97	0.9167	sum	TRUE	2.57066e+06	area
LN_MS010_008	HeLa R19 - 6MP - 100uM - 13C glucose - 6h - 2	6MP	100uM	13C glucose	6h	2	Amino Acids	GLY	M+02	15.96	0.9167	sum	TRUE	2.47594e+06	area
LN_MS010_009	HeLa R19 - 6MP - 100uM - 13C glucose - 6h - 3	6MP	100uM	13C glucose	6h	3	Amino Acids	GLY	M+02	15.89	0.3301	sum	TRUE	3.16625e+06	area
LN_MS010_010	HeLa R19 - 6MP - 300uM - 13C glucose - 6h - 1	6MP	300uM	13C glucose	6h	1	Amino Acids	GLY	M+02	16	0.8189	sum	TRUE	1.81113e+06	area
LN_MS010_011	HeLa R19 - 6MP - 300uM - 13C glucose - 6h - 2	6MP	300uM	13C glucose	6h	2	Amino Acids	GLY	M+02	15.92	0.9167	sum	TRUE	1.92356e+06	area
LN_MS010_012	HeLa R19 - 6MP - 300uM - 13C glucose - 6h - 3	6MP	300uM	13C glucose	6h	3	Amino Acids	GLY	M+02	15.91	0.2324	sum	TRUE	2.07818e+06	area
LN_MS010_013	HeLa R19 - 6MP - 1000uM - 13C glucose - 6h - 1	6MP	1000uM	13C glucose	6h	1	Amino Acids	GLY	M+02	15.85	0.1346	sum	TRUE	2.30099e+06	area
LN_MS010_014	HeLa R19 - 6MP - 1000uM - 13C glucose - 6h - 2	6MP	1000uM	13C glucose	6h	2	Amino Acids	GLY	M+02	16.02	0.5257	sum	TRUE	1.83069e+06	area
LN_MS010_015	HeLa R19 - 6MP - 1000uM - 13C glucose - 6h - 3	6MP	1000uM	13C glucose	6h	3	Amino Acids	GLY	M+02	15.95	0.4279	sum	TRUE	2.05884e+06	area
LN_MS010_016	HeLa R19 - CPU - 30uM - 13C glucose - 6h - 1	CPU	30uM	13C glucose	6h	1	Amino Acids	GLY	M+02	15.9	0.8189	sum	TRUE	1.76691e+06	area
LN_MS010_017	HeLa R19 - CPU - 30uM - 13C glucose - 6h - 2	CPU	30uM	13C glucose	6h	2	Amino Acids	GLY	M+02	15.95	-0.1586	sum	TRUE	1.66105e+06	area
LN_MS010_018	HeLa R19 - CPU - 30uM - 13C glucose - 6h - 3	CPU	30uM	13C glucose	6h	3	Amino Acids	GLY	M+02	15.89	0.3301	sum	TRUE	1.59254e+06	area
LN_MS010_019	HeLa R19 - CPU - 100uM - 13C glucose - 6h - 1	CPU	100uM	13C glucose	6h	1	Amino Acids	GLY	M+02	15.94	0.7212	sum	TRUE	2.20059e+06	area
LN_MS010_020	HeLa R19 - CPU - 100uM - 13C glucose - 6h - 2	CPU	100uM	13C glucose	6h	2	Amino Acids	GLY	M+02	15.96	-0.4519	sum	TRUE	1.98441e+06	area
LN_MS010_021	HeLa R19 - CPU - 100uM - 13C glucose - 6h - 3	CPU	100uM	13C glucose	6h	3	Amino Acids	GLY	M+02	15.95	-0.0609	sum	TRUE	1.98636e+06	area
LN_MS010_022	HeLa R19 - CPU - 300uM - 13C glucose - 6h - 1	CPU	300uM	13C glucose	6h	1	Amino Acids	GLY	M+02	15.98	0.6234	sum	TRUE	1.80088e+06	area
LN_MS010_023	HeLa R19 - CPU - 300uM - 13C glucose - 6h - 2	CPU	300uM	13C glucose	6h	2	Amino Acids	GLY	M+02	15.95	0.1346	sum	TRUE	1.75869e+06	area
LN_MS010_024	HeLa R19 - CPU - 300uM - 13C glucose - 6h - 3	CPU	300uM	13C glucose	6h	3	Amino Acids	GLY	M+02	15.92	-0.1586	sum	TRUE	1.80143e+06	area
LN_MS010_025	HeLa R19 - CPU - 1000uM - 13C glucose - 6h - 1	CPU	1000uM	13C glucose	6h	1	Amino Acids	GLY	M+02	15.98	0.5257	sum	TRUE	2.15739e+06	area
LN_MS010_026	HeLa R19 - CPU - 1000uM - 13C glucose - 6h - 2	CPU	1000uM	13C glucose	6h	2	Amino Acids	GLY	M+02	15.98	0.0369	sum	TRUE	2.12589e+06	area
LN_MS010_027	HeLa R19 - CPU - 1000uM - 13C glucose - 6h - 3	CPU	1000uM	13C glucose	6h	3	Amino Acids	GLY	M+02	15.97	1.0144	sum	TRUE	2.19785e+06	area
LN_MS010_028	HeLa R19 - AMPD2 - 100uM - 13C glucose - 6h - 1	AMPD2	100uM	13C glucose	6h	1	Amino Acids	GLY	M+02	15.89	0.1346	sum	TRUE	1.65419e+06	area
LN_MS010_029	HeLa R19 - AMPD2 - 100uM - 13C glucose - 6h - 2	AMPD2	100uM	13C glucose	6h	2	Amino Acids	GLY	M+02	15.91	0.6234	sum	TRUE	2.0025e+06	area
LN_MS010_030	HeLa R19 - AMPD2 - 100uM - 13C glucose - 6h - 3	AMPD2	100uM	13C glucose	6h	3	Amino Acids	GLY	M+02	15.93	0.4279	sum	TRUE	1.93571e+06	area
LN_MS010_031	HeLa R19 - Deco - 100uM - 13C glucose - 6h - 1	Deco	100uM	13C glucose	6h	1	Amino Acids	GLY	M+02	15.9	0.4279	sum	TRUE	1.59793e+06	area
LN_MS010_032	HeLa R19 - Deco - 100uM - 13C glucose - 6h - 2	Deco	100uM	13C glucose	6h	2	Amino Acids	GLY	M+02	15.9	0.4279	sum	TRUE	2.11878e+06	area
LN_MS010_033	HeLa R19 - Deco - 100uM - 13C glucose - 6h - 3	Deco	100uM	13C glucose	6h	3	Amino Acids	GLY	M+02	15.89	1.1122	sum	TRUE	2.34294e+06	area
LN_MS010_040	HeLa R19 - Control - 0uM - 12C glucose - 6h - 1	Control	0uM	12C glucose	6h	1	Amino Acids	GLY	M+02			sum	TRUE	0	area
LN_MS010_041	HeLa R19 - Control - 0uM - 12C glucose - 6h - 2	Control	0uM	12C glucose	6h	2	Amino Acids	GLY	M+02			sum	TRUE	0	area
LN_MS010_042	HeLa R19 - Control - 0uM - 12C glucose - 6h - 3	Control	0uM	12C glucose	6h	3	Amino Acids	GLY	M+02			sum	TRUE	0	area
LN_MS010_001	HeLa R19 - Control - 0uM - 13C glucose - 6h - 1	Control	0uM	13C glucose	6h	1	Amino Acids	ILE	M+00	9.92	-0.2049	sum	TRUE	2.47678e+09	area
LN_MS010_002	HeLa R19 - Control - 0uM - 13C glucose - 6h - 2	Control	0uM	13C glucose	6h	2	Amino Acids	ILE	M+00	9.96	-0.6669	sum	TRUE	2.39204e+09	area
LN_MS010_003	HeLa R19 - Control - 0uM - 13C glucose - 6h - 3	Control	0uM	13C glucose	6h	3	Amino Acids	ILE	M+00	9.95	0.0261	sum	TRUE	2.28282e+09	area
LN_MS010_004	HeLa R19 - 6MP - 30uM - 13C glucose - 6h - 1	6MP	30uM	13C glucose	6h	1	Amino Acids	ILE	M+00	9.9	-0.5514	sum	TRUE	2.39944e+09	area
LN_MS010_005	HeLa R19 - 6MP - 30uM - 13C glucose - 6h - 2	6MP	30uM	13C glucose	6h	2	Amino Acids	ILE	M+00	9.93	-0.0894	sum	TRUE	2.45334e+09	area
LN_MS010_006	HeLa R19 - 6MP - 30uM - 13C glucose - 6h - 3	6MP	30uM	13C glucose	6h	3	Amino Acids	ILE	M+00	9.92	-0.2049	sum	TRUE	2.3641e+09	area
LN_MS010_007	HeLa R19 - 6MP - 100uM - 13C glucose - 6h - 1	6MP	100uM	13C glucose	6h	1	Amino Acids	ILE	M+00	9.9	-0.2049	sum	TRUE	2.39564e+09	area
LN_MS010_008	HeLa R19 - 6MP - 100uM - 13C glucose - 6h - 2	6MP	100uM	13C glucose	6h	2	Amino Acids	ILE	M+00	9.94	-0.3204	sum	TRUE	2.40849e+09	area
LN_MS010_009	HeLa R19 - 6MP - 100uM - 13C glucose - 6h - 3	6MP	100uM	13C glucose	6h	3	Amino Acids	ILE	M+00	9.93	-0.5514	sum	TRUE	2.32793e+09	area
LN_MS010_010	HeLa R19 - 6MP - 300uM - 13C glucose - 6h - 1	6MP	300uM	13C glucose	6h	1	Amino Acids	ILE	M+00	9.96	0.1416	sum	TRUE	2.446e+09	area
LN_MS010_011	HeLa R19 - 6MP - 300uM - 13C glucose - 6h - 2	6MP	300uM	13C glucose	6h	2	Amino Acids	ILE	M+00	9.94	-0.0894	sum	TRUE	2.51237e+09	area
LN_MS010_012	HeLa R19 - 6MP - 300uM - 13C glucose - 6h - 3	6MP	300uM	13C glucose	6h	3	Amino Acids	ILE	M+00	9.93	-0.4359	sum	TRUE	2.52647e+09	area
LN_MS010_013	HeLa R19 - 6MP - 1000uM - 13C glucose - 6h - 1	6MP	1000uM	13C glucose	6h	1	Amino Acids	ILE	M+00	9.93	-0.3204	sum	TRUE	2.45203e+09	area
LN_MS010_014	HeLa R19 - 6MP - 1000uM - 13C glucose - 6h - 2	6MP	1000uM	13C glucose	6h	2	Amino Acids	ILE	M+00	9.93	-0.6669	sum	TRUE	2.44732e+09	area
LN_MS010_015	HeLa R19 - 6MP - 1000uM - 13C glucose - 6h - 3	6MP	1000uM	13C glucose	6h	3	Amino Acids	ILE	M+00	9.91	-0.2049	sum	TRUE	2.51069e+09	area
LN_MS010_016	HeLa R19 - CPU - 30uM - 13C glucose - 6h - 1	CPU	30uM	13C glucose	6h	1	Amino Acids	ILE	M+00	9.93	-0.0894	sum	TRUE	2.47483e+09	area
LN_MS010_017	HeLa R19 - CPU - 30uM - 13C glucose - 6h - 2	CPU	30uM	13C glucose	6h	2	Amino Acids	ILE	M+00	9.98	-0.5514	sum	TRUE	2.38696e+09	area
LN_MS010_018	HeLa R19 - CPU - 30uM - 13C glucose - 6h - 3	CPU	30uM	13C glucose	6h	3	Amino Acids	ILE	M+00	9.95	-0.3204	sum	TRUE	2.47604e+09	area
LN_MS010_019	HeLa R19 - CPU - 100uM - 13C glucose - 6h - 1	CPU	100uM	13C glucose	6h	1	Amino Acids	ILE	M+00	9.96	-0.5514	sum	TRUE	2.39332e+09	area
LN_MS010_020	HeLa R19 - CPU - 100uM - 13C glucose - 6h - 2	CPU	100uM	13C glucose	6h	2	Amino Acids	ILE	M+00	9.97	0.0261	sum	TRUE	2.44077e+09	area
LN_MS010_021	HeLa R19 - CPU - 100uM - 13C glucose - 6h - 3	CPU	100uM	13C glucose	6h	3	Amino Acids	ILE	M+00	9.95	-0.7824	sum	TRUE	2.47176e+09	area
LN_MS010_022	HeLa R19 - CPU - 300uM - 13C glucose - 6h - 1	CPU	300uM	13C glucose	6h	1	Amino Acids	ILE	M+00	9.89	-0.5514	sum	TRUE	2.3258e+09	area
LN_MS010_023	HeLa R19 - CPU - 300uM - 13C glucose - 6h - 2	CPU	300uM	13C glucose	6h	2	Amino Acids	ILE	M+00	9.95	-0.5514	sum	TRUE	2.44688e+09	area
LN_MS010_024	HeLa R19 - CPU - 300uM - 13C glucose - 6h - 3	CPU	300uM	13C glucose	6h	3	Amino Acids	ILE	M+00	9.94	-0.4359	sum	TRUE	2.39403e+09	area
LN_MS010_025	HeLa R19 - CPU - 1000uM - 13C glucose - 6h - 1	CPU	1000uM	13C glucose	6h	1	Amino Acids	ILE	M+00	9.91	-0.6669	sum	TRUE	2.36833e+09	area
LN_MS010_026	HeLa R19 - CPU - 1000uM - 13C glucose - 6h - 2	CPU	1000uM	13C glucose	6h	2	Amino Acids	ILE	M+00	9.95	-0.2049	sum	TRUE	2.23797e+09	area
LN_MS010_027	HeLa R19 - CPU - 1000uM - 13C glucose - 6h - 3	CPU	1000uM	13C glucose	6h	3	Amino Acids	ILE	M+00	9.92	-0.2049	sum	TRUE	2.2808e+09	area
LN_MS010_028	HeLa R19 - AMPD2 - 100uM - 13C glucose - 6h - 1	AMPD2	100uM	13C glucose	6h	1	Amino Acids	ILE	M+00	9.93	-0.2049	sum	TRUE	2.57347e+09	area
LN_MS010_029	HeLa R19 - AMPD2 - 100uM - 13C glucose - 6h - 2	AMPD2	100uM	13C glucose	6h	2	Amino Acids	ILE	M+00	9.9	-0.4359	sum	TRUE	2.43586e+09	area
LN_MS010_030	HeLa R19 - AMPD2 - 100uM - 13C glucose - 6h - 3	AMPD2	100uM	13C glucose	6h	3	Amino Acids	ILE	M+00	9.91	-0.4359	sum	TRUE	2.52712e+09	area
LN_MS010_031	HeLa R19 - Deco - 100uM - 13C glucose - 6h - 1	Deco	100uM	13C glucose	6h	1	Amino Acids	ILE	M+00	9.89	-0.3204	sum	TRUE	2.39725e+09	area
LN_MS010_032	HeLa R19 - Deco - 100uM - 13C glucose - 6h - 2	Deco	100uM	13C glucose	6h	2	Amino Acids	ILE	M+00	9.88	-0.2049	sum	TRUE	2.39458e+09	area
LN_MS010_033	HeLa R19 - Deco - 100uM - 13C glucose - 6h - 3	Deco	100uM	13C glucose	6h	3	Amino Acids	ILE	M+00	9.88	-0.5514	sum	TRUE	2.44897e+09	area
LN_MS010_040	HeLa R19 - Control - 0uM - 12C glucose - 6h - 1	Control	0uM	12C glucose	6h	1	Amino Acids	ILE	M+00	9.94	-0.3204	sum	TRUE	2.38467e+09	area
LN_MS010_041	HeLa R19 - Control - 0uM - 12C glucose - 6h - 2	Control	0uM	12C glucose	6h	2	Amino Acids	ILE	M+00	9.92	-0.7824	sum	TRUE	2.507e+09	area
LN_MS010_042	HeLa R19 - Control - 0uM - 12C glucose - 6h - 3	Control	0uM	12C glucose	6h	3	Amino Acids	ILE	M+00	9.93	-0.5514	sum	TRUE	2.60592e+09	area
LN_MS010_001	HeLa R19 - Control - 0uM - 13C glucose - 6h - 1	Control	0uM	13C glucose	6h	1	Amino Acids	ILE	M+01	9.9	-1.7562	sum	TRUE	1.53174e+06	area
LN_MS010_002	HeLa R19 - Control - 0uM - 13C glucose - 6h - 2	Control	0uM	13C glucose	6h	2	Amino Acids	ILE	M+01	9.92	-2.3294	sum	TRUE	3.43089e+06	area
LN_MS010_003	HeLa R19 - Control - 0uM - 13C glucose - 6h - 3	Control	0uM	13C glucose	6h	3	Amino Acids	ILE	M+01	9.93	-1.4123	sum	TRUE	3.10592e+06	area
LN_MS010_004	HeLa R19 - 6MP - 30uM - 13C glucose - 6h - 1	6MP	30uM	13C glucose	6h	1	Amino Acids	ILE	M+01	9.9	-1.7562	sum	TRUE	1.12667e+06	area
LN_MS010_005	HeLa R19 - 6MP - 30uM - 13C glucose - 6h - 2	6MP	30uM	13C glucose	6h	2	Amino Acids	ILE	M+01	9.93	-1.5269	sum	TRUE	0	area
LN_MS010_006	HeLa R19 - 6MP - 30uM - 13C glucose - 6h - 3	6MP	30uM	13C glucose	6h	3	Amino Acids	ILE	M+01	9.9	-1.5269	sum	TRUE	2.36823e+06	area
LN_MS010_007	HeLa R19 - 6MP - 100uM - 13C glucose - 6h - 1	6MP	100uM	13C glucose	6h	1	Amino Acids	ILE	M+01	9.88	-1.6415	sum	TRUE	4.13033e+06	area
LN_MS010_008	HeLa R19 - 6MP - 100uM - 13C glucose - 6h - 2	6MP	100uM	13C glucose	6h	2	Amino Acids	ILE	M+01	9.9	-1.8708	sum	TRUE	0	area
LN_MS010_009	HeLa R19 - 6MP - 100uM - 13C glucose - 6h - 3	6MP	100uM	13C glucose	6h	3	Amino Acids	ILE	M+01	9.91	-2.2147	sum	TRUE	0	area
LN_MS010_010	HeLa R19 - 6MP - 300uM - 13C glucose - 6h - 1	6MP	300uM	13C glucose	6h	1	Amino Acids	ILE	M+01	9.96	-1.2976	sum	TRUE	326722	area
LN_MS010_011	HeLa R19 - 6MP - 300uM - 13C glucose - 6h - 2	6MP	300uM	13C glucose	6h	2	Amino Acids	ILE	M+01	9.92	-1.5269	sum	TRUE	0	area
LN_MS010_012	HeLa R19 - 6MP - 300uM - 13C glucose - 6h - 3	6MP	300uM	13C glucose	6h	3	Amino Acids	ILE	M+01	9.89	-1.4123	sum	TRUE	0	area
LN_MS010_013	HeLa R19 - 6MP - 1000uM - 13C glucose - 6h - 1	6MP	1000uM	13C glucose	6h	1	Amino Acids	ILE	M+01	9.95	-1.6415	sum	TRUE	5.36117e+06	area
LN_MS010_014	HeLa R19 - 6MP - 1000uM - 13C glucose - 6h - 2	6MP	1000uM	13C glucose	6h	2	Amino Acids	ILE	M+01	9.99	-1.6415	sum	TRUE	1.42216e+06	area
LN_MS010_015	HeLa R19 - 6MP - 1000uM - 13C glucose - 6h - 3	6MP	1000uM	13C glucose	6h	3	Amino Acids	ILE	M+01	9.91	-1.7562	sum	TRUE	0	area
LN_MS010_016	HeLa R19 - CPU - 30uM - 13C glucose - 6h - 1	CPU	30uM	13C glucose	6h	1	Amino Acids	ILE	M+01	9.93	-1.5269	sum	TRUE	0	area
LN_MS010_017	HeLa R19 - CPU - 30uM - 13C glucose - 6h - 2	CPU	30uM	13C glucose	6h	2	Amino Acids	ILE	M+01	9.98	-1.8708	sum	TRUE	3.20996e+06	area
LN_MS010_018	HeLa R19 - CPU - 30uM - 13C glucose - 6h - 3	CPU	30uM	13C glucose	6h	3	Amino Acids	ILE	M+01	9.95	-1.6415	sum	TRUE	1.31822e+06	area
LN_MS010_019	HeLa R19 - CPU - 100uM - 13C glucose - 6h - 1	CPU	100uM	13C glucose	6h	1	Amino Acids	ILE	M+01	9.94	-1.7562	sum	TRUE	0	area
LN_MS010_020	HeLa R19 - CPU - 100uM - 13C glucose - 6h - 2	CPU	100uM	13C glucose	6h	2	Amino Acids	ILE	M+01	9.97	-1.2976	sum	TRUE	2.86517e+06	area
LN_MS010_021	HeLa R19 - CPU - 100uM - 13C glucose - 6h - 3	CPU	100uM	13C glucose	6h	3	Amino Acids	ILE	M+01	9.95	-2.1001	sum	TRUE	0	area
LN_MS010_022	HeLa R19 - CPU - 300uM - 13C glucose - 6h - 1	CPU	300uM	13C glucose	6h	1	Amino Acids	ILE	M+01	9.87	-1.7562	sum	TRUE	0	area
LN_MS010_023	HeLa R19 - CPU - 300uM - 13C glucose - 6h - 2	CPU	300uM	13C glucose	6h	2	Amino Acids	ILE	M+01	9.95	-1.8708	sum	TRUE	0	area
LN_MS010_024	HeLa R19 - CPU - 300uM - 13C glucose - 6h - 3	CPU	300uM	13C glucose	6h	3	Amino Acids	ILE	M+01	9.92	-1.9854	sum	TRUE	0	area
LN_MS010_025	HeLa R19 - CPU - 1000uM - 13C glucose - 6h - 1	CPU	1000uM	13C glucose	6h	1	Amino Acids	ILE	M+01	9.91	-2.1001	sum	TRUE	0	area
LN_MS010_026	HeLa R19 - CPU - 1000uM - 13C glucose - 6h - 2	CPU	1000uM	13C glucose	6h	2	Amino Acids	ILE	M+01	9.95	-1.5269	sum	TRUE	0	area
LN_MS010_027	HeLa R19 - CPU - 1000uM - 13C glucose - 6h - 3	CPU	1000uM	13C glucose	6h	3	Amino Acids	ILE	M+01	9.92	-1.7562	sum	TRUE	43509.2	area
LN_MS010_028	HeLa R19 - AMPD2 - 100uM - 13C glucose - 6h - 1	AMPD2	100uM	13C glucose	6h	1	Amino Acids	ILE	M+01	9.93	-1.7562	sum	TRUE	1.17883e+06	area
LN_MS010_029	HeLa R19 - AMPD2 - 100uM - 13C glucose - 6h - 2	AMPD2	100uM	13C glucose	6h	2	Amino Acids	ILE	M+01	9.9	-1.7562	sum	TRUE	4.15987e+06	area
LN_MS010_030	HeLa R19 - AMPD2 - 100uM - 13C glucose - 6h - 3	AMPD2	100uM	13C glucose	6h	3	Amino Acids	ILE	M+01	9.93	-1.6415	sum	TRUE	4.00987e+06	area
LN_MS010_031	HeLa R19 - Deco - 100uM - 13C glucose - 6h - 1	Deco	100uM	13C glucose	6h	1	Amino Acids	ILE	M+01	9.89	-1.6415	sum	TRUE	0	area
LN_MS010_032	HeLa R19 - Deco - 100uM - 13C glucose - 6h - 2	Deco	100uM	13C glucose	6h	2	Amino Acids	ILE	M+01	9.92	-1.4123	sum	TRUE	0	area
LN_MS010_033	HeLa R19 - Deco - 100uM - 13C glucose - 6h - 3	Deco	100uM	13C glucose	6h	3	Amino Acids	ILE	M+01	9.9	-1.9854	sum	TRUE	0	area
LN_MS010_040	HeLa R19 - Control - 0uM - 12C glucose - 6h - 1	Control	0uM	12C glucose	6h	1	Amino Acids	ILE	M+01	9.9	-1.9854	sum	TRUE	1.05175e+06	area
LN_MS010_041	HeLa R19 - Control - 0uM - 12C glucose - 6h - 2	Control	0uM	12C glucose	6h	2	Amino Acids	ILE	M+01	9.94	-2.2147	sum	TRUE	0	area
LN_MS010_042	HeLa R19 - Control - 0uM - 12C glucose - 6h - 3	Control	0uM	12C glucose	6h	3	Amino Acids	ILE	M+01	9.95	-2.2147	sum	TRUE	0	area
LN_MS010_001	HeLa R19 - Control - 0uM - 13C glucose - 6h - 1	Control	0uM	13C glucose	6h	1	Amino Acids	ILE	M+02	9.96	-2.374	sum	TRUE	0	area
LN_MS010_002	HeLa R19 - Control - 0uM - 13C glucose - 6h - 2	Control	0uM	13C glucose	6h	2	Amino Acids	ILE	M+02	10	-2.6016	sum	TRUE	0	area
LN_MS010_003	HeLa R19 - Control - 0uM - 13C glucose - 6h - 3	Control	0uM	13C glucose	6h	3	Amino Acids	ILE	M+02	9.93	-1.9189	sum	TRUE	0	area
LN_MS010_004	HeLa R19 - 6MP - 30uM - 13C glucose - 6h - 1	6MP	30uM	13C glucose	6h	1	Amino Acids	ILE	M+02	9.88	-2.374	sum	TRUE	0	area
LN_MS010_005	HeLa R19 - 6MP - 30uM - 13C glucose - 6h - 2	6MP	30uM	13C glucose	6h	2	Amino Acids	ILE	M+02	9.93	-2.1464	sum	TRUE	0	area
LN_MS010_006	HeLa R19 - 6MP - 30uM - 13C glucose - 6h - 3	6MP	30uM	13C glucose	6h	3	Amino Acids	ILE	M+02	9.92	-2.1464	sum	TRUE	0	area
LN_MS010_007	HeLa R19 - 6MP - 100uM - 13C glucose - 6h - 1	6MP	100uM	13C glucose	6h	1	Amino Acids	ILE	M+02	9.93	-2.7153	sum	TRUE	0	area
LN_MS010_008	HeLa R19 - 6MP - 100uM - 13C glucose - 6h - 2	6MP	100uM	13C glucose	6h	2	Amino Acids	ILE	M+02	10.03	-2.1464	sum	TRUE	0	area
LN_MS010_009	HeLa R19 - 6MP - 100uM - 13C glucose - 6h - 3	6MP	100uM	13C glucose	6h	3	Amino Acids	ILE	M+02	9.93	-1.6913	sum	TRUE	92159.7	area
LN_MS010_010	HeLa R19 - 6MP - 300uM - 13C glucose - 6h - 1	6MP	300uM	13C glucose	6h	1	Amino Acids	ILE	M+02	9.92	-2.4878	sum	TRUE	0	area
LN_MS010_011	HeLa R19 - 6MP - 300uM - 13C glucose - 6h - 2	6MP	300uM	13C glucose	6h	2	Amino Acids	ILE	M+02	9.94	-1.4638	sum	TRUE	0	area
LN_MS010_012	HeLa R19 - 6MP - 300uM - 13C glucose - 6h - 3	6MP	300uM	13C glucose	6h	3	Amino Acids	ILE	M+02	9.74	-2.1464	sum	TRUE	0	area
LN_MS010_013	HeLa R19 - 6MP - 1000uM - 13C glucose - 6h - 1	6MP	1000uM	13C glucose	6h	1	Amino Acids	ILE	M+02	9.95	-1.8051	sum	TRUE	18238.6	area
LN_MS010_014	HeLa R19 - 6MP - 1000uM - 13C glucose - 6h - 2	6MP	1000uM	13C glucose	6h	2	Amino Acids	ILE	M+02	9.97	-2.374	sum	TRUE	0	area
LN_MS010_015	HeLa R19 - 6MP - 1000uM - 13C glucose - 6h - 3	6MP	1000uM	13C glucose	6h	3	Amino Acids	ILE	M+02	10	-2.4878	sum	TRUE	0	area
LN_MS010_016	HeLa R19 - CPU - 30uM - 13C glucose - 6h - 1	CPU	30uM	13C glucose	6h	1	Amino Acids	ILE	M+02	9.91	-1.9189	sum	TRUE	0	area
LN_MS010_017	HeLa R19 - CPU - 30uM - 13C glucose - 6h - 2	CPU	30uM	13C glucose	6h	2	Amino Acids	ILE	M+02	9.98	-2.1464	sum	TRUE	3046.12	area
LN_MS010_018	HeLa R19 - CPU - 30uM - 13C glucose - 6h - 3	CPU	30uM	13C glucose	6h	3	Amino Acids	ILE	M+02	9.89	-2.2602	sum	TRUE	0	area
LN_MS010_019	HeLa R19 - CPU - 100uM - 13C glucose - 6h - 1	CPU	100uM	13C glucose	6h	1	Amino Acids	ILE	M+02	10	-1.8051	sum	TRUE	0	area
LN_MS010_020	HeLa R19 - CPU - 100uM - 13C glucose - 6h - 2	CPU	100uM	13C glucose	6h	2	Amino Acids	ILE	M+02	9.92	-1.6913	sum	TRUE	0	area
LN_MS010_021	HeLa R19 - CPU - 100uM - 13C glucose - 6h - 3	CPU	100uM	13C glucose	6h	3	Amino Acids	ILE	M+02	9.85	-1.9189	sum	TRUE	0	area
LN_MS010_022	HeLa R19 - CPU - 300uM - 13C glucose - 6h - 1	CPU	300uM	13C glucose	6h	1	Amino Acids	ILE	M+02	9.91	-2.4878	sum	TRUE	0	area
LN_MS010_023	HeLa R19 - CPU - 300uM - 13C glucose - 6h - 2	CPU	300uM	13C glucose	6h	2	Amino Acids	ILE	M+02	9.95	-2.4878	sum	TRUE	0	area
LN_MS010_024	HeLa R19 - CPU - 300uM - 13C glucose - 6h - 3	CPU	300uM	13C glucose	6h	3	Amino Acids	ILE	M+02	9.96	-2.1464	sum	TRUE	9698.04	area
LN_MS010_025	HeLa R19 - CPU - 1000uM - 13C glucose - 6h - 1	CPU	1000uM	13C glucose	6h	1	Amino Acids	ILE	M+02	9.93	-2.0327	sum	TRUE	0	area
LN_MS010_026	HeLa R19 - CPU - 1000uM - 13C glucose - 6h - 2	CPU	1000uM	13C glucose	6h	2	Amino Acids	ILE	M+02	10	-1.6913	sum	TRUE	0	area
LN_MS010_027	HeLa R19 - CPU - 1000uM - 13C glucose - 6h - 3	CPU	1000uM	13C glucose	6h	3	Amino Acids	ILE	M+02	9.9	-1.9189	sum	TRUE	0	area
LN_MS010_028	HeLa R19 - AMPD2 - 100uM - 13C glucose - 6h - 1	AMPD2	100uM	13C glucose	6h	1	Amino Acids	ILE	M+02	9.89	-1.6913	sum	TRUE	0	area
LN_MS010_029	HeLa R19 - AMPD2 - 100uM - 13C glucose - 6h - 2	AMPD2	100uM	13C glucose	6h	2	Amino Acids	ILE	M+02	9.92	-2.374	sum	TRUE	0	area
LN_MS010_030	HeLa R19 - AMPD2 - 100uM - 13C glucose - 6h - 3	AMPD2	100uM	13C glucose	6h	3	Amino Acids	ILE	M+02	10.02	-2.2602	sum	TRUE	0	area
LN_MS010_031	HeLa R19 - Deco - 100uM - 13C glucose - 6h - 1	Deco	100uM	13C glucose	6h	1	Amino Acids	ILE	M+02	9.84	-1.9189	sum	TRUE	0	area
LN_MS010_032	HeLa R19 - Deco - 100uM - 13C glucose - 6h - 2	Deco	100uM	13C glucose	6h	2	Amino Acids	ILE	M+02	9.86	-1.6913	sum	TRUE	0	area
LN_MS010_033	HeLa R19 - Deco - 100uM - 13C glucose - 6h - 3	Deco	100uM	13C glucose	6h	3	Amino Acids	ILE	M+02	9.86	-2.1464	sum	TRUE	0	area
LN_MS010_040	HeLa R19 - Control - 0uM - 12C glucose - 6h - 1	Control	0uM	12C glucose	6h	1	Amino Acids	ILE	M+02	9.84	-1.8051	sum	TRUE	246532	area
LN_MS010_041	HeLa R19 - Control - 0uM - 12C glucose - 6h - 2	Control	0uM	12C glucose	6h	2	Amino Acids	ILE	M+02	9.96	-2.2602	sum	TRUE	51955.3	area
LN_MS010_042	HeLa R19 - Control - 0uM - 12C glucose - 6h - 3	Control	0uM	12C glucose	6h	3	Amino Acids	ILE	M+02	10.01	-2.4878	sum	TRUE	0	area
LN_MS010_001	HeLa R19 - Control - 0uM - 13C glucose - 6h - 1	Control	0uM	13C glucose	6h	1	Amino Acids	LEU	M+00	9.27	-0.6669	sum	TRUE	2.00494e+09	area
LN_MS010_002	HeLa R19 - Control - 0uM - 13C glucose - 6h - 2	Control	0uM	13C glucose	6h	2	Amino Acids	LEU	M+00	9.3	-0.4359	sum	TRUE	1.97029e+09	area
LN_MS010_003	HeLa R19 - Control - 0uM - 13C glucose - 6h - 3	Control	0uM	13C glucose	6h	3	Amino Acids	LEU	M+00	9.26	-0.0894	sum	TRUE	1.94301e+09	area
LN_MS010_004	HeLa R19 - 6MP - 30uM - 13C glucose - 6h - 1	6MP	30uM	13C glucose	6h	1	Amino Acids	LEU	M+00	9.31	-0.3204	sum	TRUE	1.95018e+09	area
LN_MS010_005	HeLa R19 - 6MP - 30uM - 13C glucose - 6h - 2	6MP	30uM	13C glucose	6h	2	Amino Acids	LEU	M+00	9.29	-0.4359	sum	TRUE	1.93452e+09	area
LN_MS010_006	HeLa R19 - 6MP - 30uM - 13C glucose - 6h - 3	6MP	30uM	13C glucose	6h	3	Amino Acids	LEU	M+00	9.27	-0.5514	sum	TRUE	1.90442e+09	area
LN_MS010_007	HeLa R19 - 6MP - 100uM - 13C glucose - 6h - 1	6MP	100uM	13C glucose	6h	1	Amino Acids	LEU	M+00	9.27	-0.4359	sum	TRUE	1.951e+09	area
LN_MS010_008	HeLa R19 - 6MP - 100uM - 13C glucose - 6h - 2	6MP	100uM	13C glucose	6h	2	Amino Acids	LEU	M+00	9.28	0.0261	sum	TRUE	1.85221e+09	area
LN_MS010_009	HeLa R19 - 6MP - 100uM - 13C glucose - 6h - 3	6MP	100uM	13C glucose	6h	3	Amino Acids	LEU	M+00	9.26	-0.3204	sum	TRUE	1.86882e+09	area
LN_MS010_010	HeLa R19 - 6MP - 300uM - 13C glucose - 6h - 1	6MP	300uM	13C glucose	6h	1	Amino Acids	LEU	M+00	9.28	-0.5514	sum	TRUE	2.07026e+09	area
LN_MS010_011	HeLa R19 - 6MP - 300uM - 13C glucose - 6h - 2	6MP	300uM	13C glucose	6h	2	Amino Acids	LEU	M+00	9.26	-0.4359	sum	TRUE	2.0622e+09	area
LN_MS010_012	HeLa R19 - 6MP - 300uM - 13C glucose - 6h - 3	6MP	300uM	13C glucose	6h	3	Amino Acids	LEU	M+00	9.28	-0.3204	sum	TRUE	1.97899e+09	area
LN_MS010_013	HeLa R19 - 6MP - 1000uM - 13C glucose - 6h - 1	6MP	1000uM	13C glucose	6h	1	Amino Acids	LEU	M+00	9.28	0.0261	sum	TRUE	2.09303e+09	area
LN_MS010_014	HeLa R19 - 6MP - 1000uM - 13C glucose - 6h - 2	6MP	1000uM	13C glucose	6h	2	Amino Acids	LEU	M+00	9.27	-0.3204	sum	TRUE	2.01574e+09	area
LN_MS010_015	HeLa R19 - 6MP - 1000uM - 13C glucose - 6h - 3	6MP	1000uM	13C glucose	6h	3	Amino Acids	LEU	M+00	9.32	-0.0894	sum	TRUE	2.02172e+09	area
LN_MS010_016	HeLa R19 - CPU - 30uM - 13C glucose - 6h - 1	CPU	30uM	13C glucose	6h	1	Amino Acids	LEU	M+00	9.28	-0.4359	sum	TRUE	2.03097e+09	area
LN_MS010_017	HeLa R19 - CPU - 30uM - 13C glucose - 6h - 2	CPU	30uM	13C glucose	6h	2	Amino Acids	LEU	M+00	9.31	-0.5514	sum	TRUE	1.99597e+09	area
LN_MS010_018	HeLa R19 - CPU - 30uM - 13C glucose - 6h - 3	CPU	30uM	13C glucose	6h	3	Amino Acids	LEU	M+00	9.24	-0.4359	sum	TRUE	1.93419e+09	area
LN_MS010_019	HeLa R19 - CPU - 100uM - 13C glucose - 6h - 1	CPU	100uM	13C glucose	6h	1	Amino Acids	LEU	M+00	9.25	-0.5514	sum	TRUE	1.94932e+09	area
LN_MS010_020	HeLa R19 - CPU - 100uM - 13C glucose - 6h - 2	CPU	100uM	13C glucose	6h	2	Amino Acids	LEU	M+00	9.28	-0.4359	sum	TRUE	1.93652e+09	area
LN_MS010_021	HeLa R19 - CPU - 100uM - 13C glucose - 6h - 3	CPU	100uM	13C glucose	6h	3	Amino Acids	LEU	M+00	9.26	-0.2049	sum	TRUE	1.95774e+09	area
LN_MS010_022	HeLa R19 - CPU - 300uM - 13C glucose - 6h - 1	CPU	300uM	13C glucose	6h	1	Amino Acids	LEU	M+00	9.27	-0.4359	sum	TRUE	1.96047e+09	area
LN_MS010_023	HeLa R19 - CPU - 300uM - 13C glucose - 6h - 2	CPU	300uM	13C glucose	6h	2	Amino Acids	LEU	M+00	9.25	-0.6669	sum	TRUE	1.9428e+09	area
LN_MS010_024	HeLa R19 - CPU - 300uM - 13C glucose - 6h - 3	CPU	300uM	13C glucose	6h	3	Amino Acids	LEU	M+00	9.26	-1.0134	sum	TRUE	1.95639e+09	area
LN_MS010_025	HeLa R19 - CPU - 1000uM - 13C glucose - 6h - 1	CPU	1000uM	13C glucose	6h	1	Amino Acids	LEU	M+00	9.29	-1.2445	sum	TRUE	1.88209e+09	area
LN_MS010_026	HeLa R19 - CPU - 1000uM - 13C glucose - 6h - 2	CPU	1000uM	13C glucose	6h	2	Amino Acids	LEU	M+00	9.27	-0.3204	sum	TRUE	1.81077e+09	area
LN_MS010_027	HeLa R19 - CPU - 1000uM - 13C glucose - 6h - 3	CPU	1000uM	13C glucose	6h	3	Amino Acids	LEU	M+00	9.22	-0.3204	sum	TRUE	1.95502e+09	area
LN_MS010_028	HeLa R19 - AMPD2 - 100uM - 13C glucose - 6h - 1	AMPD2	100uM	13C glucose	6h	1	Amino Acids	LEU	M+00	9.25	-0.2049	sum	TRUE	2.1308e+09	area
LN_MS010_029	HeLa R19 - AMPD2 - 100uM - 13C glucose - 6h - 2	AMPD2	100uM	13C glucose	6h	2	Amino Acids	LEU	M+00	9.25	-0.4359	sum	TRUE	1.96076e+09	area
LN_MS010_030	HeLa R19 - AMPD2 - 100uM - 13C glucose - 6h - 3	AMPD2	100uM	13C glucose	6h	3	Amino Acids	LEU	M+00	9.31	-0.3204	sum	TRUE	2.03939e+09	area
LN_MS010_031	HeLa R19 - Deco - 100uM - 13C glucose - 6h - 1	Deco	100uM	13C glucose	6h	1	Amino Acids	LEU	M+00	9.27	-0.5514	sum	TRUE	1.96637e+09	area
LN_MS010_032	HeLa R19 - Deco - 100uM - 13C glucose - 6h - 2	Deco	100uM	13C glucose	6h	2	Amino Acids	LEU	M+00	9.25	-0.3204	sum	TRUE	1.95423e+09	area
LN_MS010_033	HeLa R19 - Deco - 100uM - 13C glucose - 6h - 3	Deco	100uM	13C glucose	6h	3	Amino Acids	LEU	M+00	9.28	-0.4359	sum	TRUE	1.92134e+09	area
LN_MS010_040	HeLa R19 - Control - 0uM - 12C glucose - 6h - 1	Control	0uM	12C glucose	6h	1	Amino Acids	LEU	M+00	9.25	-0.3204	sum	TRUE	1.97329e+09	area
LN_MS010_041	HeLa R19 - Control - 0uM - 12C glucose - 6h - 2	Control	0uM	12C glucose	6h	2	Amino Acids	LEU	M+00	9.28	-0.7824	sum	TRUE	2.12754e+09	area
LN_MS010_042	HeLa R19 - Control - 0uM - 12C glucose - 6h - 3	Control	0uM	12C glucose	6h	3	Amino Acids	LEU	M+00	9.24	-0.4359	sum	TRUE	2.05658e+09	area
LN_MS010_001	HeLa R19 - Control - 0uM - 13C glucose - 6h - 1	Control	0uM	13C glucose	6h	1	Amino Acids	LEU	M+01	9.31	-1.5269	sum	TRUE	391057	area
LN_MS010_002	HeLa R19 - Control - 0uM - 13C glucose - 6h - 2	Control	0uM	13C glucose	6h	2	Amino Acids	LEU	M+01	9.3	-1.9854	sum	TRUE	0	area
LN_MS010_003	HeLa R19 - Control - 0uM - 13C glucose - 6h - 3	Control	0uM	13C glucose	6h	3	Amino Acids	LEU	M+01	9.28	-1.4123	sum	TRUE	930196	area
LN_MS010_004	HeLa R19 - 6MP - 30uM - 13C glucose - 6h - 1	6MP	30uM	13C glucose	6h	1	Amino Acids	LEU	M+01	9.24	-1.7562	sum	TRUE	0	area
LN_MS010_005	HeLa R19 - 6MP - 30uM - 13C glucose - 6h - 2	6MP	30uM	13C glucose	6h	2	Amino Acids	LEU	M+01	9.27	-1.5269	sum	TRUE	2.6978e+06	area
LN_MS010_006	HeLa R19 - 6MP - 30uM - 13C glucose - 6h - 3	6MP	30uM	13C glucose	6h	3	Amino Acids	LEU	M+01	9.25	-1.5269	sum	TRUE	0	area
LN_MS010_007	HeLa R19 - 6MP - 100uM - 13C glucose - 6h - 1	6MP	100uM	13C glucose	6h	1	Amino Acids	LEU	M+01	9.29	-1.7562	sum	TRUE	0	area
LN_MS010_008	HeLa R19 - 6MP - 100uM - 13C glucose - 6h - 2	6MP	100uM	13C glucose	6h	2	Amino Acids	LEU	M+01	9.28	-1.2976	sum	TRUE	0	area
LN_MS010_009	HeLa R19 - 6MP - 100uM - 13C glucose - 6h - 3	6MP	100uM	13C glucose	6h	3	Amino Acids	LEU	M+01	9.28	-1.8708	sum	TRUE	0	area
LN_MS010_010	HeLa R19 - 6MP - 300uM - 13C glucose - 6h - 1	6MP	300uM	13C glucose	6h	1	Amino Acids	LEU	M+01	9.28	-1.8708	sum	TRUE	0	area
LN_MS010_011	HeLa R19 - 6MP - 300uM - 13C glucose - 6h - 2	6MP	300uM	13C glucose	6h	2	Amino Acids	LEU	M+01	9.26	-1.6415	sum	TRUE	0	area
LN_MS010_012	HeLa R19 - 6MP - 300uM - 13C glucose - 6h - 3	6MP	300uM	13C glucose	6h	3	Amino Acids	LEU	M+01	9.28	-1.5269	sum	TRUE	0	area
LN_MS010_013	HeLa R19 - 6MP - 1000uM - 13C glucose - 6h - 1	6MP	1000uM	13C glucose	6h	1	Amino Acids	LEU	M+01	9.28	-1.183	sum	TRUE	0	area
LN_MS010_014	HeLa R19 - 6MP - 1000uM - 13C glucose - 6h - 2	6MP	1000uM	13C glucose	6h	2	Amino Acids	LEU	M+01	9.27	-1.7562	sum	TRUE	0	area
LN_MS010_015	HeLa R19 - 6MP - 1000uM - 13C glucose - 6h - 3	6MP	1000uM	13C glucose	6h	3	Amino Acids	LEU	M+01	9.34	-1.7562	sum	TRUE	0	area
LN_MS010_016	HeLa R19 - CPU - 30uM - 13C glucose - 6h - 1	CPU	30uM	13C glucose	6h	1	Amino Acids	LEU	M+01	9.26	-1.7562	sum	TRUE	2.60699e+06	area
LN_MS010_017	HeLa R19 - CPU - 30uM - 13C glucose - 6h - 2	CPU	30uM	13C glucose	6h	2	Amino Acids	LEU	M+01	9.31	-1.8708	sum	TRUE	1.48863e+06	area
LN_MS010_018	HeLa R19 - CPU - 30uM - 13C glucose - 6h - 3	CPU	30uM	13C glucose	6h	3	Amino Acids	LEU	M+01	9.24	-1.8708	sum	TRUE	0	area
LN_MS010_019	HeLa R19 - CPU - 100uM - 13C glucose - 6h - 1	CPU	100uM	13C glucose	6h	1	Amino Acids	LEU	M+01	9.23	-1.8708	sum	TRUE	0	area
LN_MS010_020	HeLa R19 - CPU - 100uM - 13C glucose - 6h - 2	CPU	100uM	13C glucose	6h	2	Amino Acids	LEU	M+01	9.28	-1.8708	sum	TRUE	1.03585e+06	area
LN_MS010_021	HeLa R19 - CPU - 100uM - 13C glucose - 6h - 3	CPU	100uM	13C glucose	6h	3	Amino Acids	LEU	M+01	9.26	-1.6415	sum	TRUE	4.19625e+06	area
LN_MS010_022	HeLa R19 - CPU - 300uM - 13C glucose - 6h - 1	CPU	300uM	13C glucose	6h	1	Amino Acids	LEU	M+01	9.23	-1.8708	sum	TRUE	0	area
LN_MS010_023	HeLa R19 - CPU - 300uM - 13C glucose - 6h - 2	CPU	300uM	13C glucose	6h	2	Amino Acids	LEU	M+01	9.25	-2.6733	sum	TRUE	0	area
LN_MS010_024	HeLa R19 - CPU - 300uM - 13C glucose - 6h - 3	CPU	300uM	13C glucose	6h	3	Amino Acids	LEU	M+01	9.26	-2.2147	sum	TRUE	0	area
LN_MS010_025	HeLa R19 - CPU - 1000uM - 13C glucose - 6h - 1	CPU	1000uM	13C glucose	6h	1	Amino Acids	LEU	M+01	9.27	-1.7562	sum	TRUE	2.74413e+06	area
LN_MS010_026	HeLa R19 - CPU - 1000uM - 13C glucose - 6h - 2	CPU	1000uM	13C glucose	6h	2	Amino Acids	LEU	M+01	9.25	-1.7562	sum	TRUE	0	area
LN_MS010_027	HeLa R19 - CPU - 1000uM - 13C glucose - 6h - 3	CPU	1000uM	13C glucose	6h	3	Amino Acids	LEU	M+01	9.22	-1.5269	sum	TRUE	0	area
LN_MS010_028	HeLa R19 - AMPD2 - 100uM - 13C glucose - 6h - 1	AMPD2	100uM	13C glucose	6h	1	Amino Acids	LEU	M+01	9.23	-1.4123	sum	TRUE	2.32581e+06	area
LN_MS010_029	HeLa R19 - AMPD2 - 100uM - 13C glucose - 6h - 2	AMPD2	100uM	13C glucose	6h	2	Amino Acids	LEU	M+01	9.25	-1.7562	sum	TRUE	687749	area
LN_MS010_030	HeLa R19 - AMPD2 - 100uM - 13C glucose - 6h - 3	AMPD2	100uM	13C glucose	6h	3	Amino Acids	LEU	M+01	9.29	-1.8708	sum	TRUE	235095	area
LN_MS010_031	HeLa R19 - Deco - 100uM - 13C glucose - 6h - 1	Deco	100uM	13C glucose	6h	1	Amino Acids	LEU	M+01	9.27	-2.2147	sum	TRUE	154120	area
LN_MS010_032	HeLa R19 - Deco - 100uM - 13C glucose - 6h - 2	Deco	100uM	13C glucose	6h	2	Amino Acids	LEU	M+01	9.23	-1.6415	sum	TRUE	0	area
LN_MS010_033	HeLa R19 - Deco - 100uM - 13C glucose - 6h - 3	Deco	100uM	13C glucose	6h	3	Amino Acids	LEU	M+01	9.28	-1.7562	sum	TRUE	3.52776e+06	area
LN_MS010_040	HeLa R19 - Control - 0uM - 12C glucose - 6h - 1	Control	0uM	12C glucose	6h	1	Amino Acids	LEU	M+01	9.25	-1.5269	sum	TRUE	0	area
LN_MS010_041	HeLa R19 - Control - 0uM - 12C glucose - 6h - 2	Control	0uM	12C glucose	6h	2	Amino Acids	LEU	M+01	9.28	-1.9854	sum	TRUE	704157	area
LN_MS010_042	HeLa R19 - Control - 0uM - 12C glucose - 6h - 3	Control	0uM	12C glucose	6h	3	Amino Acids	LEU	M+01	9.24	-1.8708	sum	TRUE	0	area
LN_MS010_001	HeLa R19 - Control - 0uM - 13C glucose - 6h - 1	Control	0uM	13C glucose	6h	1	Amino Acids	LEU	M+02	9.24	-2.374	sum	TRUE	0	area
LN_MS010_002	HeLa R19 - Control - 0uM - 13C glucose - 6h - 2	Control	0uM	13C glucose	6h	2	Amino Acids	LEU	M+02	9.26	-1.35	sum	TRUE	52830.8	area
LN_MS010_003	HeLa R19 - Control - 0uM - 13C glucose - 6h - 3	Control	0uM	13C glucose	6h	3	Amino Acids	LEU	M+02	9.22	-1.8051	sum	TRUE	227252	area
LN_MS010_004	HeLa R19 - 6MP - 30uM - 13C glucose - 6h - 1	6MP	30uM	13C glucose	6h	1	Amino Acids	LEU	M+02	9.33	-2.1464	sum	TRUE	190643	area
LN_MS010_005	HeLa R19 - 6MP - 30uM - 13C glucose - 6h - 2	6MP	30uM	13C glucose	6h	2	Amino Acids	LEU	M+02	9.25	-2.1464	sum	TRUE	278187	area
LN_MS010_006	HeLa R19 - 6MP - 30uM - 13C glucose - 6h - 3	6MP	30uM	13C glucose	6h	3	Amino Acids	LEU	M+02	9.29	-2.1464	sum	TRUE	116263	area
LN_MS010_007	HeLa R19 - 6MP - 100uM - 13C glucose - 6h - 1	6MP	100uM	13C glucose	6h	1	Amino Acids	LEU	M+02	9.29	-2.1464	sum	TRUE	126870	area
LN_MS010_008	HeLa R19 - 6MP - 100uM - 13C glucose - 6h - 2	6MP	100uM	13C glucose	6h	2	Amino Acids	LEU	M+02	9.21	-1.9189	sum	TRUE	205751	area
LN_MS010_009	HeLa R19 - 6MP - 100uM - 13C glucose - 6h - 3	6MP	100uM	13C glucose	6h	3	Amino Acids	LEU	M+02	9.26	-1.9189	sum	TRUE	328182	area
LN_MS010_010	HeLa R19 - 6MP - 300uM - 13C glucose - 6h - 1	6MP	300uM	13C glucose	6h	1	Amino Acids	LEU	M+02	9.36	-1.5775	sum	TRUE	61997.5	area
LN_MS010_011	HeLa R19 - 6MP - 300uM - 13C glucose - 6h - 2	6MP	300uM	13C glucose	6h	2	Amino Acids	LEU	M+02	9.21	-2.7153	sum	TRUE	0	area
LN_MS010_012	HeLa R19 - 6MP - 300uM - 13C glucose - 6h - 3	6MP	300uM	13C glucose	6h	3	Amino Acids	LEU	M+02	9.21	-2.0327	sum	TRUE	0	area
LN_MS010_013	HeLa R19 - 6MP - 1000uM - 13C glucose - 6h - 1	6MP	1000uM	13C glucose	6h	1	Amino Acids	LEU	M+02	9.26	-1.35	sum	TRUE	232655	area
LN_MS010_014	HeLa R19 - 6MP - 1000uM - 13C glucose - 6h - 2	6MP	1000uM	13C glucose	6h	2	Amino Acids	LEU	M+02	9.38	-1.8051	sum	TRUE	0	area
LN_MS010_015	HeLa R19 - 6MP - 1000uM - 13C glucose - 6h - 3	6MP	1000uM	13C glucose	6h	3	Amino Acids	LEU	M+02	9.28	-2.1464	sum	TRUE	91896.5	area
LN_MS010_016	HeLa R19 - CPU - 30uM - 13C glucose - 6h - 1	CPU	30uM	13C glucose	6h	1	Amino Acids	LEU	M+02	9.24	-1.4638	sum	TRUE	0	area
LN_MS010_017	HeLa R19 - CPU - 30uM - 13C glucose - 6h - 2	CPU	30uM	13C glucose	6h	2	Amino Acids	LEU	M+02	9.23	-1.8051	sum	TRUE	0	area
LN_MS010_018	HeLa R19 - CPU - 30uM - 13C glucose - 6h - 3	CPU	30uM	13C glucose	6h	3	Amino Acids	LEU	M+02	9.22	-2.9429	sum	TRUE	128404	area
LN_MS010_019	HeLa R19 - CPU - 100uM - 13C glucose - 6h - 1	CPU	100uM	13C glucose	6h	1	Amino Acids	LEU	M+02	9.23	-1.9189	sum	TRUE	63007.7	area
LN_MS010_020	HeLa R19 - CPU - 100uM - 13C glucose - 6h - 2	CPU	100uM	13C glucose	6h	2	Amino Acids	LEU	M+02	9.26	-2.0327	sum	TRUE	0	area
LN_MS010_021	HeLa R19 - CPU - 100uM - 13C glucose - 6h - 3	CPU	100uM	13C glucose	6h	3	Amino Acids	LEU	M+02	9.3	-2.1464	sum	TRUE	99009.9	area
LN_MS010_022	HeLa R19 - CPU - 300uM - 13C glucose - 6h - 1	CPU	300uM	13C glucose	6h	1	Amino Acids	LEU	M+02	9.21	-2.1464	sum	TRUE	166477	area
LN_MS010_023	HeLa R19 - CPU - 300uM - 13C glucose - 6h - 2	CPU	300uM	13C glucose	6h	2	Amino Acids	LEU	M+02	9.2	-2.6016	sum	TRUE	242953	area
LN_MS010_024	HeLa R19 - CPU - 300uM - 13C glucose - 6h - 3	CPU	300uM	13C glucose	6h	3	Amino Acids	LEU	M+02	9.24	-2.7153	sum	TRUE	0	area
LN_MS010_025	HeLa R19 - CPU - 1000uM - 13C glucose - 6h - 1	CPU	1000uM	13C glucose	6h	1	Amino Acids	LEU	M+02	9.25	-2.0327	sum	TRUE	0	area
LN_MS010_026	HeLa R19 - CPU - 1000uM - 13C glucose - 6h - 2	CPU	1000uM	13C glucose	6h	2	Amino Acids	LEU	M+02	9.21	-2.6016	sum	TRUE	231759	area
LN_MS010_027	HeLa R19 - CPU - 1000uM - 13C glucose - 6h - 3	CPU	1000uM	13C glucose	6h	3	Amino Acids	LEU	M+02	9.31	-1.8051	sum	TRUE	84050.7	area
LN_MS010_028	HeLa R19 - AMPD2 - 100uM - 13C glucose - 6h - 1	AMPD2	100uM	13C glucose	6h	1	Amino Acids	LEU	M+02	9.17	-2.374	sum	TRUE	36227.2	area
LN_MS010_029	HeLa R19 - AMPD2 - 100uM - 13C glucose - 6h - 2	AMPD2	100uM	13C glucose	6h	2	Amino Acids	LEU	M+02	9.27	-2.7153	sum	TRUE	0	area
LN_MS010_030	HeLa R19 - AMPD2 - 100uM - 13C glucose - 6h - 3	AMPD2	100uM	13C glucose	6h	3	Amino Acids	LEU	M+02	9.33	-2.0327	sum	TRUE	0	area
LN_MS010_031	HeLa R19 - Deco - 100uM - 13C glucose - 6h - 1	Deco	100uM	13C glucose	6h	1	Amino Acids	LEU	M+02	9.32	-1.9189	sum	TRUE	0	area
LN_MS010_032	HeLa R19 - Deco - 100uM - 13C glucose - 6h - 2	Deco	100uM	13C glucose	6h	2	Amino Acids	LEU	M+02	9.2	-1.2362	sum	TRUE	0	area
LN_MS010_033	HeLa R19 - Deco - 100uM - 13C glucose - 6h - 3	Deco	100uM	13C glucose	6h	3	Amino Acids	LEU	M+02	9.24	-1.9189	sum	TRUE	324089	area
LN_MS010_040	HeLa R19 - Control - 0uM - 12C glucose - 6h - 1	Control	0uM	12C glucose	6h	1	Amino Acids	LEU	M+02	9.31	-1.5775	sum	TRUE	0	area
LN_MS010_041	HeLa R19 - Control - 0uM - 12C glucose - 6h - 2	Control	0uM	12C glucose	6h	2	Amino Acids	LEU	M+02	9.21	-1.8051	sum	TRUE	0	area
LN_MS010_042	HeLa R19 - Control - 0uM - 12C glucose - 6h - 3	Control	0uM	12C glucose	6h	3	Amino Acids	LEU	M+02	9.26	-1.9189	sum	TRUE	5714.3	area
LN_MS010_001	HeLa R19 - Control - 0uM - 13C glucose - 6h - 1	Control	0uM	13C glucose	6h	1	Amino Acids	LYS	M+00	24.66	0.782	sum	TRUE	2.14186e+08	area
LN_MS010_002	HeLa R19 - Control - 0uM - 13C glucose - 6h - 2	Control	0uM	13C glucose	6h	2	Amino Acids	LYS	M+00	24.67	0.8857	sum	TRUE	1.76161e+08	area
LN_MS010_003	HeLa R19 - Control - 0uM - 13C glucose - 6h - 3	Control	0uM	13C glucose	6h	3	Amino Acids	LYS	M+00	24.67	1.1969	sum	TRUE	1.68759e+08	area
LN_MS010_004	HeLa R19 - 6MP - 30uM - 13C glucose - 6h - 1	6MP	30uM	13C glucose	6h	1	Amino Acids	LYS	M+00	24.7	0.782	sum	TRUE	1.43806e+08	area
LN_MS010_005	HeLa R19 - 6MP - 30uM - 13C glucose - 6h - 2	6MP	30uM	13C glucose	6h	2	Amino Acids	LYS	M+00	24.68	1.0931	sum	TRUE	1.35126e+08	area
LN_MS010_006	HeLa R19 - 6MP - 30uM - 13C glucose - 6h - 3	6MP	30uM	13C glucose	6h	3	Amino Acids	LYS	M+00	24.72	0.3671	sum	TRUE	1.20511e+08	area
LN_MS010_007	HeLa R19 - 6MP - 100uM - 13C glucose - 6h - 1	6MP	100uM	13C glucose	6h	1	Amino Acids	LYS	M+00	24.72	0.8857	sum	TRUE	1.22227e+08	area
LN_MS010_008	HeLa R19 - 6MP - 100uM - 13C glucose - 6h - 2	6MP	100uM	13C glucose	6h	2	Amino Acids	LYS	M+00	24.65	0.9894	sum	TRUE	1.26962e+08	area
LN_MS010_009	HeLa R19 - 6MP - 100uM - 13C glucose - 6h - 3	6MP	100uM	13C glucose	6h	3	Amino Acids	LYS	M+00	24.71	1.0931	sum	TRUE	1.3037e+08	area
LN_MS010_010	HeLa R19 - 6MP - 300uM - 13C glucose - 6h - 1	6MP	300uM	13C glucose	6h	1	Amino Acids	LYS	M+00	24.66	0.5745	sum	TRUE	1.77296e+08	area
LN_MS010_011	HeLa R19 - 6MP - 300uM - 13C glucose - 6h - 2	6MP	300uM	13C glucose	6h	2	Amino Acids	LYS	M+00	24.63	1.508	sum	TRUE	2.73816e+08	area
LN_MS010_012	HeLa R19 - 6MP - 300uM - 13C glucose - 6h - 3	6MP	300uM	13C glucose	6h	3	Amino Acids	LYS	M+00	24.7	0.3671	sum	TRUE	2.26544e+08	area
LN_MS010_013	HeLa R19 - 6MP - 1000uM - 13C glucose - 6h - 1	6MP	1000uM	13C glucose	6h	1	Amino Acids	LYS	M+00	24.7	0.782	sum	TRUE	1.54728e+08	area
LN_MS010_014	HeLa R19 - 6MP - 1000uM - 13C glucose - 6h - 2	6MP	1000uM	13C glucose	6h	2	Amino Acids	LYS	M+00	24.64	0.6783	sum	TRUE	1.29513e+08	area
LN_MS010_015	HeLa R19 - 6MP - 1000uM - 13C glucose - 6h - 3	6MP	1000uM	13C glucose	6h	3	Amino Acids	LYS	M+00	24.69	1.0931	sum	TRUE	1.5645e+08	area
LN_MS010_016	HeLa R19 - CPU - 30uM - 13C glucose - 6h - 1	CPU	30uM	13C glucose	6h	1	Amino Acids	LYS	M+00	24.68	0.782	sum	TRUE	1.38319e+08	area
LN_MS010_017	HeLa R19 - CPU - 30uM - 13C glucose - 6h - 2	CPU	30uM	13C glucose	6h	2	Amino Acids	LYS	M+00	24.64	0.6783	sum	TRUE	1.34374e+08	area
LN_MS010_018	HeLa R19 - CPU - 30uM - 13C glucose - 6h - 3	CPU	30uM	13C glucose	6h	3	Amino Acids	LYS	M+00	24.65	0.8857	sum	TRUE	1.61137e+08	area
LN_MS010_019	HeLa R19 - CPU - 100uM - 13C glucose - 6h - 1	CPU	100uM	13C glucose	6h	1	Amino Acids	LYS	M+00	24.65	0.8857	sum	TRUE	1.39562e+08	area
LN_MS010_020	HeLa R19 - CPU - 100uM - 13C glucose - 6h - 2	CPU	100uM	13C glucose	6h	2	Amino Acids	LYS	M+00	24.69	0.6783	sum	TRUE	1.37767e+08	area
LN_MS010_021	HeLa R19 - CPU - 100uM - 13C glucose - 6h - 3	CPU	100uM	13C glucose	6h	3	Amino Acids	LYS	M+00	24.67	0.5745	sum	TRUE	1.62513e+08	area
LN_MS010_022	HeLa R19 - CPU - 300uM - 13C glucose - 6h - 1	CPU	300uM	13C glucose	6h	1	Amino Acids	LYS	M+00	24.65	0.4708	sum	TRUE	2.18082e+08	area
LN_MS010_023	HeLa R19 - CPU - 300uM - 13C glucose - 6h - 2	CPU	300uM	13C glucose	6h	2	Amino Acids	LYS	M+00	24.63	0.6783	sum	TRUE	2.30189e+08	area
LN_MS010_024	HeLa R19 - CPU - 300uM - 13C glucose - 6h - 3	CPU	300uM	13C glucose	6h	3	Amino Acids	LYS	M+00	24.62	0.3671	sum	TRUE	2.0799e+08	area
LN_MS010_025	HeLa R19 - CPU - 1000uM - 13C glucose - 6h - 1	CPU	1000uM	13C glucose	6h	1	Amino Acids	LYS	M+00	24.66	0.6783	sum	TRUE	1.39607e+08	area
LN_MS010_026	HeLa R19 - CPU - 1000uM - 13C glucose - 6h - 2	CPU	1000uM	13C glucose	6h	2	Amino Acids	LYS	M+00	24.67	0.8857	sum	TRUE	1.3895e+08	area
LN_MS010_027	HeLa R19 - CPU - 1000uM - 13C glucose - 6h - 3	CPU	1000uM	13C glucose	6h	3	Amino Acids	LYS	M+00	24.64	0.782	sum	TRUE	1.7541e+08	area
LN_MS010_028	HeLa R19 - AMPD2 - 100uM - 13C glucose - 6h - 1	AMPD2	100uM	13C glucose	6h	1	Amino Acids	LYS	M+00	24.66	0.8857	sum	TRUE	1.51171e+08	area
LN_MS010_029	HeLa R19 - AMPD2 - 100uM - 13C glucose - 6h - 2	AMPD2	100uM	13C glucose	6h	2	Amino Acids	LYS	M+00	24.68	0.8857	sum	TRUE	1.47478e+08	area
LN_MS010_030	HeLa R19 - AMPD2 - 100uM - 13C glucose - 6h - 3	AMPD2	100uM	13C glucose	6h	3	Amino Acids	LYS	M+00	24.64	0.6783	sum	TRUE	1.02405e+08	area
LN_MS010_031	HeLa R19 - Deco - 100uM - 13C glucose - 6h - 1	Deco	100uM	13C glucose	6h	1	Amino Acids	LYS	M+00	24.68	0.9894	sum	TRUE	1.32765e+08	area
LN_MS010_032	HeLa R19 - Deco - 100uM - 13C glucose - 6h - 2	Deco	100uM	13C glucose	6h	2	Amino Acids	LYS	M+00	24.67	1.3006	sum	TRUE	1.47337e+08	area
LN_MS010_033	HeLa R19 - Deco - 100uM - 13C glucose - 6h - 3	Deco	100uM	13C glucose	6h	3	Amino Acids	LYS	M+00	24.68	1.0931	sum	TRUE	1.28451e+08	area
LN_MS010_040	HeLa R19 - Control - 0uM - 12C glucose - 6h - 1	Control	0uM	12C glucose	6h	1	Amino Acids	LYS	M+00	24.64	1.1969	sum	TRUE	2.18472e+08	area
LN_MS010_041	HeLa R19 - Control - 0uM - 12C glucose - 6h - 2	Control	0uM	12C glucose	6h	2	Amino Acids	LYS	M+00	24.63	0.782	sum	TRUE	2.41876e+08	area
LN_MS010_042	HeLa R19 - Control - 0uM - 12C glucose - 6h - 3	Control	0uM	12C glucose	6h	3	Amino Acids	LYS	M+00	24.62	0.6783	sum	TRUE	2.70038e+08	area
LN_MS010_001	HeLa R19 - Control - 0uM - 13C glucose - 6h - 1	Control	0uM	13C glucose	6h	1	Amino Acids	LYS	M+01	24.63	-0.0682	sum	TRUE	535523	area
LN_MS010_002	HeLa R19 - Control - 0uM - 13C glucose - 6h - 2	Control	0uM	13C glucose	6h	2	Amino Acids	LYS	M+01	24.65	-0.2742	sum	TRUE	509890	area
LN_MS010_003	HeLa R19 - Control - 0uM - 13C glucose - 6h - 3	Control	0uM	13C glucose	6h	3	Amino Acids	LYS	M+01	24.67	0.0348	sum	TRUE	161971	area
LN_MS010_004	HeLa R19 - 6MP - 30uM - 13C glucose - 6h - 1	6MP	30uM	13C glucose	6h	1	Amino Acids	LYS	M+01	24.68	0.0348	sum	TRUE	0	area
LN_MS010_005	HeLa R19 - 6MP - 30uM - 13C glucose - 6h - 2	6MP	30uM	13C glucose	6h	2	Amino Acids	LYS	M+01	24.65	0.0348	sum	TRUE	0	area
LN_MS010_006	HeLa R19 - 6MP - 30uM - 13C glucose - 6h - 3	6MP	30uM	13C glucose	6h	3	Amino Acids	LYS	M+01	24.65	0.2409	sum	TRUE	68874.9	area
LN_MS010_007	HeLa R19 - 6MP - 100uM - 13C glucose - 6h - 1	6MP	100uM	13C glucose	6h	1	Amino Acids	LYS	M+01	24.72	0.1379	sum	TRUE	0	area
LN_MS010_008	HeLa R19 - 6MP - 100uM - 13C glucose - 6h - 2	6MP	100uM	13C glucose	6h	2	Amino Acids	LYS	M+01	24.65	0.1379	sum	TRUE	0	area
LN_MS010_009	HeLa R19 - 6MP - 100uM - 13C glucose - 6h - 3	6MP	100uM	13C glucose	6h	3	Amino Acids	LYS	M+01	24.69	0.5499	sum	TRUE	127341	area
LN_MS010_010	HeLa R19 - 6MP - 300uM - 13C glucose - 6h - 1	6MP	300uM	13C glucose	6h	1	Amino Acids	LYS	M+01	24.66	-0.2742	sum	TRUE	0	area
LN_MS010_011	HeLa R19 - 6MP - 300uM - 13C glucose - 6h - 2	6MP	300uM	13C glucose	6h	2	Amino Acids	LYS	M+01	24.68	-0.1712	sum	TRUE	83266.9	area
LN_MS010_012	HeLa R19 - 6MP - 300uM - 13C glucose - 6h - 3	6MP	300uM	13C glucose	6h	3	Amino Acids	LYS	M+01	24.67	-0.7893	sum	TRUE	112238	area
LN_MS010_013	HeLa R19 - 6MP - 1000uM - 13C glucose - 6h - 1	6MP	1000uM	13C glucose	6h	1	Amino Acids	LYS	M+01	24.66	0.0348	sum	TRUE	374007	area
LN_MS010_014	HeLa R19 - 6MP - 1000uM - 13C glucose - 6h - 2	6MP	1000uM	13C glucose	6h	2	Amino Acids	LYS	M+01	24.66	0.0348	sum	TRUE	0	area
LN_MS010_015	HeLa R19 - 6MP - 1000uM - 13C glucose - 6h - 3	6MP	1000uM	13C glucose	6h	3	Amino Acids	LYS	M+01	24.71	0.4469	sum	TRUE	219277	area
LN_MS010_016	HeLa R19 - CPU - 30uM - 13C glucose - 6h - 1	CPU	30uM	13C glucose	6h	1	Amino Acids	LYS	M+01	24.63	0.1379	sum	TRUE	0	area
LN_MS010_017	HeLa R19 - CPU - 30uM - 13C glucose - 6h - 2	CPU	30uM	13C glucose	6h	2	Amino Acids	LYS	M+01	24.69	0.0348	sum	TRUE	6145.24	area
LN_MS010_018	HeLa R19 - CPU - 30uM - 13C glucose - 6h - 3	CPU	30uM	13C glucose	6h	3	Amino Acids	LYS	M+01	24.63	0.0348	sum	TRUE	103397	area
LN_MS010_019	HeLa R19 - CPU - 100uM - 13C glucose - 6h - 1	CPU	100uM	13C glucose	6h	1	Amino Acids	LYS	M+01	24.67	-0.0682	sum	TRUE	0	area
LN_MS010_020	HeLa R19 - CPU - 100uM - 13C glucose - 6h - 2	CPU	100uM	13C glucose	6h	2	Amino Acids	LYS	M+01	24.69	-0.0682	sum	TRUE	10802.9	area
LN_MS010_021	HeLa R19 - CPU - 100uM - 13C glucose - 6h - 3	CPU	100uM	13C glucose	6h	3	Amino Acids	LYS	M+01	24.69	0.0348	sum	TRUE	0	area
LN_MS010_022	HeLa R19 - CPU - 300uM - 13C glucose - 6h - 1	CPU	300uM	13C glucose	6h	1	Amino Acids	LYS	M+01	24.67	-0.3772	sum	TRUE	370784	area
LN_MS010_023	HeLa R19 - CPU - 300uM - 13C glucose - 6h - 2	CPU	300uM	13C glucose	6h	2	Amino Acids	LYS	M+01	24.66	-0.8923	sum	TRUE	0	area
LN_MS010_024	HeLa R19 - CPU - 300uM - 13C glucose - 6h - 3	CPU	300uM	13C glucose	6h	3	Amino Acids	LYS	M+01	24.64	-0.4803	sum	TRUE	79576.1	area
LN_MS010_025	HeLa R19 - CPU - 1000uM - 13C glucose - 6h - 1	CPU	1000uM	13C glucose	6h	1	Amino Acids	LYS	M+01	24.66	-0.2742	sum	TRUE	326895	area
LN_MS010_026	HeLa R19 - CPU - 1000uM - 13C glucose - 6h - 2	CPU	1000uM	13C glucose	6h	2	Amino Acids	LYS	M+01	24.67	-0.0682	sum	TRUE	0	area
LN_MS010_027	HeLa R19 - CPU - 1000uM - 13C glucose - 6h - 3	CPU	1000uM	13C glucose	6h	3	Amino Acids	LYS	M+01	24.61	-0.0682	sum	TRUE	374654	area
LN_MS010_028	HeLa R19 - AMPD2 - 100uM - 13C glucose - 6h - 1	AMPD2	100uM	13C glucose	6h	1	Amino Acids	LYS	M+01	24.63	0.0348	sum	TRUE	207939	area
LN_MS010_029	HeLa R19 - AMPD2 - 100uM - 13C glucose - 6h - 2	AMPD2	100uM	13C glucose	6h	2	Amino Acids	LYS	M+01	24.66	-0.0682	sum	TRUE	66038.3	area
LN_MS010_030	HeLa R19 - AMPD2 - 100uM - 13C glucose - 6h - 3	AMPD2	100uM	13C glucose	6h	3	Amino Acids	LYS	M+01	24.64	-0.4803	sum	TRUE	36062.3	area
LN_MS010_031	HeLa R19 - Deco - 100uM - 13C glucose - 6h - 1	Deco	100uM	13C glucose	6h	1	Amino Acids	LYS	M+01	24.68	0.1379	sum	TRUE	0	area
LN_MS010_032	HeLa R19 - Deco - 100uM - 13C glucose - 6h - 2	Deco	100uM	13C glucose	6h	2	Amino Acids	LYS	M+01	24.67	0.3439	sum	TRUE	0	area
LN_MS010_033	HeLa R19 - Deco - 100uM - 13C glucose - 6h - 3	Deco	100uM	13C glucose	6h	3	Amino Acids	LYS	M+01	24.7	0.653	sum	TRUE	0	area
LN_MS010_040	HeLa R19 - Control - 0uM - 12C glucose - 6h - 1	Control	0uM	12C glucose	6h	1	Amino Acids	LYS	M+01	24.66	-0.3772	sum	TRUE	198175	area
LN_MS010_041	HeLa R19 - Control - 0uM - 12C glucose - 6h - 2	Control	0uM	12C glucose	6h	2	Amino Acids	LYS	M+01	24.63	-0.3772	sum	TRUE	0	area
LN_MS010_042	HeLa R19 - Control - 0uM - 12C glucose - 6h - 3	Control	0uM	12C glucose	6h	3	Amino Acids	LYS	M+01	24.62	-0.6863	sum	TRUE	120546	area
LN_MS010_001	HeLa R19 - Control - 0uM - 13C glucose - 6h - 1	Control	0uM	13C glucose	6h	1	Amino Acids	LYS	M+02	24.66	-0.1235	sum	TRUE	7809.18	area
LN_MS010_002	HeLa R19 - Control - 0uM - 13C glucose - 6h - 2	Control	0uM	13C glucose	6h	2	Amino Acids	LYS	M+02	24.74	0.6951	sum	TRUE	0	area
LN_MS010_003	HeLa R19 - Control - 0uM - 13C glucose - 6h - 3	Control	0uM	13C glucose	6h	3	Amino Acids	LYS	M+02	24.69	0.2858	sum	TRUE	0	area
LN_MS010_004	HeLa R19 - 6MP - 30uM - 13C glucose - 6h - 1	6MP	30uM	13C glucose	6h	1	Amino Acids	LYS	M+02	24.66	-1.5561	sum	TRUE	0	area
LN_MS010_005	HeLa R19 - 6MP - 30uM - 13C glucose - 6h - 2	6MP	30uM	13C glucose	6h	2	Amino Acids	LYS	M+02	24.7	0.4904	sum	TRUE	0	area
LN_MS010_006	HeLa R19 - 6MP - 30uM - 13C glucose - 6h - 3	6MP	30uM	13C glucose	6h	3	Amino Acids	LYS	M+02	24.74	-0.9422	sum	TRUE	0	area
LN_MS010_007	HeLa R19 - 6MP - 100uM - 13C glucose - 6h - 1	6MP	100uM	13C glucose	6h	1	Amino Acids	LYS	M+02	24.7	1.002	sum	TRUE	0	area
LN_MS010_008	HeLa R19 - 6MP - 100uM - 13C glucose - 6h - 2	6MP	100uM	13C glucose	6h	2	Amino Acids	LYS	M+02	24.69	-0.0212	sum	TRUE	0	area
LN_MS010_009	HeLa R19 - 6MP - 100uM - 13C glucose - 6h - 3	6MP	100uM	13C glucose	6h	3	Amino Acids	LYS	M+02	24.76	0.0811	sum	TRUE	4187.72	area
LN_MS010_010	HeLa R19 - 6MP - 300uM - 13C glucose - 6h - 1	6MP	300uM	13C glucose	6h	1	Amino Acids	LYS	M+02	24.56	-0.6352	sum	TRUE	0	area
LN_MS010_011	HeLa R19 - 6MP - 300uM - 13C glucose - 6h - 2	6MP	300uM	13C glucose	6h	2	Amino Acids	LYS	M+02	24.58	0.7974	sum	TRUE	23204.5	area
LN_MS010_012	HeLa R19 - 6MP - 300uM - 13C glucose - 6h - 3	6MP	300uM	13C glucose	6h	3	Amino Acids	LYS	M+02	24.76	1.616	sum	TRUE	5526.58	area
LN_MS010_013	HeLa R19 - 6MP - 1000uM - 13C glucose - 6h - 1	6MP	1000uM	13C glucose	6h	1	Amino Acids	LYS	M+02	24.63	0.2858	sum	TRUE	2947.86	area
LN_MS010_014	HeLa R19 - 6MP - 1000uM - 13C glucose - 6h - 2	6MP	1000uM	13C glucose	6h	2	Amino Acids	LYS	M+02	24.68	1.002	sum	TRUE	0	area
LN_MS010_015	HeLa R19 - 6MP - 1000uM - 13C glucose - 6h - 3	6MP	1000uM	13C glucose	6h	3	Amino Acids	LYS	M+02	24.76	1.2067	sum	TRUE	0	area
LN_MS010_016	HeLa R19 - CPU - 30uM - 13C glucose - 6h - 1	CPU	30uM	13C glucose	6h	1	Amino Acids	LYS	M+02	24.8	-0.8398	sum	TRUE	0	area
LN_MS010_017	HeLa R19 - CPU - 30uM - 13C glucose - 6h - 2	CPU	30uM	13C glucose	6h	2	Amino Acids	LYS	M+02	24.64	-0.9422	sum	TRUE	11122.1	area
LN_MS010_018	HeLa R19 - CPU - 30uM - 13C glucose - 6h - 3	CPU	30uM	13C glucose	6h	3	Amino Acids	LYS	M+02	24.73	-0.3282	sum	TRUE	9354.06	area
LN_MS010_019	HeLa R19 - CPU - 100uM - 13C glucose - 6h - 1	CPU	100uM	13C glucose	6h	1	Amino Acids	LYS	M+02	24.53	-0.2259	sum	TRUE	3045.18	area
LN_MS010_020	HeLa R19 - CPU - 100uM - 13C glucose - 6h - 2	CPU	100uM	13C glucose	6h	2	Amino Acids	LYS	M+02	24.79	0.4904	sum	TRUE	0	area
LN_MS010_021	HeLa R19 - CPU - 100uM - 13C glucose - 6h - 3	CPU	100uM	13C glucose	6h	3	Amino Acids	LYS	M+02	24.69	0.4904	sum	TRUE	0	area
LN_MS010_022	HeLa R19 - CPU - 300uM - 13C glucose - 6h - 1	CPU	300uM	13C glucose	6h	1	Amino Acids	LYS	M+02	24.7	1.002	sum	TRUE	33686.1	area
LN_MS010_023	HeLa R19 - CPU - 300uM - 13C glucose - 6h - 2	CPU	300uM	13C glucose	6h	2	Amino Acids	LYS	M+02	24.58	-1.3515	sum	TRUE	899.582	area
LN_MS010_024	HeLa R19 - CPU - 300uM - 13C glucose - 6h - 3	CPU	300uM	13C glucose	6h	3	Amino Acids	LYS	M+02	24.67	-1.1468	sum	TRUE	2893.81	area
LN_MS010_025	HeLa R19 - CPU - 1000uM - 13C glucose - 6h - 1	CPU	1000uM	13C glucose	6h	1	Amino Acids	LYS	M+02	24.73	-0.9422	sum	TRUE	0	area
LN_MS010_026	HeLa R19 - CPU - 1000uM - 13C glucose - 6h - 2	CPU	1000uM	13C glucose	6h	2	Amino Acids	LYS	M+02	24.62	-0.2259	sum	TRUE	9346.15	area
LN_MS010_027	HeLa R19 - CPU - 1000uM - 13C glucose - 6h - 3	CPU	1000uM	13C glucose	6h	3	Amino Acids	LYS	M+02	24.69	1.002	sum	TRUE	0	area
LN_MS010_028	HeLa R19 - AMPD2 - 100uM - 13C glucose - 6h - 1	AMPD2	100uM	13C glucose	6h	1	Amino Acids	LYS	M+02	24.66	-0.0212	sum	TRUE	4304.34	area
LN_MS010_029	HeLa R19 - AMPD2 - 100uM - 13C glucose - 6h - 2	AMPD2	100uM	13C glucose	6h	2	Amino Acids	LYS	M+02	24.63	-2.0677	sum	TRUE	0	area
LN_MS010_030	HeLa R19 - AMPD2 - 100uM - 13C glucose - 6h - 3	AMPD2	100uM	13C glucose	6h	3	Amino Acids	LYS	M+02	24.66	0.3881	sum	TRUE	0	area
LN_MS010_031	HeLa R19 - Deco - 100uM - 13C glucose - 6h - 1	Deco	100uM	13C glucose	6h	1	Amino Acids	LYS	M+02	24.68	0.1834	sum	TRUE	4715.26	area
LN_MS010_032	HeLa R19 - Deco - 100uM - 13C glucose - 6h - 2	Deco	100uM	13C glucose	6h	2	Amino Acids	LYS	M+02	24.77	-0.3282	sum	TRUE	0	area
LN_MS010_033	HeLa R19 - Deco - 100uM - 13C glucose - 6h - 3	Deco	100uM	13C glucose	6h	3	Amino Acids	LYS	M+02	24.65	0.8997	sum	TRUE	0	area
LN_MS010_040	HeLa R19 - Control - 0uM - 12C glucose - 6h - 1	Control	0uM	12C glucose	6h	1	Amino Acids	LYS	M+02	24.68	-0.9422	sum	TRUE	0	area
LN_MS010_041	HeLa R19 - Control - 0uM - 12C glucose - 6h - 2	Control	0uM	12C glucose	6h	2	Amino Acids	LYS	M+02	24.66	1.1044	sum	TRUE	35390.1	area
LN_MS010_042	HeLa R19 - Control - 0uM - 12C glucose - 6h - 3	Control	0uM	12C glucose	6h	3	Amino Acids	LYS	M+02	24.71	0.2858	sum	TRUE	24006.9	area
LN_MS010_001	HeLa R19 - Control - 0uM - 13C glucose - 6h - 1	Control	0uM	13C glucose	6h	1	Amino Acids	MET	M+00	10.51	0.8425	sum	TRUE	9.13467e+08	area
LN_MS010_002	HeLa R19 - Control - 0uM - 13C glucose - 6h - 2	Control	0uM	13C glucose	6h	2	Amino Acids	MET	M+00	10.53	0.5374	sum	TRUE	8.78198e+08	area
LN_MS010_003	HeLa R19 - Control - 0uM - 13C glucose - 6h - 3	Control	0uM	13C glucose	6h	3	Amino Acids	MET	M+00	10.53	0.8425	sum	TRUE	9.01744e+08	area
LN_MS010_004	HeLa R19 - 6MP - 30uM - 13C glucose - 6h - 1	6MP	30uM	13C glucose	6h	1	Amino Acids	MET	M+00	10.51	0.4357	sum	TRUE	8.87635e+08	area
LN_MS010_005	HeLa R19 - 6MP - 30uM - 13C glucose - 6h - 2	6MP	30uM	13C glucose	6h	2	Amino Acids	MET	M+00	10.52	0.6391	sum	TRUE	9.00129e+08	area
LN_MS010_006	HeLa R19 - 6MP - 30uM - 13C glucose - 6h - 3	6MP	30uM	13C glucose	6h	3	Amino Acids	MET	M+00	10.5	0.5374	sum	TRUE	8.95105e+08	area
LN_MS010_007	HeLa R19 - 6MP - 100uM - 13C glucose - 6h - 1	6MP	100uM	13C glucose	6h	1	Amino Acids	MET	M+00	10.5	0.7408	sum	TRUE	8.97205e+08	area
LN_MS010_008	HeLa R19 - 6MP - 100uM - 13C glucose - 6h - 2	6MP	100uM	13C glucose	6h	2	Amino Acids	MET	M+00	10.53	0.8425	sum	TRUE	9.01327e+08	area
LN_MS010_009	HeLa R19 - 6MP - 100uM - 13C glucose - 6h - 3	6MP	100uM	13C glucose	6h	3	Amino Acids	MET	M+00	10.52	0.2324	sum	TRUE	8.73362e+08	area
LN_MS010_010	HeLa R19 - 6MP - 300uM - 13C glucose - 6h - 1	6MP	300uM	13C glucose	6h	1	Amino Acids	MET	M+00	10.52	0.8425	sum	TRUE	9.03563e+08	area
LN_MS010_011	HeLa R19 - 6MP - 300uM - 13C glucose - 6h - 2	6MP	300uM	13C glucose	6h	2	Amino Acids	MET	M+00	10.53	0.6391	sum	TRUE	9.45075e+08	area
LN_MS010_012	HeLa R19 - 6MP - 300uM - 13C glucose - 6h - 3	6MP	300uM	13C glucose	6h	3	Amino Acids	MET	M+00	10.53	0.6391	sum	TRUE	9.10433e+08	area
LN_MS010_013	HeLa R19 - 6MP - 1000uM - 13C glucose - 6h - 1	6MP	1000uM	13C glucose	6h	1	Amino Acids	MET	M+00	10.5	0.7408	sum	TRUE	9.7451e+08	area
LN_MS010_014	HeLa R19 - 6MP - 1000uM - 13C glucose - 6h - 2	6MP	1000uM	13C glucose	6h	2	Amino Acids	MET	M+00	10.51	0.8425	sum	TRUE	8.95103e+08	area
LN_MS010_015	HeLa R19 - 6MP - 1000uM - 13C glucose - 6h - 3	6MP	1000uM	13C glucose	6h	3	Amino Acids	MET	M+00	10.54	0.6391	sum	TRUE	9.73641e+08	area
LN_MS010_016	HeLa R19 - CPU - 30uM - 13C glucose - 6h - 1	CPU	30uM	13C glucose	6h	1	Amino Acids	MET	M+00	10.52	0.9442	sum	TRUE	9.04646e+08	area
LN_MS010_017	HeLa R19 - CPU - 30uM - 13C glucose - 6h - 2	CPU	30uM	13C glucose	6h	2	Amino Acids	MET	M+00	10.53	0.4357	sum	TRUE	9.14974e+08	area
LN_MS010_018	HeLa R19 - CPU - 30uM - 13C glucose - 6h - 3	CPU	30uM	13C glucose	6h	3	Amino Acids	MET	M+00	10.52	0.5374	sum	TRUE	9.23246e+08	area
LN_MS010_019	HeLa R19 - CPU - 100uM - 13C glucose - 6h - 1	CPU	100uM	13C glucose	6h	1	Amino Acids	MET	M+00	10.56	0.6391	sum	TRUE	8.77051e+08	area
LN_MS010_020	HeLa R19 - CPU - 100uM - 13C glucose - 6h - 2	CPU	100uM	13C glucose	6h	2	Amino Acids	MET	M+00	10.51	0.9442	sum	TRUE	9.04719e+08	area
LN_MS010_021	HeLa R19 - CPU - 100uM - 13C glucose - 6h - 3	CPU	100uM	13C glucose	6h	3	Amino Acids	MET	M+00	10.53	0.334	sum	TRUE	8.45304e+08	area
LN_MS010_022	HeLa R19 - CPU - 300uM - 13C glucose - 6h - 1	CPU	300uM	13C glucose	6h	1	Amino Acids	MET	M+00	10.48	0.334	sum	TRUE	8.73697e+08	area
LN_MS010_023	HeLa R19 - CPU - 300uM - 13C glucose - 6h - 2	CPU	300uM	13C glucose	6h	2	Amino Acids	MET	M+00	10.48	0.6391	sum	TRUE	8.76489e+08	area
LN_MS010_024	HeLa R19 - CPU - 300uM - 13C glucose - 6h - 3	CPU	300uM	13C glucose	6h	3	Amino Acids	MET	M+00	10.49	0.4357	sum	TRUE	9.17496e+08	area
LN_MS010_025	HeLa R19 - CPU - 1000uM - 13C glucose - 6h - 1	CPU	1000uM	13C glucose	6h	1	Amino Acids	MET	M+00	10.52	0.7408	sum	TRUE	9.10375e+08	area
[truncated: 22,763 more rows]

## Sheet: data F3B,C&F,G
F3B	Time (h.p.i.)	Control	Control	Control	10 uM	10 uM	10 uM	30 uM	30 uM	30 uM	100 uM	100 uM	100 uM	300 uM	300 uM	300 uM	1000 uM	1000 uM	1000 uM
[truncated: 29 more rows]

[truncated: 8 more sheets: data F5A&B, data F5C, data FS1, data FS5, data FS6, data FS7, data FS10A-D, data FS11]
